# Supplementary material for: Crystal structure and Hirshfeld surface analysis of 5-amino-5′-bromo-2′-oxo-2,3-di­hydro-1H-spiro­[imidazo[1,2-a]pyridine-7,3′-indoline]-6,8-dicarbo­nitrile dimethyl sulfoxide disolvate
Source: Acta Crystallogr E Crystallogr Commun. 2022 May 10;78(Pt 6):554–8. doi: 10.1107/S2056989022004741 (PMC9431780; doi:10.1107/S2056989022004741)
Supplement: Supplementary file 1 [file e-78-00554-sup1.cif]

##############################################################################
#                                                                            #
# This CIF contains the data in a paper accepted for publication in          #
# Acta Crystallographica Section E. It conforms to the requirements of       #
# Notes for Authors for Acta Crystallographica Section E, and has been       #
# peer reviewed under the auspices of the IUCr Commission on Journals.       #
#                                                                            #
# Full details of the Crystallographic Information File format               #
# are given in the paper "The Crystallographic Information File (CIF):       #
# a New Standard Archive File for Crystallography" by S. R. Hall, F. H.      #
# Allen and I. D. Brown [Acta Cryst. (1991), A47, 655-685].                  #
#                                                                            #
# The current version of the core CIF dictionary is obtainable from          #
# ftp://ftp.iucr.org/pub/cif_core.dic.                                       #
#                                                                            #
# Software is freely available for graphical display of the structure(s)     #
# in this CIF. For information consult the CIF software page                 #
# http://www.iucr.org/resources/cif/software.                                #
#                                                                            #
# This file may be used for bona fide research purposes within the           #
# scientific community so long as proper attribution is given to the journal # 
# article from which it was obtained.                                        #
#                                                                            #
##############################################################################
data_I
_audit_creation_method     'SHELXL-2018/3'
_chemical_name_systematic
;\
5-Amino-5'-bromo-2'-oxo-2,3-dihydro-1<i>H</i>-spiro[imidazo[1,2-<i>a</i>]\
pyridine-7,3'-indoline]-6,8-dicarbonitrile dimethyl sulfoxide disolvate
;
_chemical_name_common     ?
_chemical_formula_moiety     'C16 H11 Br N6 O, 2(C2 H6 O S)'
_chemical_formula_sum     'C20 H23 Br N6 O3 S2'
_chemical_formula_iupac     'C16 H11 Br N6 O, 2C2 H6 O S'
_chemical_formula_weight     539.47
_chemical_melting_point     ?
_space_group_crystal_system     monoclinic
_space_group_name_H-M_alt     'P 21/c'
_space_group_name_Hall     '-P 2ybc'
loop_
    _space_group_symop_operation_xyz
    'x, y, z'
    '-x, y+1/2, -z+1/2'
    '-x, -y, -z'
    'x, -y-1/2, z-1/2'
_cell_length_a     10.39400(10)
_cell_length_b     26.2421(2)
_cell_length_c     8.98600(10)
_cell_angle_alpha     90
_cell_angle_beta     108.0560(10)
_cell_angle_gamma     90
_cell_volume     2330.32(4)
_cell_formula_units_Z     4
_cell_measurement_reflns_used     27880
_cell_measurement_theta_min     3.37
_cell_measurement_theta_max     79.2
_cell_measurement_temperature     100(2)
_exptl_crystal_description     prism
_exptl_crystal_colour     colourless
_exptl_crystal_size_max     0.050
_exptl_crystal_size_mid     0.030
_exptl_crystal_size_min     0.020
_exptl_crystal_density_diffrn     1.538
_exptl_crystal_density_meas     ?
_exptl_crystal_density_method     ?
_exptl_crystal_F_000     1104
_exptl_absorpt_coefficient_mu     4.378
_exptl_absorpt_correction_type     multi-scan
_exptl_absorpt_process_details
;
(CrysAlis PRO; Rigaku OD, 2021)
;
_exptl_absorpt_correction_T_min     0.793
_exptl_absorpt_correction_T_max     0.899
_exptl_special_details     ?
_diffrn_ambient_temperature     100(2)
_diffrn_source     'micro-focus sealed X-ray tube'
_diffrn_radiation_type     CuK\a
_diffrn_radiation_wavelength     1.54184
_diffrn_measurement_device_type     'Rigaku XtaLAB Synergy Dualflex HyPix'
_diffrn_measurement_method     '\f and \w'
_diffrn_detector_area_resol_mean     0
_diffrn_reflns_number     31508
_diffrn_reflns_av_R_equivalents     0.0291
_diffrn_reflns_av_unetI/netI     0.0146
_diffrn_reflns_theta_min     3.368
_diffrn_reflns_theta_max     79.426
_diffrn_reflns_theta_full     67.684
_diffrn_measured_fraction_theta_max     0.999
_diffrn_measured_fraction_theta_full     1.000
_diffrn_reflns_limit_h_min     -13
_diffrn_reflns_limit_h_max     13
_diffrn_reflns_limit_k_min     -31
_diffrn_reflns_limit_k_max     33
_diffrn_reflns_limit_l_min     -11
_diffrn_reflns_limit_l_max     11
_diffrn_standards_number     0
_diffrn_standards_interval_count     0
_diffrn_standards_interval_time     0
_diffrn_standards_decay_%     0
_refine_special_details     ?
_reflns_number_total     5062
_reflns_number_gt     5047
_reflns_threshold_expression     'I > 2\s(I)'
_refine_ls_structure_factor_coef     Fsqd
_refine_ls_matrix_type     full
_refine_ls_R_factor_all     0.0390
_refine_ls_R_factor_gt     0.0389
_refine_ls_wR_factor_gt     0.0943
_refine_ls_wR_factor_ref     0.0943
_refine_ls_goodness_of_fit_ref     1.172
_refine_ls_restrained_S_all     1.171
_refine_ls_number_reflns     5062
_refine_ls_number_parameters     331
_refine_ls_number_restraints     6
_refine_ls_hydrogen_treatment     constr
_refine_ls_weighting_scheme     calc
_refine_ls_weighting_details
              'w=1/[\s^2^(Fo^2^)+(0.0287P)^2^+4.5523P] where P=(Fo^2^+2Fc^2^)/3'
_atom_sites_solution_hydrogens     mixed
_atom_sites_solution_primary     ?
_atom_sites_solution_secondary     ?
_refine_ls_shift/su_max     0.003
_refine_ls_shift/su_mean     0.000
_refine_diff_density_max     0.631
_refine_diff_density_min     -0.412
_refine_ls_extinction_method
;
SHELXL (Sheldrick, 2015b)
;
_refine_ls_extinction_coef     0.00068(7)
_refine_ls_extinction_expression
                                  'Fc^*^=kFc[1+0.001xFc^2^\l^3^/sin(2\q)]^-1/4^'
loop_
    _atom_type_symbol
    _atom_type_description
    _atom_type_scat_dispersion_real
    _atom_type_scat_dispersion_imag
    _atom_type_scat_source
    'C' 'C' 0.0181 0.0091
                         'International Tables Vol C Tables 4.2.6.8 and 6.1.1.4'
    'H' 'H' 0.0000 0.0000
                         'International Tables Vol C Tables 4.2.6.8 and 6.1.1.4'
    'Br' 'Br' -0.6763 1.2805
                         'International Tables Vol C Tables 4.2.6.8 and 6.1.1.4'
    'N' 'N' 0.0311 0.0180
                         'International Tables Vol C Tables 4.2.6.8 and 6.1.1.4'
    'O' 'O' 0.0492 0.0322
                         'International Tables Vol C Tables 4.2.6.8 and 6.1.1.4'
    'S' 'S' 0.3331 0.5567
                         'International Tables Vol C Tables 4.2.6.8 and 6.1.1.4'
_computing_data_collection
;
CrysAlis PRO (Rigaku OD, 2021)
;
_computing_cell_refinement
;
CrysAlis PRO (Rigaku OD, 2021)
;
_computing_data_reduction
;
CrysAlis PRO (Rigaku OD, 2021)
;
_computing_structure_solution
;
SHELXT (Sheldrick, 2015a)
;
_computing_structure_refinement
;
SHELXL (Sheldrick, 2015b)
;
_computing_molecular_graphics
;
ORTEP-3 for Windows (Farrugia, 2012)
;
_computing_publication_material
;
PLATON (Spek, 2020)
;
loop_
    _atom_site_type_symbol
    _atom_site_label
    _atom_site_fract_x
    _atom_site_fract_y
    _atom_site_fract_z
    _atom_site_U_iso_or_equiv
    _atom_site_adp_type
    _atom_site_calc_flag
    _atom_site_occupancy
    _atom_site_disorder_assembly
    _atom_site_disorder_group
    Br Br1 0.43785(3) 0.56355(2) 0.19141(3) 0.02651(10) Uani d 1 . .
    O O1 0.84018(19) 0.31921(7) 0.4894(2) 0.0262(4) Uani d 1 . .
    N N1 0.7688(2) 0.33596(8) -0.0737(2) 0.0236(4) Uani d 1 . .
    H H1 0.846974 0.349380 -0.079035 0.028 Uiso d 1 . .
    C C1 0.7948(2) 0.36248(9) 0.4575(3) 0.0195(5) Uani d 1 . .
    N N2 0.8234(2) 0.40340(8) 0.5544(2) 0.0223(4) Uani d 1 . .
    H H2 0.883850 0.403189 0.650976 0.027 Uiso d 1 . .
    C C2 0.6818(3) 0.30219(12) -0.1925(3) 0.0311(6) Uani d 1 . .
    H H2A 0.730367 0.270499 -0.201996 0.037 Uiso calc 1 . .
    H H2B 0.651308 0.319271 -0.295753 0.037 Uiso calc 1 . .
    C C3 0.5622(3) 0.29063(10) -0.1340(3) 0.0269(6) Uani d 1 . .
    H H3A 0.476650 0.303812 -0.207158 0.032 Uiso calc 1 . .
    H H3B 0.553120 0.253560 -0.119462 0.032 Uiso calc 1 . .
    N N4 0.5981(2) 0.31762(8) 0.0156(2) 0.0181(4) Uani d 1 . .
    C C5 0.5237(2) 0.31827(8) 0.1184(3) 0.0162(4) Uani d 1 . .
    N N5 0.4101(2) 0.28990(8) 0.0779(2) 0.0206(4) Uani d 1 . .
    H H5A 0.387282 0.271975 -0.011822 0.025 Uiso d 1 . .
    H H5B 0.357158 0.288865 0.140338 0.025 Uiso d 1 . .
    C C6 0.5691(2) 0.34678(9) 0.2534(3) 0.0175(4) Uani d 1 . .
    C C7 0.6955(2) 0.37927(9) 0.2964(3) 0.0164(4) Uani d 1 . .
    C C8 0.7672(2) 0.37480(9) 0.1734(3) 0.0170(4) Uani d 1 . .
    C C8A 0.7175(2) 0.34454(9) 0.0441(3) 0.0169(4) Uani d 1 . .
    C C9 0.4989(3) 0.34610(9) 0.3650(3) 0.0227(5) Uani d 1 . .
    N N9 0.4511(3) 0.34703(10) 0.4650(3) 0.0313(5) Uani d 1 . .
    C C10 0.8877(3) 0.40296(9) 0.1953(3) 0.0219(5) Uani d 1 . .
    N N10 0.9860(3) 0.42647(10) 0.2186(3) 0.0321(5) Uani d 1 . .
    C C11 0.7468(2) 0.44627(9) 0.4847(3) 0.0198(5) Uani d 1 . .
    C C12 0.6681(2) 0.43415(9) 0.3327(3) 0.0173(4) Uani d 1 . .
    C C13 0.5776(2) 0.46901(9) 0.2424(3) 0.0187(5) Uani d 1 . .
    H H13 0.523468 0.461160 0.138649 0.022 Uiso calc 1 . .
    C C14 0.5690(2) 0.51605(9) 0.3097(3) 0.0208(5) Uani d 1 . .
    C C15 0.6498(3) 0.52928(10) 0.4587(3) 0.0244(5) Uani d 1 . .
    H H15 0.642919 0.562266 0.499107 0.029 Uiso calc 1 . .
    C C16 0.7414(3) 0.49383(10) 0.5490(3) 0.0243(5) Uani d 1 . .
    H H16 0.798109 0.502105 0.651194 0.029 Uiso calc 1 . .
    S S1A 0.13352(7) 0.39460(3) 0.95312(8) 0.02416(16) Uani d 0.9 A 1
    O O2A -0.0128(3) 0.38792(11) 0.8623(5) 0.0249(7) Uani d 0.9 A 1
    C C17A 0.2226(3) 0.38206(13) 0.8160(4) 0.0335(7) Uani d 0.9 A 1
    H H17A 0.214127 0.345875 0.787662 0.050 Uiso calc 0.9 A 1
    H H17B 0.318415 0.390664 0.863195 0.050 Uiso calc 0.9 A 1
    H H17C 0.184208 0.402768 0.721890 0.050 Uiso calc 0.9 A 1
    C C18A 0.1618(4) 0.46142(14) 0.9724(5) 0.0453(9) Uani d 0.9 A 1
    H H18A 0.126943 0.477575 0.869331 0.068 Uiso calc 0.9 A 1
    H H18B 0.259115 0.468053 1.015790 0.068 Uiso calc 0.9 A 1
    H H18C 0.115059 0.475458 1.042574 0.068 Uiso calc 0.9 A 1
    S S1B 0.0823(6) 0.4388(2) 0.9322(8) 0.0235(12) Uani d 0.1 B 2
    O O2B -0.024(3) 0.3988(13) 0.874(6) 0.0249(7) Uani d 0.1 B 2
    C C17B 0.224(2) 0.4099(11) 1.073(3) 0.035(6) Uiso d 0.1 B 2
    H H17D 0.252431 0.379726 1.026836 0.053 Uiso calc 0.1 B 2
    H H17E 0.198648 0.399764 1.165015 0.053 Uiso calc 0.1 B 2
    H H17F 0.299037 0.434301 1.104281 0.053 Uiso calc 0.1 B 2
    C C18B 0.150(4) 0.4529(15) 0.778(3) 0.048(8) Uiso d 0.1 B 2
    H H18D 0.168102 0.421089 0.730947 0.072 Uiso calc 0.1 B 2
    H H18E 0.234154 0.472179 0.819275 0.072 Uiso calc 0.1 B 2
    H H18F 0.084401 0.473284 0.697880 0.072 Uiso calc 0.1 B 2
    S S2A 0.11696(8) 0.28805(3) 0.26820(8) 0.0263(2) Uani d 0.948(2) C 1
    O O3A 0.24507(19) 0.25919(7) 0.2727(2) 0.0245(4) Uani d 0.95 C 1
    C C19A 0.1529(3) 0.32357(12) 0.4465(4) 0.0286(7) Uani d 0.95 C 1
    H H19A 0.214320 0.351728 0.444556 0.043 Uiso calc 0.95 C 1
    H H19B 0.195632 0.301184 0.535359 0.043 Uiso calc 0.95 C 1
    H H19C 0.068477 0.337256 0.457128 0.043 Uiso calc 0.95 C 1
    C C20A 0.0076(3) 0.24245(15) 0.3136(6) 0.0422(11) Uani d 0.95 C 1
    H H20A -0.027573 0.219286 0.224693 0.063 Uiso calc 0.95 C 1
    H H20B -0.067876 0.260108 0.334906 0.063 Uiso calc 0.95 C 1
    H H20C 0.058216 0.222893 0.406131 0.063 Uiso calc 0.95 C 1
    S S2B 0.0451(16) 0.2982(5) 0.2263(16) 0.0263(2) Uani d 0.052(2) C 2
    O O3B 0.165(3) 0.2865(13) 0.169(4) 0.0245(4) Uani d 0.05 C 2
    C C19B 0.149(6) 0.306(3) 0.425(3) 0.0286(7) Uani d 0.05 C 2
    H H19D 0.244796 0.302777 0.430774 0.043 Uiso calc 0.05 C 2
    H H19E 0.127063 0.279408 0.490034 0.043 Uiso calc 0.05 C 2
    H H19F 0.133444 0.339513 0.463042 0.043 Uiso calc 0.05 C 2
    C C20B 0.045(10) 0.240(2) 0.326(11) 0.0422(11) Uani d 0.05 C 2
    H H20D -0.020108 0.241711 0.385397 0.063 Uiso calc 0.05 C 2
    H H20E 0.135442 0.233028 0.398604 0.063 Uiso calc 0.05 C 2
    H H20F 0.018655 0.211771 0.250113 0.063 Uiso calc 0.05 C 2
loop_
    _atom_site_aniso_label
    _atom_site_aniso_U_11
    _atom_site_aniso_U_22
    _atom_site_aniso_U_33
    _atom_site_aniso_U_12
    _atom_site_aniso_U_13
    _atom_site_aniso_U_23
    Br1 0.02864(16) 0.01708(14) 0.03326(17) 0.00539(10) 0.00878(11) 0.00476(10)
    O1 0.0292(10) 0.0233(9) 0.0252(9) 0.0092(7) 0.0069(8) 0.0058(7)
    N1 0.0255(11) 0.0263(11) 0.0216(10) -0.0070(9) 0.0111(9) -0.0061(8)
    C1 0.0192(11) 0.0212(11) 0.0186(11) 0.0012(9) 0.0067(9) 0.0025(9)
    N2 0.0216(10) 0.0247(11) 0.0165(9) 0.0033(8) -0.0002(8) 0.0011(8)
    C2 0.0280(14) 0.0391(16) 0.0275(13) -0.0081(12) 0.0106(11) -0.0137(12)
    C3 0.0325(14) 0.0252(13) 0.0228(12) -0.0088(11) 0.0085(11) -0.0084(10)
    N4 0.0179(9) 0.0202(10) 0.0161(9) -0.0034(8) 0.0054(8) -0.0035(8)
    C5 0.0178(10) 0.0130(10) 0.0179(10) 0.0018(8) 0.0056(9) 0.0032(8)
    N5 0.0214(10) 0.0218(10) 0.0192(10) -0.0040(8) 0.0074(8) -0.0034(8)
    C6 0.0196(11) 0.0148(10) 0.0188(11) -0.0009(9) 0.0068(9) -0.0007(8)
    C7 0.0185(11) 0.0136(10) 0.0164(10) 0.0000(8) 0.0044(9) -0.0004(8)
    C8 0.0196(11) 0.0144(10) 0.0169(11) -0.0012(8) 0.0054(9) 0.0008(8)
    C8A 0.0176(11) 0.0136(10) 0.0192(11) 0.0012(8) 0.0052(9) 0.0021(8)
    C9 0.0247(12) 0.0192(11) 0.0240(12) -0.0048(9) 0.0073(10) -0.0059(9)
    N9 0.0330(12) 0.0352(13) 0.0300(12) -0.0105(10) 0.0162(10) -0.0130(10)
    C10 0.0263(13) 0.0197(11) 0.0204(11) -0.0026(10) 0.0084(10) -0.0031(9)
    N10 0.0312(12) 0.0331(13) 0.0339(13) -0.0126(10) 0.0130(10) -0.0100(10)
    C11 0.0201(11) 0.0202(11) 0.0168(11) -0.0012(9) 0.0025(9) 0.0007(9)
    C12 0.0187(11) 0.0159(11) 0.0171(11) -0.0023(8) 0.0052(9) -0.0025(8)
    C13 0.0205(11) 0.0169(11) 0.0170(11) -0.0019(9) 0.0037(9) -0.0004(9)
    C14 0.0204(11) 0.0170(11) 0.0251(12) 0.0004(9) 0.0069(10) 0.0029(9)
    C15 0.0307(13) 0.0180(11) 0.0258(13) -0.0031(10) 0.0106(11) -0.0058(10)
    C16 0.0273(13) 0.0243(12) 0.0195(11) -0.0049(10) 0.0046(10) -0.0065(10)
    S1A 0.0207(3) 0.0278(4) 0.0216(3) -0.0033(3) 0.0030(3) 0.0009(3)
    O2A 0.0197(10) 0.0340(18) 0.0191(12) -0.0052(12) 0.0032(8) 0.0003(13)
    C17A 0.0303(16) 0.0348(17) 0.0396(18) -0.0050(13) 0.0172(14) 0.0012(14)
    C18A 0.046(2) 0.0296(18) 0.064(3) -0.0077(17) 0.0228(19) -0.0129(17)
    S1B 0.023(3) 0.011(3) 0.041(3) 0.004(2) 0.017(3) 0.005(2)
    O2B 0.0197(10) 0.0340(18) 0.0191(12) -0.0052(12) 0.0032(8) 0.0003(13)
    S2A 0.0283(4) 0.0275(3) 0.0226(3) 0.0065(3) 0.0074(3) 0.0015(3)
    O3A 0.0256(10) 0.0235(9) 0.0263(10) 0.0008(8) 0.0108(8) -0.0013(7)
    C19A 0.0278(14) 0.0235(15) 0.0378(16) -0.0057(13) 0.0148(12) -0.0156(12)
    C20A 0.028(2) 0.0434(18) 0.062(2) -0.0157(15) 0.023(2) -0.0283(17)
    S2B 0.0283(4) 0.0275(3) 0.0226(3) 0.0065(3) 0.0074(3) 0.0015(3)
    O3B 0.0256(10) 0.0235(9) 0.0263(10) 0.0008(8) 0.0108(8) -0.0013(7)
    C19B 0.0278(14) 0.0235(15) 0.0378(16) -0.0057(13) 0.0148(12) -0.0156(12)
    C20B 0.028(2) 0.0434(18) 0.062(2) -0.0157(15) 0.023(2) -0.0283(17)
_geom_special_details
;
 All esds (except the esd in the dihedral angle between two l.s. planes)
 are estimated using the full covariance matrix.  The cell esds are taken
 into account individually in the estimation of esds in distances, angles
 and torsion angles; correlations between esds in cell parameters are only
 used when they are defined by crystal symmetry.  An approximate (isotropic)
 treatment of cell esds is used for estimating esds involving l.s. planes.
;
loop_
    _geom_bond_atom_site_label_1
    _geom_bond_atom_site_label_2
    _geom_bond_site_symmetry_2
    _geom_bond_distance
    _geom_bond_publ_flag
    Br1 C14 . 1.909(2) ?
    O1 C1 . 1.229(3) ?
    N1 C8A . 1.344(3) ?
    N1 C2 . 1.464(3) ?
    N1 H1 . 0.9000 ?
    C1 N2 . 1.356(3) ?
    C1 C7 . 1.559(3) ?
    N2 C11 . 1.408(3) ?
    N2 H2 . 0.8999 ?
    C2 C3 . 1.523(4) ?
    C2 H2A . 0.9900 ?
    C2 H2B . 0.9900 ?
    C3 N4 . 1.462(3) ?
    C3 H3A . 0.9900 ?
    C3 H3B . 0.9900 ?
    N4 C5 . 1.377(3) ?
    N4 C8A . 1.381(3) ?
    C5 N5 . 1.347(3) ?
    C5 C6 . 1.378(3) ?
    N5 H5A . 0.8996 ?
    N5 H5B . 0.8999 ?
    C6 C9 . 1.412(3) ?
    C6 C7 . 1.513(3) ?
    C7 C8 . 1.517(3) ?
    C7 C12 . 1.523(3) ?
    C8 C8A . 1.369(3) ?
    C8 C10 . 1.414(3) ?
    C9 N9 . 1.154(4) ?
    C10 N10 . 1.156(4) ?
    C11 C16 . 1.384(4) ?
    C11 C12 . 1.394(3) ?
    C12 C13 . 1.381(3) ?
    C13 C14 . 1.390(3) ?
    C13 H13 . 0.9500 ?
    C14 C15 . 1.386(4) ?
    C15 C16 . 1.397(4) ?
    C15 H15 . 0.9500 ?
    C16 H16 . 0.9500 ?
    S1A O2A . 1.497(3) ?
    S1A C18A . 1.778(4) ?
    S1A C17A . 1.787(3) ?
    C17A H17A . 0.9800 ?
    C17A H17B . 0.9800 ?
    C17A H17C . 0.9800 ?
    C18A H18A . 0.9800 ?
    C18A H18B . 0.9800 ?
    C18A H18C . 0.9800 ?
    S1B O2B . 1.497(4) ?
    S1B C18B . 1.777(5) ?
    S1B C17B . 1.787(5) ?
    C17B H17D . 0.9800 ?
    C17B H17E . 0.9800 ?
    C17B H17F . 0.9800 ?
    C18B H18D . 0.9800 ?
    C18B H18E . 0.9800 ?
    C18B H18F . 0.9800 ?
    S2A O3A . 1.521(2) ?
    S2A C20A . 1.782(3) ?
    S2A C19A . 1.790(3) ?
    C19A H19A . 0.9800 ?
    C19A H19B . 0.9800 ?
    C19A H19C . 0.9800 ?
    C20A H20A . 0.9800 ?
    C20A H20B . 0.9800 ?
    C20A H20C . 0.9800 ?
    S2B O3B . 1.522(4) ?
    S2B C20B . 1.782(5) ?
    S2B C19B . 1.790(4) ?
    C19B H19D . 0.9800 ?
    C19B H19E . 0.9800 ?
    C19B H19F . 0.9800 ?
    C20B H20D . 0.9800 ?
    C20B H20E . 0.9800 ?
    C20B H20F . 0.9800 ?
loop_
    _geom_angle_atom_site_label_1
    _geom_angle_atom_site_label_2
    _geom_angle_atom_site_label_3
    _geom_angle_site_symmetry_1
    _geom_angle_site_symmetry_3
    _geom_angle
    _geom_angle_publ_flag
    C8A N1 C2 . . 111.7(2) ?
    C8A N1 H1 . . 124.1 ?
    C2 N1 H1 . . 124.2 ?
    O1 C1 N2 . . 126.2(2) ?
    O1 C1 C7 . . 125.0(2) ?
    N2 C1 C7 . . 108.8(2) ?
    C1 N2 C11 . . 111.5(2) ?
    C1 N2 H2 . . 124.2 ?
    C11 N2 H2 . . 124.3 ?
    N1 C2 C3 . . 104.8(2) ?
    N1 C2 H2A . . 110.8 ?
    C3 C2 H2A . . 110.8 ?
    N1 C2 H2B . . 110.8 ?
    C3 C2 H2B . . 110.8 ?
    H2A C2 H2B . . 108.9 ?
    N4 C3 C2 . . 102.6(2) ?
    N4 C3 H3A . . 111.3 ?
    C2 C3 H3A . . 111.3 ?
    N4 C3 H3B . . 111.3 ?
    C2 C3 H3B . . 111.3 ?
    H3A C3 H3B . . 109.2 ?
    C5 N4 C8A . . 121.9(2) ?
    C5 N4 C3 . . 125.9(2) ?
    C8A N4 C3 . . 112.2(2) ?
    N5 C5 N4 . . 116.1(2) ?
    N5 C5 C6 . . 124.8(2) ?
    N4 C5 C6 . . 119.1(2) ?
    C5 N5 H5A . . 119.8 ?
    C5 N5 H5B . . 120.2 ?
    H5A N5 H5B . . 120.0 ?
    C5 C6 C9 . . 120.5(2) ?
    C5 C6 C7 . . 124.4(2) ?
    C9 C6 C7 . . 115.1(2) ?
    C6 C7 C8 . . 110.72(19) ?
    C6 C7 C12 . . 112.51(19) ?
    C8 C7 C12 . . 113.31(19) ?
    C6 C7 C1 . . 110.56(19) ?
    C8 C7 C1 . . 108.74(19) ?
    C12 C7 C1 . . 100.51(18) ?
    C8A C8 C10 . . 120.4(2) ?
    C8A C8 C7 . . 121.5(2) ?
    C10 C8 C7 . . 118.2(2) ?
    N1 C8A C8 . . 128.9(2) ?
    N1 C8A N4 . . 108.7(2) ?
    C8 C8A N4 . . 122.3(2) ?
    N9 C9 C6 . . 174.4(3) ?
    N10 C10 C8 . . 177.5(3) ?
    C16 C11 C12 . . 121.8(2) ?
    C16 C11 N2 . . 128.7(2) ?
    C12 C11 N2 . . 109.4(2) ?
    C13 C12 C11 . . 120.7(2) ?
    C13 C12 C7 . . 129.7(2) ?
    C11 C12 C7 . . 109.5(2) ?
    C12 C13 C14 . . 117.1(2) ?
    C12 C13 H13 . . 121.4 ?
    C14 C13 H13 . . 121.4 ?
    C15 C14 C13 . . 122.8(2) ?
    C15 C14 Br1 . . 119.25(19) ?
    C13 C14 Br1 . . 117.94(18) ?
    C14 C15 C16 . . 119.6(2) ?
    C14 C15 H15 . . 120.2 ?
    C16 C15 H15 . . 120.2 ?
    C11 C16 C15 . . 117.8(2) ?
    C11 C16 H16 . . 121.1 ?
    C15 C16 H16 . . 121.1 ?
    O2A S1A C18A . . 106.15(19) ?
    O2A S1A C17A . . 105.0(2) ?
    C18A S1A C17A . . 98.23(18) ?
    S1A C17A H17A . . 109.5 ?
    S1A C17A H17B . . 109.5 ?
    H17A C17A H17B . . 109.5 ?
    S1A C17A H17C . . 109.5 ?
    H17A C17A H17C . . 109.5 ?
    H17B C17A H17C . . 109.5 ?
    S1A C18A H18A . . 109.5 ?
    S1A C18A H18B . . 109.5 ?
    H18A C18A H18B . . 109.5 ?
    S1A C18A H18C . . 109.5 ?
    H18A C18A H18C . . 109.5 ?
    H18B C18A H18C . . 109.5 ?
    O2B S1B C18B . . 107(2) ?
    O2B S1B C17B . . 108(2) ?
    C18B S1B C17B . . 101.7(16) ?
    S1B C17B H17D . . 109.5 ?
    S1B C17B H17E . . 109.5 ?
    H17D C17B H17E . . 109.5 ?
    S1B C17B H17F . . 109.5 ?
    H17D C17B H17F . . 109.5 ?
    H17E C17B H17F . . 109.5 ?
    S1B C18B H18D . . 109.5 ?
    S1B C18B H18E . . 109.5 ?
    H18D C18B H18E . . 109.5 ?
    S1B C18B H18F . . 109.5 ?
    H18D C18B H18F . . 109.5 ?
    H18E C18B H18F . . 109.5 ?
    O3A S2A C20A . . 105.94(15) ?
    O3A S2A C19A . . 107.28(13) ?
    C20A S2A C19A . . 96.65(19) ?
    S2A C19A H19A . . 109.5 ?
    S2A C19A H19B . . 109.5 ?
    H19A C19A H19B . . 109.5 ?
    S2A C19A H19C . . 109.5 ?
    H19A C19A H19C . . 109.5 ?
    H19B C19A H19C . . 109.5 ?
    S2A C20A H20A . . 109.5 ?
    S2A C20A H20B . . 109.5 ?
    H20A C20A H20B . . 109.5 ?
    S2A C20A H20C . . 109.5 ?
    H20A C20A H20C . . 109.5 ?
    H20B C20A H20C . . 109.5 ?
    O3B S2B C20B . . 97(4) ?
    O3B S2B C19B . . 93(3) ?
    C20B S2B C19B . . 72(4) ?
    S2B C19B H19D . . 109.5 ?
    S2B C19B H19E . . 109.5 ?
    H19D C19B H19E . . 109.5 ?
    S2B C19B H19F . . 109.5 ?
    H19D C19B H19F . . 109.5 ?
    H19E C19B H19F . . 109.5 ?
    S2B C20B H20D . . 109.5 ?
    S2B C20B H20E . . 109.5 ?
    H20D C20B H20E . . 109.5 ?
    S2B C20B H20F . . 109.5 ?
    H20D C20B H20F . . 109.5 ?
    H20E C20B H20F . . 109.5 ?
loop_
    _geom_torsion_atom_site_label_1
    _geom_torsion_atom_site_label_2
    _geom_torsion_atom_site_label_3
    _geom_torsion_atom_site_label_4
    _geom_torsion_site_symmetry_1
    _geom_torsion_site_symmetry_2
    _geom_torsion_site_symmetry_3
    _geom_torsion_site_symmetry_4
    _geom_torsion
    _geom_torsion_publ_flag
    O1 C1 N2 C11 . . . . -175.7(2) ?
    C7 C1 N2 C11 . . . . 5.0(3) ?
    C8A N1 C2 C3 . . . . 1.0(3) ?
    N1 C2 C3 N4 . . . . -2.3(3) ?
    C2 C3 N4 C5 . . . . -178.4(2) ?
    C2 C3 N4 C8A . . . . 3.0(3) ?
    C8A N4 C5 N5 . . . . -179.2(2) ?
    C3 N4 C5 N5 . . . . 2.4(3) ?
    C8A N4 C5 C6 . . . . 0.3(3) ?
    C3 N4 C5 C6 . . . . -178.2(2) ?
    N5 C5 C6 C9 . . . . 2.8(4) ?
    N4 C5 C6 C9 . . . . -176.6(2) ?
    N5 C5 C6 C7 . . . . -178.9(2) ?
    N4 C5 C6 C7 . . . . 1.7(3) ?
    C5 C6 C7 C8 . . . . -1.8(3) ?
    C9 C6 C7 C8 . . . . 176.6(2) ?
    C5 C6 C7 C12 . . . . 126.2(2) ?
    C9 C6 C7 C12 . . . . -55.4(3) ?
    C5 C6 C7 C1 . . . . -122.3(2) ?
    C9 C6 C7 C1 . . . . 56.1(3) ?
    O1 C1 C7 C6 . . . . 56.6(3) ?
    N2 C1 C7 C6 . . . . -124.1(2) ?
    O1 C1 C7 C8 . . . . -65.2(3) ?
    N2 C1 C7 C8 . . . . 114.1(2) ?
    O1 C1 C7 C12 . . . . 175.6(2) ?
    N2 C1 C7 C12 . . . . -5.1(2) ?
    C6 C7 C8 C8A . . . . 0.0(3) ?
    C12 C7 C8 C8A . . . . -127.5(2) ?
    C1 C7 C8 C8A . . . . 121.6(2) ?
    C6 C7 C8 C10 . . . . 179.8(2) ?
    C12 C7 C8 C10 . . . . 52.4(3) ?
    C1 C7 C8 C10 . . . . -58.5(3) ?
    C2 N1 C8A C8 . . . . -178.1(3) ?
    C2 N1 C8A N4 . . . . 0.9(3) ?
    C10 C8 C8A N1 . . . . 0.9(4) ?
    C7 C8 C8A N1 . . . . -179.2(2) ?
    C10 C8 C8A N4 . . . . -178.0(2) ?
    C7 C8 C8A N4 . . . . 1.9(3) ?
    C5 N4 C8A N1 . . . . 178.8(2) ?
    C3 N4 C8A N1 . . . . -2.6(3) ?
    C5 N4 C8A C8 . . . . -2.1(3) ?
    C3 N4 C8A C8 . . . . 176.5(2) ?
    C1 N2 C11 C16 . . . . 175.8(3) ?
    C1 N2 C11 C12 . . . . -2.6(3) ?
    C16 C11 C12 C13 . . . . -2.4(4) ?
    N2 C11 C12 C13 . . . . 176.2(2) ?
    C16 C11 C12 C7 . . . . -179.5(2) ?
    N2 C11 C12 C7 . . . . -1.0(3) ?
    C6 C7 C12 C13 . . . . -55.6(3) ?
    C8 C7 C12 C13 . . . . 70.9(3) ?
    C1 C7 C12 C13 . . . . -173.2(2) ?
    C6 C7 C12 C11 . . . . 121.2(2) ?
    C8 C7 C12 C11 . . . . -112.3(2) ?
    C1 C7 C12 C11 . . . . 3.6(2) ?
    C11 C12 C13 C14 . . . . 0.0(4) ?
    C7 C12 C13 C14 . . . . 176.5(2) ?
    C12 C13 C14 C15 . . . . 2.3(4) ?
    C12 C13 C14 Br1 . . . . -176.74(18) ?
    C13 C14 C15 C16 . . . . -2.1(4) ?
    Br1 C14 C15 C16 . . . . 176.9(2) ?
    C12 C11 C16 C15 . . . . 2.5(4) ?
    N2 C11 C16 C15 . . . . -175.7(2) ?
    C14 C15 C16 C11 . . . . -0.3(4) ?
loop_
    _geom_hbond_atom_site_label_D
    _geom_hbond_atom_site_label_H
    _geom_hbond_atom_site_label_A
    _geom_hbond_site_symmetry_A
    _geom_hbond_distance_DH
    _geom_hbond_distance_HA
    _geom_hbond_distance_DA
    _geom_hbond_angle_DHA
    _geom_hbond_publ_flag
    N1 H1 O2A 1_654 0.90 1.98 2.855(4) 165 yes
    N1 H1 O2B 1_654 0.90 2.00 2.87(4) 160 yes
    N2 H2 O2A 1_655 0.90 1.91 2.793(5) 166 yes
    N2 H2 O2B 1_655 0.90 1.94 2.82(5) 166 yes
    N5 H5A O3A 4_565 0.90 2.20 3.034(3) 155 yes
    N5 H5B O3A . 0.90 2.06 2.918(3) 160 yes
    C2 H2B N9 1_554 0.99 2.59 3.469(4) 148 yes
    C19A H19A N9 . 0.98 2.41 3.114(5) 128 yes
    C19A H19C O1 1_455 0.98 2.52 3.392(4) 148 yes
    C20A H20B O1 1_455 0.98 2.46 3.359(4) 152 yes
_shelx_space_group_comment
;
The symmetry employed for this shelxl refinement is uniquely defined
by the following loop, which should always be used as a source of
symmetry information in preference to the above space-group names.
They are only intended as comments.
;
_shelx_estimated_absorpt_T_min     0.811
_shelx_estimated_absorpt_T_max     0.918
_shelx_hkl_file
;
   0   0  -1    1.25    0.19
   0   0  -2  376.98    5.76
   0   0  -3    3.49    0.56
   0   0  -3    3.52    0.58
   0   0  -4 1405.17   18.68
   0   0  -4 1352.74   15.76
   0   0  -5    2.27    0.71
   0   0  -6   99.49    4.49
   0   0  -6   91.48    2.82
   0   0  -6   94.52    2.84
   0   0  -7    0.69    0.60
   0   0  -7    0.75    0.40
   0   0   7    0.36    0.52
   0   0  -7    0.62    0.42
   0   0   8  320.02    8.83
   0   0  -8  317.93    9.43
   0   0  -8  315.35    5.99
   0   0  -8  305.71    6.15
   0   0   9    1.24    0.34
   0   0  -9    1.12    0.48
   0   0  -9    1.44    0.45
   0   0  -9    1.57    0.45
   0   0 -10   11.18    0.82
   0   0 -10   12.05    0.77
   0  -1  -1  164.19    2.56
   0  -1  -1  158.16    2.57
   0  -1  -2 1777.46   20.61
   0  -1  -3 1548.16   19.70
   0  -1  -3 1618.86   19.89
   0  -1  -4  279.88    6.24
   0  -1  -4  283.18    4.29
   0  -1  -5  188.11    5.55
   0   1  -6  319.45    5.90
   0  -1  -6  321.61    5.99
   0   1  -6  316.74    5.88
   0  -1  -6  333.27    8.56
   0  -1  -7   93.53    3.11
   0   1  -7   98.92    3.14
   0  -1  -7   96.13    4.80
   0   1  -7   95.62    3.07
   0  -1  -7   92.99    3.04
   0  -1   7  107.50    4.71
   0   1  -8    2.24    0.60
   0  -1  -8    1.89    0.60
   0  -1   8    2.75    0.93
   0  -1  -8    3.21    1.02
   0  -1  -8    2.93    0.63
   0   1   8    1.98    0.42
   0  -1  -9    6.24    0.77
   0   1  -9    5.98    0.79
   0  -1   9    5.75    0.56
   0   1   9    5.22    0.57
   0  -1  -9    5.71    0.69
   0   1  -9    5.45    0.74
   0  -1 -10   33.84    1.27
   0  -1 -10   32.36    1.36
   0   1 -10   32.88    1.35
   0   2   0    6.83    0.32
   0   2  -1    7.05    0.41
   0  -2  -1    3.65    0.31
   0   2  -1    7.43    0.43
   0  -2  -2   14.23    0.86
   0  -2  -2   15.32    0.92
   0  -2  -3  109.83    3.12
   0  -2  -3  112.49    3.20
   0  -2  -4    5.47    0.82
   0  -2  -4    5.36    0.46
   0  -2  -5  105.82    4.05
   0   2  -6  259.45    5.09
   0  -2  -6  245.54    5.12
   0   2  -6  259.06    5.08
   0  -2  -6  252.04    7.32
   0  -2  -7  147.27    4.01
   0  -2  -7  151.98    6.00
   0  -2  -7  142.59    3.86
   0   2  -7  142.91    3.82
   0  -2   7  149.31    5.68
   0   2  -8  290.06    5.80
   0  -2  -8  272.53    5.71
   0  -2   8  290.81    8.30
   0   2   8  281.29    8.15
   0   2  -8  284.74    9.00
   0  -2  -8  275.38    8.58
   0  -2  -8  273.44    5.44
   0   2   8  268.51    4.93
   0  -2  -9  116.27    2.99
   0   2   9  112.84    2.61
   0  -2   9  105.32    2.37
   0  -2  -9  109.94    3.08
   0   2  -9  109.87    3.18
   0   2  -9  116.18    3.18
   0   2  10   10.13    0.53
   0   2 -10   11.58    0.81
   0  -2 -10   10.88    0.82
   0   2 -10   12.74    0.80
   0  -2 -10   11.91    0.75
   0   3   0   13.59    0.56
   0   3  -1  324.89    4.30
   0  -3  -1  322.70    4.29
   0   3  -1  314.28    4.28
   0  -3  -1  313.17    4.29
   0   3  -2  610.76    8.29
   0  -3  -2  604.24    8.19
   0  -3  -2  593.31    8.29
   0   3  -2  589.11    8.27
   0  -3  -3    8.51    0.83
   0   3  -3    9.61    0.89
   0  -3  -3   10.32    0.95
   0   3  -3   10.23    0.91
   0   3  -4    8.15    0.99
   0  -3  -4   12.77    1.19
   0   3  -4    8.13    0.57
   0  -3  -4   12.58    0.69
   0   3  -5  184.08    5.59
   0  -3  -5  177.70    5.38
   0  -3  -6   68.14    3.60
   0   3  -6   64.86    3.63
   0   3   6   72.78    3.59
   0  -3   6   75.56    3.63
   0   3  -6   66.29    2.32
   0   3  -6   64.00    2.27
   0  -3  -7   17.25    1.34
   0   3  -7   19.29    2.20
   0  -3  -7   15.36    1.90
   0  -3  -7   17.64    1.32
   0   3  -7   16.74    1.26
   0   3  -7   14.51    0.93
   0   3   7   14.52    1.78
   0  -3   7   16.62    1.86
   0   3  -8   74.85    2.70
   0  -3  -8   66.81    2.60
   0   3   8   72.56    3.95
   0  -3   8   74.92    4.03
   0  -3  -8   75.07    2.88
   0   3  -8   77.39    4.52
   0  -3  -8   73.49    4.23
   0   3  -8   80.32    2.70
   0  -3  -8   72.05    2.48
   0   3   8   70.01    2.25
   0   3   9   50.29    1.62
   0  -3  -9   55.09    2.10
   0   3  -9   52.85    2.12
   0   3  -9   55.39    2.14
   0  -3  -9   59.00    2.02
   0   3  -9   56.50    2.07
   0   3   9   57.93    1.79
   0  -3   9   47.76    1.46
   0  -3 -10   35.52    1.43
   0   3 -10   34.63    1.35
   0   3  10   34.32    1.01
   0  -3 -10   38.88    1.31
   0   3 -10   37.50    1.35
   0   4   0  671.87    8.26
   0  -4  -1 2134.12   23.58
   0   4  -1 2131.60   23.54
   0   4  -1 2148.61   23.55
   0   4  -2  540.83    7.62
   0  -4  -2  544.72    7.70
   0  -4  -2  540.92    7.60
   0   4  -2  556.43    7.68
   0   4  -3   93.60    2.92
   0  -4  -3   99.19    2.89
   0   4  -3   94.76    2.91
   0  -4  -4   56.15    1.52
   0  -4  -4   59.98    2.62
   0   4  -4   56.48    2.62
   0   4  -5  329.23    7.82
   0  -4  -5  323.91    7.53
   0  -4   6   44.31    2.81
   0   4   6   51.10    2.96
   0  -4  -6   46.54    2.97
   0   4  -6   37.81    2.80
   0   4  -6   34.77    1.39
   0   4  -6   40.23    1.77
   0   4  -7  219.96    4.88
   0  -4  -7  228.38    7.42
   0   4  -7  225.65    7.70
   0   4   7  235.10    7.08
   0  -4   7  230.75    7.07
   0   4  -7  204.88    4.02
   0  -4  -7  216.18    4.58
   0   4   8   80.07    4.11
   0  -4   8   66.01    3.75
   0   4  -8   70.33    2.54
   0   4  -8   66.76    4.22
   0  -4  -8   79.45    4.35
   0  -4  -8   78.95    2.55
   0   4   8   81.17    2.44
   0   4  -8   64.26    2.52
   0   4  -8   61.70    2.50
   0  -4  -8   78.01    2.77
   0  -4  -9    0.13    0.35
   0   4  -9    1.02    0.48
   0   4  -9    0.55    0.43
   0   4   9    1.89    0.43
   0  -4  -9    0.47    0.34
   0   4  -9    1.09    0.42
   0   4   9    1.81    0.39
   0  -4 -10   14.68    0.78
   0   4 -10   19.19    0.94
   0   4  10   13.88    0.64
   0   4 -10   17.48    0.94
   0  -4 -10   14.21    0.91
   0   4 -10   17.84    0.95
   0   5   0    4.43    0.44
   0   5  -1  217.84    3.17
   0  -5  -1  213.66    3.15
   0   5  -1  221.64    3.17
   0   5  -2  127.70    2.81
   0  -5  -2  123.72    2.82
   0   5  -2  120.54    2.74
   0   5  -3  138.13    3.63
   0  -5  -3  166.86    3.85
   0   5  -4 1399.12   18.99
   0  -5  -4 1341.47   18.65
   0   5  -5  530.68   10.79
   0  -5  -5  572.93   10.71
   0   5  -6   87.53    2.31
   0   5  -6   94.51    2.32
   0  -5  -6   85.42    2.62
   0  -5  -6   83.24    2.83
   0  -5   6  101.18    4.17
   0   5   6   98.54    4.13
   0   5  -6   88.96    2.72
   0  -5  -6   82.20    2.74
   0   5  -6   94.96    4.43
   0  -5  -6   91.06    4.14
   0  -5  -7   95.78    4.64
   0   5  -7   92.44    4.81
   0  -5   7   87.80    4.24
   0   5   7  101.95    4.50
   0  -5  -7   92.74    2.83
   0   5  -7   79.80    2.30
   0   5  -7   87.64    2.88
   0  -5  -8    8.79    1.46
   0   5  -8   10.69    0.99
   0  -5  -8    7.98    0.82
   0   5  -8   10.86    1.72
   0  -5   8   10.92    1.54
   0   5   8    8.76    1.40
   0   5  -8    9.85    0.74
   0  -5  -8    8.77    0.97
   0   5  -8   11.75    1.09
   0   5  -8   11.10    1.06
   0   5   8   10.81    0.91
   0   5  -9    3.34    0.62
   0  -5  -9    1.74    0.50
   0   5   9    1.95    0.40
   0   5  -9    3.80    0.61
   0  -5  -9    2.55    0.48
   0   5   9    2.72    0.48
   0   5  -9    2.93    0.59
   0   5 -10    8.34    0.61
   0  -5 -10    7.99    0.56
   0   5 -10    8.54    0.66
   0   5 -10    7.32    0.62
   0  -5 -10    8.00    0.67
   0   5  10    7.78    0.49
   0   6   0  184.26    3.45
   0  -6  -1  109.52    1.98
   0   6  -1  124.77    2.04
   0  -6  -2 2767.70   30.36
   0   6  -2 2639.68   30.26
   0   6  -3   54.61    2.16
   0  -6  -3   56.66    2.15
   0   6  -4    5.19    0.82
   0  -6  -4    5.49    0.82
   0   6   5  325.03    7.26
   0  -6  -5  317.75    7.53
   0   6  -5  305.77    7.71
   0   6  -6   49.19    1.70
   0   6  -6   49.38    1.68
   0  -6  -6   48.40    1.96
   0  -6  -6   51.27    2.19
   0   6  -6   54.26    3.36
   0  -6  -6   51.46    3.10
   0   6   6   52.73    2.96
   0  -6   6   55.84    3.10
   0  -6  -6   47.25    2.07
   0   6  -6   52.97    2.06
   0   6  -7  296.93    5.17
   0   6  -7  310.36    5.17
   0   6  -7  333.57    9.50
   0  -6  -7  293.84    5.47
   0   6  -7  322.34    5.91
   0  -6  -7  301.83    8.58
   0  -6  -7  304.36    5.86
   0  -6  -7  304.36    6.36
   0  -6   7  331.75    8.51
   0   6   7  300.29    8.13
   0   6  -7  309.76    6.04
   0   6  -7  314.92    6.04
   0   6  -8  204.98    7.40
   0   6  -8  199.95    4.44
   0  -6  -8  187.58    6.61
   0  -6  -8  187.59    4.09
   0   6   8  181.92    6.23
   0   6   8  187.27    3.95
   0  -6   8  185.71    6.26
   0   6  -8  177.97    3.56
   0  -6  -8  179.52    4.43
   0   6  -8  184.05    4.41
   0   6  -8  193.65    4.53
   0   6   8  183.19    4.07
   0  -6  -9  164.22    3.76
   0   6  -9  162.49    3.80
   0   6   9  164.76    3.41
   0  -6  -9  170.74    3.54
   0   6  -9  181.53    3.84
   0   6   9  176.95    3.44
   0   6  -9  168.26    3.80
   0   6 -10   24.30    1.06
   0   6 -10   22.94    1.03
   0  -6 -10   23.69    1.12
   0   6  10   23.60    0.84
   0   7   0    5.37    0.57
   0   7   1  897.13   10.50
   0  -7  -1  899.29   10.55
   0   7  -1  933.00   10.53
   0   7   1  926.47   11.82
   0  -7  -2   25.67    1.15
   0   7  -2   26.18    1.15
   0  -7  -3  665.01    9.87
   0   7  -3  647.89    9.85
   0   7  -4   49.09    2.43
   0  -7  -4   42.19    2.20
   0   7   5  257.89    6.41
   0   7  -5  257.03    6.90
   0  -7  -5  255.17    6.64
   0   7  -6    2.37    0.42
   0   7  -6    3.03    0.47
   0  -7  -6    3.33    0.84
   0   7  -6    2.41    0.81
   0  -7  -6    3.63    0.60
   0  -7  -6    2.78    0.59
   0   7   6    4.52    0.92
   0  -7   6    2.81    0.75
   0   7  -6    3.06    0.55
   0   7  -6    2.94    0.55
   0  -7  -6    3.16    0.60
   0   7  -7   58.09    1.95
   0   7  -7   58.19    1.94
   0   7  -7   56.75    1.90
   0  -7  -7   64.55    2.17
   0   7  -7   59.25    2.24
   0   7  -7   59.31    3.86
   0  -7  -7   65.30    3.76
   0   7   7   70.69    3.67
   0  -7   7   61.19    3.44
   0  -7  -7   63.11    2.38
   0  -7  -7   65.52    2.66
   0   7  -7   57.71    2.31
   0   7  -7   63.02    2.42
   0   7  -8    4.12    0.52
   0   7  -8    3.98    0.68
   0  -7  -8    5.50    0.79
   0   7  -8    4.29    0.69
   0   7   8    6.88    0.76
   0   7  -8    4.26    0.67
   0  -7  -8    5.71    0.68
   0   7   8    5.26    0.67
   0  -7  -8    5.75    0.88
   0  -7  -9   17.06    1.10
   0   7  -9   19.70    1.21
   0   7  -9   18.99    1.18
   0   7   9   21.29    1.07
   0   7  -9   21.10    1.19
   0  -7  -9   19.63    1.05
   0   7   9   20.27    1.09
   0  -7 -10   39.66    1.43
   0   7 -10   46.02    1.42
   0   7 -10   47.88    1.44
   0   7  10   41.20    1.14
   0   8   0 1277.58   15.92
   0   8   0 1245.99   15.87
   0  -8  -1   14.10    0.52
   0   8   1   13.82    0.50
   0  -8   1   12.29    0.45
   0   8   1   13.92    0.94
   0  -8  -2   34.60    1.33
   0   8  -2   31.61    1.26
   0  -8  -3  494.12    7.96
   0   8  -3  488.44    8.00
   0   8  -4   90.04    3.34
   0  -8  -4   93.39    3.31
   0  -8   4   99.91    3.28
   0  -8  -5    2.02    0.65
   0   8  -5    2.43    0.73
   0   8   5    1.88    0.58
   0  -8   5    2.08    0.60
   0   8  -6  134.98    3.42
   0  -8  -6  130.33    3.59
   0  -8  -6  129.73    3.50
   0  -8  -6  130.09    3.69
   0   8  -6  128.86    2.99
   0   8  -6  133.71    3.04
   0  -8  -6  128.67    4.96
   0   8  -6  134.34    5.35
   0   8   6  139.33    4.88
   0  -8   6  145.08    4.98
   0   8  -6  133.80    3.49
   0   8   6  130.03    3.18
   0   8  -7   81.11    2.41
   0   8  -7   79.03    2.30
   0   8  -7   71.78    2.21
   0  -8  -7   83.26    4.22
   0   8  -7   80.52    2.63
   0   8  -7   82.42    4.51
   0  -8  -7   86.72    2.53
   0  -8   7   80.06    3.90
   0   8   7   86.68    4.05
   0   8  -7   77.64    2.67
   0  -8  -7   84.45    3.08
   0   8  -7   79.44    2.78
   0  -8  -7   85.37    2.83
   0   8  -8    6.58    0.77
   0   8  -8    7.56    0.67
   0  -8  -8    6.53    0.83
   0   8  -8    7.18    0.83
   0   8   8    8.35    0.79
   0   8  -8    7.33    0.74
   0   8   8    7.37    0.80
   0  -8  -8    6.94    0.72
   0   8  -8    7.30    0.80
   0  -8  -8    6.70    0.91
   0   8   9  102.08    2.37
   0   8   9  103.80    2.62
   0   8   9  110.48    2.58
   0  -8  -9  108.53    2.56
   0   8  -9  126.00    2.93
   0   8  -9  121.07    3.00
   0  -8  -9  108.59    2.80
   0   8  -9  121.10    2.97
   0   8 -10  135.19    2.55
   0  -8 -10  122.23    2.62
   0   8 -10  130.83    2.53
   0   8  10  124.12    2.21
   0   9   0    1.65    0.42
   0   9   0    1.13    0.37
   0   9  -1   80.71    1.27
   0   9   1   84.88    1.34
   0  -9   1   82.31    1.25
   0   9   1   84.79    2.60
   0  -9  -2    2.23    0.35
   0   9  -2    1.01    0.25
   0   9   2    3.55    0.41
   0  -9   2    2.00    0.31
   0   9   2    2.62    0.49
   0   9  -3  401.10    6.92
   0  -9  -3  402.49    6.92
   0   9   3  384.35    6.61
   0   9  -4  171.48    4.77
   0  -9  -4  185.97    4.84
   0  -9   4  188.69    4.67
   0   9   4  186.05    4.60
   0  -9  -5  386.79    8.29
   0   9  -5  385.12    8.54
   0   9  -5  384.36    6.11
   0   9   5  390.24    7.90
   0  -9   5  411.74    8.11
   0   9  -6   49.54    2.05
   0   9   6   52.63    1.96
   0   9  -6   43.05    1.67
   0   9  -6   46.44    1.71
   0   9   6   54.97    1.90
   0  -9  -6   53.97    2.32
   0  -9  -6   54.15    1.83
   0  -9  -6   54.81    3.17
   0   9  -6   44.13    3.03
   0   9  -6   43.43    1.75
   0   9   6   56.09    3.01
   0  -9   6   44.95    2.72
   0   9  -6   47.87    1.94
   0  -9  -6   52.32    2.20
   0   9  -7  382.64    6.38
   0   9  -7  365.65    6.04
   0   9  -7  390.54    6.17
   0   9   7  373.66    6.32
   0   9   7  366.32    8.85
   0  -9   7  377.65    9.04
   0  -9  -7  366.51    7.27
   0  -9  -7  373.47    6.91
   0   9  -7  364.34    6.68
   0   9  -7  364.13    6.56
   0  -9  -7  374.49    9.44
   0   9  -7  390.10   10.20
   0   9  -7  382.59    6.58
   0  -9  -7  375.33    6.24
   0   9  -8    2.63    0.44
   0  -9  -8    2.18    0.43
   0   9  -8    2.93    0.53
   0  -9  -8    2.12    0.62
   0  -9  -8    2.10    0.52
   0   9  -8    2.96    0.57
   0   9   8    2.95    0.51
   0   9  -8    3.20    0.57
   0   9   8    3.48    0.61
   0  -9  -9   39.09    1.38
   0   9   9   39.10    1.43
   0   9   9   36.98    1.48
   0   9   9   37.41    1.35
   0   9  -9   38.73    1.59
   0  -9  -9   36.24    1.50
   0   9  -9   38.72    1.60
   0   9 -10    5.38    0.47
   0   9 -10    5.36    0.47
   0   9  10    6.84    0.44
   0  10   0   40.19    1.94
   0  10   0   40.09    1.93
   0  10   1  386.94    6.86
   0  10   2  131.89    2.66
   0 -10   2  135.51    2.61
   0 -10  -2  129.14    2.72
   0  10  -2  130.89    2.68
   0 -10  -3  846.44   11.61
   0  10   3  827.11   11.23
   0 -10   3  829.85   11.20
   0  10  -4   18.15    1.44
   0 -10  -4   18.54    1.45
   0  10   4   17.36    1.30
   0 -10   4   17.72    1.32
   0  10  -5   10.60    0.77
   0  10  -5   10.59    0.80
   0  10   5   11.24    1.20
   0 -10   5   10.80    1.20
   0 -10  -5    8.19    0.76
   0  10  -5   10.43    0.81
   0  10  -5    8.63    1.18
   0 -10  -5    9.82    1.22
   0  10   5   10.27    0.85
   0  10  -5   10.55    0.83
   0 -10  -6   75.70    2.72
   0  10  -6   79.50    2.56
   0  10  -6   77.75    2.37
   0 -10  -6   78.70    2.26
   0 -10  -6   77.73    3.79
   0  10  -6   78.46    3.98
   0 -10  -6   77.81    2.84
   0  10  -6   78.87    2.49
   0  10  -6   81.71    2.36
   0  10  -6   80.16    2.32
   0  10   6   78.27    3.50
   0 -10   6   85.20    3.70
   0  10   6   76.25    2.36
   0  10   6   74.24    2.45
   0  10  -7    6.59    0.73
   0  10  -7    5.38    0.74
   0  10  -7    5.80    0.65
   0  10  -7    6.08    0.68
   0  10  -7    6.29    0.73
   0  10   7    6.55    0.76
   0 -10   7    9.08    1.30
   0  10   7    6.83    1.14
   0 -10  -7    4.67    0.81
   0  10  -7    6.36    0.74
   0 -10  -7    5.17    0.63
   0  10  -7    5.20    1.17
   0 -10  -7    4.80    1.06
   0  10  -7    6.43    0.79
   0 -10  -7    5.73    0.82
   0  10  -8    6.82    0.76
   0  10  -8    7.21    0.66
   0 -10  -8    5.80    0.70
   0 -10  -8    7.98    0.96
   0  10  -8    7.38    0.82
   0 -10  -8    5.77    0.75
   0  10   8    6.28    0.69
   0  10   8    7.15    0.78
   0  10  -8    7.86    0.76
   0 -10  -8    5.70    0.62
   0 -10  -9  139.53    2.74
   0  10   9  150.24    2.99
   0  10  -9  136.36    3.11
   0  10   9  148.18    3.13
   0  10   9  143.16    2.88
   0 -10  -9  137.73    3.02
   0  10  -9  134.23    3.13
   0  10  10   21.30    0.75
   0  10 -10   25.43    0.90
   0  11   0    4.29    0.71
   0  11   0    5.08    0.79
   0  11   1   11.78    1.09
   0  11   1    9.39    1.01
   0  11  -2  576.56    7.67
   0 -11  -2  584.64    7.78
   0  11   2  590.48    7.72
   0 -11  -3   20.21    1.25
   0  11  -3   25.33    1.36
   0 -11   3   27.67    1.34
   0  11   3   19.98    1.16
   0  11   3   20.11    1.42
   0  11  -4  204.97    5.15
   0 -11  -4  221.23    5.34
   0  11   4  208.77    5.16
   0  11   4  214.36    4.95
   0  11  -5    2.80    0.49
   0  11  -5    2.81    0.45
   0  11  -5    3.06    0.50
   0  11  -5    3.65    0.52
   0  11  -5    2.62    0.45
   0  11   5    2.21    0.45
   0 -11  -5    1.62    0.42
   0 -11  -5    3.65    0.80
   0 -11  -5    3.42    0.44
   0  11  -5    5.98    0.99
   0  11  -5    5.07    0.53
   0  11   5    2.73    0.65
   0 -11   5    5.31    0.85
   0  11   5    1.82    0.44
   0  11   6  148.33    3.64
   0 -11  -6  149.35    3.25
   0  11  -6  138.55    5.26
   0  11  -6  142.06    3.30
   0 -11  -6  148.09    5.25
   0 -11  -6  143.82    4.00
   0  11  -6  140.16    3.45
   0  11  -6  146.13    3.30
   0  11  -6  147.43    3.40
   0 -11   6  147.96    4.92
   0  11   6  140.13    3.34
   0  11   6  145.17    4.81
   0  11  -6  139.11    3.30
   0  11   6  141.96    3.44
   0 -11  -6  137.51    3.80
   0  11  -6  142.03    3.56
   0 -11  -7    5.48    0.79
   0  11  -7    3.06    0.52
   0  11  -7    4.10    0.64
   0  11  -7    3.06    0.55
   0  11  -7    2.98    0.56
   0  11  -7    3.27    0.53
   0  11   7    3.89    0.57
   0 -11  -7    3.88    0.74
   0  11   7    5.23    0.67
   0  11   7    4.98    0.95
   0 -11  -7    4.81    0.73
   0  11  -7    2.94    0.56
   0 -11  -7    4.65    0.58
   0  11  -7    3.66    0.55
   0  11  -7    3.27    0.92
   0  11  -8    1.76    0.44
   0  11  -8    2.05    0.41
   0 -11  -8    1.41    0.42
   0 -11  -8    2.74    0.63
   0  11   8    1.98    0.48
   0 -11  -8    1.59    0.45
   0  11  -8    3.18    0.56
   0  11   8    2.37    0.51
   0  11   8    1.96    0.45
   0 -11  -8    2.04    0.39
   0  11   9   43.10    1.45
   0  11  -9   44.32    1.59
   0  11  -9   45.57    1.63
   0 -11  -9   40.81    1.45
   0  11   9   41.05    1.41
   0  11   9   40.80    1.52
   0  11  10   96.95    1.72
   0  12   0   12.08    1.23
   0  12   0   11.71    1.18
   0  12   1   15.98    1.36
   0  12   1   12.66    1.18
   0  12   2  123.39    2.29
   0  12  -2  127.62    2.24
   0  12   3  349.17    6.95
   0 -12   3  350.32    5.71
   0  12   3  338.23    5.71
   0 -12  -3  337.00    5.92
   0  12  -3  327.31    5.74
   0  12   4    2.09    0.57
   0  12  -4   11.29    1.08
   0 -12  -4    7.90    0.93
   0 -12   4    5.02    0.71
   0  12   4    1.78    0.45
   0  12   5  326.57    5.76
   0  12  -5  303.34    5.17
   0  12  -5  305.29    5.32
   0  12  -5  302.68    5.33
   0  12  -5  308.79    5.17
   0  12  -5  308.63    5.26
   0  12   5  302.70    6.71
   0  12  -5  306.86    5.45
   0 -12  -5  308.64    5.86
   0 -12  -5  324.15    7.42
   0  12  -5  297.78    4.86
   0  12  -5  301.70    7.21
   0  12   5  310.52    5.49
   0  12   5  328.22    6.89
   0  12   5  319.59    5.32
   0 -12   5  330.80    7.00
   0  12   6    1.15    0.52
   0  12  -6    2.31    0.51
   0  12  -6    1.48    0.45
   0 -12  -6    2.17    0.56
   0  12  -6    1.72    0.42
   0  12  -6    1.80    0.47
   0  12  -6    2.05    0.46
   0  12   6    1.38    0.44
   0 -12  -6    2.08    0.41
   0  12  -6    1.31    0.59
   0  12  -6    1.18    0.36
   0 -12  -6    2.99    0.64
   0  12   6    1.09    0.44
   0 -12  -7    2.22    0.56
   0  12  -7    2.15    0.45
   0  12  -7    2.19    0.50
   0  12  -7    2.69    0.55
   0  12  -7    2.65    0.54
   0  12  -7    1.99    0.44
   0  12   7    1.87    0.45
   0  12  -7    3.36    0.51
   0 -12  -7    3.11    0.47
   0  12   7    1.99    0.50
   0 -12  -7    2.84    0.61
   0  12  -7    2.03    0.51
   0 -12  -7    1.81    0.54
   0  12  -8   14.70    1.04
   0  12  -8   13.89    0.88
   0  12   8   16.78    1.04
   0 -12  -8   16.78    0.91
   0  12   8   16.71    1.13
   0  12   8   16.53    1.08
   0 -12  -8   17.50    1.16
   0 -12  -8   18.22    1.35
   0  12  -8   13.89    1.03
   0 -12  -8   14.53    1.07
   0 -12  -9  207.45    3.69
   0  12  -9  237.54    4.14
   0  12   9  232.93    3.87
   0  12   9  233.33    4.07
   0  12   9  217.31    3.80
   0  12  -9  241.15    4.11
   0 -12 -10    1.64    0.25
   0  12  10    2.04    0.22
   0  13   0    2.48    0.35
   0  13   0    3.31    0.71
   0  13   0    2.41    0.65
   0  13  -1  156.57    2.93
   0  13   1  168.25    4.75
   0  13   1  164.90    4.80
   0  13   2  522.84    9.40
   0  13  -3    3.24    0.45
   0  13   3    5.09    0.82
   0  13   3    5.05    0.55
   0  13  -4  743.58   11.52
   0  13  -4  770.46   10.20
   0  13  -4  787.28   10.16
   0  13   4  772.55   10.53
   0  13  -4  754.27   10.25
   0  13   4  785.12   12.47
   0  13   4  773.92   10.19
   0  13   4  772.76   11.31
   0  13   4  786.46   10.74
   0  13  -5   48.42    2.10
   0  13  -5   46.02    1.81
   0 -13  -5   48.18    2.07
   0  13  -5   44.83    2.48
   0  13   5   44.56    2.40
   0  13   5   47.26    1.94
   0  13  -5   45.61    1.76
   0  13  -5   46.33    1.67
   0  13  -5   45.53    1.80
   0  13  -5   48.31    1.85
   0  13  -5   46.39    1.72
   0  13  -5   48.47    1.79
   0  13   5   46.01    1.85
   0  13  -5   44.89    1.67
   0  13   5   48.80    1.77
   0  13   5   45.25    2.29
   0 -13  -5   36.23    1.69
   0  13   6  254.89    5.19
   0  13  -6  233.81    4.29
   0  13  -6  241.20    4.62
   0  13   6  252.42    4.98
   0  13  -6  244.46    5.22
   0  13  -6  243.14    4.63
   0  13  -6  253.97    4.80
   0  13  -6  242.29    4.83
   0 -13  -6  245.52    5.50
   0 -13  -6  239.22    5.28
   0  13  -6  237.77    4.86
   0  13  -7   53.41    1.89
   0  13  -7   52.62    2.03
   0  13  -7   54.03    1.90
   0  13  -7   58.32    2.25
   0  13   7   55.90    2.05
   0 -13  -7   56.99    2.38
   0 -13  -7   56.47    2.46
   0  13  -7   55.59    2.13
   0 -13  -7   52.88    2.23
   0 -13  -8    6.70    0.72
   0  13  -8    7.76    0.78
   0  13   8    8.26    0.74
   0  13   8    8.56    0.80
   0  13   8    8.19    0.81
   0 -13  -8    8.27    0.92
   0 -13  -8    8.39    0.82
   0  13  -8    8.40    0.79
   0 -13  -9    5.92    0.48
   0  13  -9    7.59    0.63
   0  13   9    8.13    0.61
   0  13   9    7.38    0.59
   0  13   9    8.21    0.66
   0  13  10    3.92    0.26
   0 -13 -10    4.34    0.31
   0  14   0   69.60    1.87
   0  14   0   72.50    3.32
   0  14  -1  228.94    3.87
   0  14   1  217.62    5.83
   0  14   1  219.35    5.96
   0  14   2 1226.43   17.80
   0  14   3  264.50    6.34
   0  14   4    3.26    0.53
   0  14   4    2.29    0.41
   0  14  -4    1.47    0.45
   0  14   4    3.85    0.76
   0  14   4    2.43    0.48
   0  14  -4    1.73    0.37
   0  14  -4    4.19    0.60
   0  14  -4    1.28    0.35
   0 -14  -4    1.25    0.40
   0  14  -4    1.75    0.39
   0  14  -4    1.65    0.40
   0  14   5   47.70    2.02
   0  14  -5   50.60    1.80
   0  14  -5   51.87    2.00
   0  14  -5   52.30    1.99
   0  14  -5   51.81    1.90
   0  14  -5   54.05    1.88
   0  14  -5   56.01    1.95
   0 -14  -5   37.99    1.75
   0  14  -5   55.38    2.27
   0  14   5   43.25    2.42
   0  14   5   47.75    1.95
   0  14   5   44.30    1.74
   0  14  -5   53.74    1.98
   0 -14  -5   43.88    2.02
   0  14  -6    0.91    0.43
   0 -14  -6    1.12    0.48
   0  14  -6    1.99    0.54
   0  14   6    1.41    0.38
   0  14   6    1.16    0.43
   0  14  -6    3.26    0.56
   0  14  -6    2.02    0.56
   0  14   6    1.24    0.44
   0  14  -6    1.53    0.46
   0  14  -6    1.42    0.42
   0 -14  -6    1.00    0.51
   0  14   6    1.19    0.49
   0  14  -7    2.76    0.52
   0  14  -7    2.46    0.56
   0  14  -7    2.39    0.49
   0  14  -7    2.55    0.52
   0 -14  -7    2.28    0.55
   0 -14  -7    2.24    0.58
   0  14   7    1.63    0.44
   0 -14  -7    1.85    0.58
   0 -14  -8   32.22    1.67
   0 -14  -8   32.66    1.54
   0 -14  -8   30.52    1.41
   0  14  -8   31.80    1.48
   0  14  -8   33.73    1.47
   0  14   8   34.02    1.54
   0  14   8   33.23    1.50
   0  14   8   33.54    1.40
   0  14   9    3.09    0.39
   0  14   9    3.22    0.43
   0  14   9    3.12    0.40
   0  15   0    1.04    0.30
   0  15   0    1.07    0.55
   0  15  -1    2.33    0.38
   0  15   1    2.44    0.72
   0  15   2  186.11    5.46
   0  15   3  569.30   10.65
   0  15   4   10.37    0.92
   0  15   4   10.19    0.78
   0  15  -4   11.89    0.88
   0  15  -4    9.26    0.77
   0  15  -4    9.76    0.75
   0  15  -4   10.81    0.81
   0  15  -4   10.96    0.97
   0  15  -4    9.99    0.92
   0  15  -4   11.72    0.86
   0 -15  -4    7.39    0.75
   0  15   4   10.17    1.22
   0  15   4    8.82    0.83
   0  15  -4   11.14    1.02
   0  15  -5  187.30    3.86
   0  15  -5  188.27    4.00
   0  15  -5  198.18    4.33
   0  15  -5  190.35    4.26
   0  15  -5  196.22    4.02
   0  15  -5  200.86    4.09
   0  15  -5  208.44    4.82
   0  15   5  193.27    3.97
   0  15   5  193.63    4.29
   0  15   5  200.31    4.49
   0  15  -5  189.55    4.10
   0 -15  -5  183.29    4.41
   0  15  -6  215.97    4.46
   0  15  -6  210.83    4.21
   0  15   6  212.27    4.63
   0  15  -6  213.32    4.92
   0  15  -6  215.56    4.34
   0  15  -6  224.20    4.48
   0 -15  -6  212.47    4.99
   0 -15  -6  199.56    4.74
   0  15  -6  213.77    4.53
   0  15   6  214.12    4.34
   0  15   6  203.25    4.10
   0  15   6  212.38    4.78
   0  15  -7   32.63    1.45
   0  15  -7   29.77    1.62
   0 -15  -7   31.17    1.74
   0 -15  -7   27.88    1.53
   0  15  -7   32.60    1.58
   0  15  -7   30.60    1.49
   0  15  -7   31.72    1.52
   0  15   7   29.87    1.50
   0 -15  -7   30.21    1.71
   0 -15  -8   12.27    0.95
   0  15  -8   12.28    0.88
   0  15   8   12.55    0.93
   0  15   8   13.35    0.94
   0 -15  -8   10.85    0.80
   0 -15  -8   12.57    1.03
   0  15   9    3.44    0.39
   0  15   9    3.54    0.41
   0  15   9    3.26    0.37
   0  16   0  233.64    4.23
   0  16  -1   40.01    1.49
   0  16   1   39.06    2.59
   0  16   1   42.60    2.73
   0  16   2  372.43    8.45
   0  16  -3   58.69    2.23
   0  16  -3   61.91    1.91
   0  16  -3   60.16    1.88
   0  16  -3   60.94    2.24
   0  16   3   63.75    3.16
   0  16  -3   60.37    1.96
   0  16  -3   59.17    1.87
   0  16   3   60.53    1.88
   0  16  -3   63.26    2.42
   0  16  -3   59.90    2.00
   0  16   3   57.95    2.10
   0  16   4   10.18    0.93
   0  16   4    9.18    0.77
   0  16  -4    8.30    0.80
   0  16  -4    8.79    0.79
   0  16  -4    8.46    0.76
   0  16  -4    9.01    0.77
   0  16  -4    9.47    0.94
   0  16  -4    8.92    0.90
   0  16  -4    9.56    0.80
   0 -16  -4    7.80    0.77
   0  16   4    9.55    1.23
   0  16   4   10.09    0.91
   0  16  -4    8.72    0.97
   0  16  -5   79.21    2.43
   0  16  -5   79.25    2.51
   0  16  -5   79.96    2.36
   0  16  -5   79.96    2.67
   0  16  -5   83.49    2.73
   0  16  -5   86.33    2.48
   0  16  -5   84.26    2.52
   0  16   5   81.85    2.68
   0  16   5   87.31    2.86
   0  16   5   85.94    2.48
   0 -16  -5   77.47    2.72
   0  16  -5   80.42    2.53
   0  16  -5   84.28    2.97
   0  16   6  578.68    9.18
   0  16  -6  560.14    8.65
   0  16  -6  567.06    8.57
   0  16  -6  554.92    8.45
   0  16  -6  580.03    8.49
   0  16  -6  578.26    9.39
   0 -16  -6  577.12    9.39
   0  16   6  583.09    8.49
   0  16   6  554.23    8.25
   0  16  -6  569.04    8.73
   0 -16  -6  552.23    9.06
   0  16   6  589.82    9.03
   0  16   7    0.28    0.32
   0 -16  -7    0.60    0.39
   0  16  -7    0.40    0.34
   0  16  -7    0.83    0.36
   0  16  -7    1.28    0.44
   0 -16  -7    0.43    0.33
   0 -16  -7    0.89    0.45
   0  16   7    1.44    0.43
   0  16   7    0.29    0.33
   0 -16  -8  142.13    3.33
   0 -16  -8  122.27    2.71
   0  16   8  126.45    2.66
   0 -16  -8  138.57    3.21
   0  16   8  141.53    3.13
   0  16  -8  137.30    2.98
   0  16   9   21.51    0.83
   0  16   9   21.42    0.88
   0  16   9   19.49    0.81
   0  17   0    1.70    0.38
   0  17  -1   86.26    2.34
   0  17   1   82.82    3.94
   0  17   1   80.05    4.00
   0  17   2    3.00    0.79
   0  17  -2    5.15    0.70
   0  17   2    5.10    0.62
   0  17  -2    3.41    0.48
   0  17   2    3.90    0.54
   0  17  -3  372.01    6.78
   0  17  -3  382.62    6.97
   0  17  -3  384.80    6.08
   0  17  -3  383.49    7.16
   0  17  -3  395.44    6.31
   0  17   3  379.94    8.77
   0  17   3  371.27    6.54
   0  17  -3  390.26    6.86
   0  17  -3  387.21    6.06
   0  17  -3  365.25    6.23
   0  17  -3  380.08    6.21
   0  17   3  386.68    6.06
   0  17   4  212.84    4.65
   0  17   4  219.26    4.18
   0  17  -4  190.38    4.12
   0  17  -4  205.58    4.25
   0  17  -4  201.27    4.43
   0  17  -4  205.75    4.13
   0  17  -4  207.45    4.75
   0  17  -4  206.92    4.83
   0  17  -4  207.97    4.17
   0  17  -4  212.64    4.24
   0 -17  -4  187.73    4.21
   0  17   4  201.31    5.95
   0  17   4  189.16    6.51
   0  17   4  214.15    4.59
   0  17  -4  215.60    5.07
   0  17  -5  129.91    3.25
   0  17  -5  129.42    3.33
   0  17  -5  133.31    3.64
   0  17  -5  132.21    3.62
   0  17  -5  137.00    3.34
   0  17  -5  138.74    3.98
   0 -17  -5  127.40    3.58
   0  17   5  131.56    3.22
   0  17   5  133.11    3.68
   0  17   5  132.95    3.35
   0  17   5  135.59    3.60
   0  17   6   17.61    1.94
   0 -17  -6   15.29    1.19
   0  17   6   16.44    1.09
   0  17   6   17.13    1.06
   0  17  -6   12.32    0.99
   0  17  -6   12.90    1.02
   0  17  -6   12.03    1.15
   0  17   6   15.83    1.20
   0 -17  -6   15.65    1.25
   0  17   6   16.95    1.16
   0  17   6   16.89    1.26
   0  17   7   24.22    1.37
   0  17   7   24.20    1.32
   0 -17  -7   24.35    1.44
   0  17   7   23.89    1.32
   0 -17  -7   25.24    1.50
   0  17  -7   24.56    1.44
   0  17   7   24.05    1.22
   0  17  -7   23.67    1.25
   0  17  -7   23.57    1.25
   0  17   8    8.38    0.60
   0  17  -8    8.92    0.69
   0 -17  -8    9.79    0.80
   0  17   8   10.21    0.78
   0 -17  -8    8.70    0.77
   0  17   9    6.07    0.42
   0  18   0  603.51    9.36
   0  18   0  627.39    8.88
   0  18  -1  385.02    6.08
   0  18  -1  373.99    6.30
   0  18  -1  383.86    6.60
   0  18   1  390.36    9.71
   0  18  -1  375.58    6.14
   0  18  -1  393.72    6.67
   0  18   1  362.03    6.47
   0  18  -2    2.36    0.44
   0  18  -2    2.21    0.49
   0  18   2    2.06    0.74
   0  18  -2    1.87    0.38
   0  18  -2    1.63    0.40
   0  18  -2    1.83    0.42
   0  18  -2    1.92    0.50
   0  18   2    1.72    0.43
   0  18   2    2.26    0.39
   0  18   2    1.76    0.42
   0  18   2    2.17    0.42
   0  18   2    2.20    0.46
   0  18  -3  316.35    5.38
   0  18  -3  314.94    5.55
   0  18  -3  299.65    5.57
   0  18  -3  301.42    6.15
   0  18  -3  306.15    6.29
   0  18  -3  324.05    6.55
   0  18   3  325.83    5.40
   0  18   3  340.02    5.91
   0  18   3  316.69    5.92
   0  18  -3  308.66    5.87
   0  18  -3  320.74    6.16
   0  18   3  319.92    8.11
   0  18  -4    5.17    0.67
   0  18  -4    6.34    0.76
   0  18  -4    6.27    0.70
   0  18  -4    5.15    0.63
   0  18  -4    6.26    0.83
   0  18  -4    5.73    0.81
   0 -18  -4    4.52    0.62
   0  18   4    4.20    0.63
   0  18  -4    6.04    0.88
   0  18   4    5.08    0.95
   0  18   4    4.97    1.15
   0  18   4    5.39    0.64
   0  18   4    4.77    0.69
   0  18  -5    0.74    0.37
   0  18  -5    1.14    0.41
   0  18  -5    1.63    0.49
   0  18  -5    2.67    0.59
   0 -18  -5    1.07    0.43
   0  18   5    2.03    0.77
   0  18   5    0.60    0.40
   0  18   5    0.74    0.37
   0  18  -5    1.10    0.53
   0  18   5    1.56    0.42
   0  18   5    0.68    0.41
   0  18   5    0.96    0.37
   0  18  -6   30.91    1.52
   0  18  -6   33.10    1.52
   0  18   6   25.00    1.27
   0  18  -6   32.08    1.78
   0  18   6   28.11    1.56
   0 -18  -6   27.58    1.59
   0  18   6   26.66    1.42
   0 -18  -6   26.34    1.49
   0  18   6   24.92    1.30
   0  18   7    0.25    0.31
   0  18   7    0.35    0.34
   0  18  -7    0.33    0.38
   0 -18  -7    0.51    0.38
   0  18   7    0.27    0.33
   0 -18  -7    0.67    0.42
   0  18  -7    0.47    0.30
   0  18   7    0.37    0.32
   0  18   8   47.16    1.46
   0  18   8   47.63    1.56
   0  18   8   48.67    1.61
   0 -18  -8   49.32    1.67
   0  18   9   36.49    0.93
   0  19   0    0.53    0.31
   0  19   0    0.29    0.32
   0  19   1  138.87    5.71
   0  19  -1  138.00    3.40
   0  19   1  139.06    3.30
   0  19  -1  140.96    3.59
   0  19  -1  132.90    3.09
   0  19   1  132.91    3.38
   0  19   1  131.39    3.30
   0  19   1  135.23    3.56
   0  19  -1  148.48    3.70
   0  19  -1  137.80    3.29
   0  19   1  141.25    3.41
   0  19  -2  270.30    4.76
   0  19   2  269.14    5.29
   0  19  -2  261.32    5.82
   0  19   2  277.64    4.78
   0  19   2  263.35    5.22
   0  19  -2  269.86    5.52
   0  19   2  270.30    7.71
   0  19  -2  271.21    4.96
   0  19  -2  260.39    5.10
   0  19  -2  263.56    5.50
   0  19  -2  260.40    4.99
   0  19   2  258.55    5.24
   0  19   2  277.54    5.26
   0  19   2  261.82    4.92
   0  19   3    3.91    0.65
   0  19  -3    2.41    0.53
   0  19  -3    2.57    0.51
   0  19  -3    1.76    0.44
   0  19  -3    3.14    0.50
   0  19  -3    2.97    0.66
   0  19  -3    2.19    0.56
   0  19  -3    1.89    0.49
   0  19   3    3.36    0.59
   0  19  -3    2.50    0.58
   0  19  -3    3.42    0.70
   0  19   3    2.59    0.45
   0  19   3    2.78    0.80
   0  19   3    2.72    0.56
   0  19   3    2.83    0.52
   0  19   3    2.50    0.43
   0  19   4  198.79    4.57
   0  19   4  201.87    4.07
   0  19   4  185.40    6.68
   0  19  -4  188.43    4.16
   0  19  -4  198.58    4.09
   0  19  -4  194.41    4.19
   0  19  -4  195.02    4.49
   0  19  -4  199.06    4.78
   0  19  -4  201.95    4.89
   0  19  -4  188.15    4.57
   0 -19  -4  170.51    3.95
   0  19  -4  195.60    5.03
   0  19   4  206.80    4.45
   0  19   4  194.33    4.06
   0  19   5    2.29    0.47
   0  19   5    1.54    0.71
   0  19  -5    2.27    0.48
   0  19  -5    1.66    0.45
   0  19  -5    2.01    0.53
   0  19  -5    2.36    0.56
   0  19  -5    3.62    0.68
   0  19   5    2.07    0.55
   0  19  -5    2.81    0.65
   0  19   5    1.96    0.52
   0  19   5    2.02    0.48
   0  19   5    2.49    0.49
   0  19   5    2.10    0.47
   0 -19  -5    2.01    0.50
   0 -19  -6  108.75    3.03
   0  19  -6  118.39    3.47
   0 -19  -6  116.35    3.23
   0  19   6  105.62    2.75
   0  19   6  116.28    3.24
   0  19   6  113.01    2.98
   0  19  -6  116.46    3.01
   0  19  -6  117.82    2.96
   0  19   6  113.52    2.85
   0  19   7   13.61    0.98
   0  19   7   12.87    0.90
   0 -19  -7   12.75    1.03
   0  19   7   13.48    0.97
   0 -19  -7   12.58    0.95
   0  19   7   13.43    0.87
   0  19  -7   14.82    1.08
   0  19  -7   14.62    0.93
   0  19   8    9.14    0.60
   0  19   8    9.61    0.69
   0  19   8    9.22    0.64
   0 -19  -8    8.73    0.67
   0  20   0   22.22    1.46
   0  20   0   23.51    1.37
   0  20   0   21.25    1.27
   0  20   0   23.00    1.31
   0  20  -1  374.05    6.51
   0  20   1  378.27    6.37
   0  20  -1  378.47    6.81
   0  20  -1  375.07    6.10
   0  20   1  367.04    6.56
   0  20  -1  376.44    6.36
   0  20   1  384.23    6.57
   0  20  -1  390.48    6.89
   0  20   1  369.66    6.85
   0  20   1  361.12    6.38
   0  20   2   61.46    2.27
   0  20  -2   60.38    2.41
   0  20   2   61.81    1.98
   0  20   2   66.94    2.35
   0  20  -2   56.39    2.15
   0  20  -2   57.85    2.08
   0  20  -2   56.09    2.34
   0  20  -2   57.41    2.12
   0  20  -2   54.44    2.53
   0  20   2   58.23    2.27
   0  20   2   61.93    2.32
   0  20   2   60.33    2.08
   0  20   3    5.12    0.69
   0  20  -3    4.34    0.68
   0  20   3    4.58    0.58
   0  20   3    4.82    0.69
   0  20  -3    4.08    0.60
   0  20   3    4.30    0.61
   0  20  -3    3.81    0.69
   0  20  -3    4.58    0.59
   0  20  -3    8.39    0.83
   0  20  -3    4.43    0.75
   0  20  -3    5.30    0.81
   0  20  -3    8.15    0.85
   0  20   3    4.05    0.67
   0  20   3    3.94    0.66
   0  20   3    4.06    0.63
   0  20  -3    4.69    0.82
   0  20   3    4.56    0.63
   0  20   3    5.56    0.59
   0  20   4    0.49    0.42
   0  20  -4    0.76    0.52
   0  20   4    1.21    0.69
   0  20   4    1.03    0.37
   0  20   4    0.59    0.33
   0  20  -4    0.94    0.37
   0  20  -4    1.37    0.46
   0  20  -4    0.63    0.38
   0  20  -4    1.21    0.52
   0  20  -4    0.32    0.41
   0  20  -4    0.88    0.35
   0  20  -4    0.77    0.45
   0 -20  -4    0.64    0.30
   0  20   4    0.74    0.41
   0  20   4    0.99    0.35
   0  20   4    0.64    0.37
   0  20   5   28.33    1.61
   0  20  -5   27.35    1.73
   0  20   5   24.82    2.36
   0 -20  -5   22.77    1.39
   0  20   5   26.58    1.34
   0  20   5   28.28    1.64
   0  20  -5   24.06    1.31
   0  20  -5   24.80    1.38
   0  20  -5   25.02    1.56
   0  20  -5   25.42    1.55
   0  20  -5   24.04    1.58
   0 -20  -5   27.45    1.51
   0  20   5   25.22    1.33
   0  20   5   28.79    1.53
   0  20   5   27.91    1.46
   0  20   6   13.95    0.97
   0  20   6   14.65    1.08
   0  20   6   13.20    0.90
   0 -20  -6   13.26    1.02
   0  20   6   15.69    1.14
   0  20   6   14.48    0.94
   0  20   6   12.74    0.87
   0  20  -6   13.82    0.98
   0  20  -6   13.26    0.94
   0 -20  -6   12.64    0.95
   0  20   7  157.17    3.26
   0 -20  -7  161.84    3.39
   0 -20  -7  159.15    3.64
   0  20   7  163.13    3.46
   0  20  -7  160.82    3.21
   0  20  -7  158.78    3.61
   0  20   7  160.31    3.18
   0 -20  -8    2.06    0.34
   0  20   8    2.23    0.32
   0  20   8    1.72    0.32
   0  20   8    1.58    0.28
   0  21   0    0.61    0.37
   0  21   0    0.95    0.46
   0  21   0    0.82    0.38
   0  21   0    0.33    0.32
   0  21  -1   83.53    2.40
   0  21   1   84.56    2.75
   0  21   1   85.89    2.72
   0  21   1   78.57    2.56
   0  21   1   82.66    2.91
   0  21  -1   84.08    2.85
   0  21   1   85.00    2.61
   0  21  -1   83.20    2.85
   0  21   2  511.36    8.44
   0  21  -2  483.82    9.02
   0  21   2  508.08    7.52
   0  21   2  486.21    8.07
   0  21  -2  506.97    8.14
   0  21  -2  522.11    8.70
   0  21  -2  498.83    7.87
   0  21  -2  521.18    8.66
   0  21   2  498.37    8.26
   0  21   2  496.75    8.16
   0  21   2  494.18    7.74
   0  21   3   14.86    1.18
   0  21   3   17.31    1.06
   0  21   3   16.31    1.19
   0  21   3   16.33    1.20
   0  21  -3   17.14    1.29
   0  21   3   15.41    1.10
   0  21  -3   15.04    1.08
   0  21  -3   14.94    1.27
   0  21  -3   15.76    1.16
   0  21  -3   15.81    1.36
   0  21  -3   14.52    1.25
   0  21  -3   15.51    1.18
   0  21   3   15.03    1.16
   0  21  -3   13.93    1.34
   0  21   3   15.70    1.22
   0  21   3   14.45    1.08
   0  21  -4  252.39    5.08
   0  21   4  261.67    5.51
   0  21   4  262.36    5.06
   0  21  -4  254.21    5.42
   0  21  -4  268.15    4.96
   0  21  -4  263.87    5.10
   0  21  -4  259.17    5.73
   0  21  -4  262.30    5.86
   0  21  -4  263.98    5.54
   0  21   4  272.37    5.37
   0  21  -4  271.93    6.14
   0  21   4  263.00    5.21
   0  21   4  250.56    8.04
   0  21   4  266.81    4.89
   0  21   4  259.18    4.79
   0  21   4  268.24    5.26
   0  21   5    2.03    0.47
   0  21   5    2.14    0.44
   0  21  -5    1.57    0.56
   0  21   5    1.70    0.42
   0 -21  -5    1.99    0.48
   0  21  -5    1.69    0.44
   0  21  -5    2.18    0.57
   0  21  -5    2.18    0.54
   0  21  -5    1.82    0.44
   0  21  -5    1.64    0.51
   0 -21  -5    2.01    0.47
   0  21   5    1.62    0.46
   0  21   5    1.85    0.43
   0  21   5    1.56    0.52
   0  21   6   71.42    2.31
   0  21   6   69.20    2.10
   0  21   6   66.37    2.01
   0 -21  -6   68.34    2.18
   0  21   6   73.12    2.43
   0  21   6   70.19    2.06
   0  21   6   65.29    1.94
   0  21  -6   72.01    2.16
   0  21  -6   70.49    2.10
   0 -21  -6   66.23    2.06
   0  21   7    7.62    0.62
   0 -21  -7    7.22    0.60
   0  21   7    7.84    0.61
   0  21  -7    6.24    0.66
   0  21   7    7.75    0.70
   0 -21  -7    7.69    0.73
   0  21   8    2.02    0.30
   0 -21  -8    1.94    0.31
   0  21   8    1.71    0.24
   0  22   0  904.59   12.29
   0  22   0  806.76   11.83
   0  22   0  888.35   12.10
   0  22   0  823.67   12.82
   0  22   1  398.38    7.11
   0  22  -1  408.15    7.35
   0  22   1  394.57    7.45
   0  22   1  413.40    7.07
   0  22   1  409.37    6.81
   0  22  -1  399.95    7.29
   0  22  -1  389.08    6.36
   0  22  -2  576.70    9.73
   0  22   2  602.30    8.53
   0  22   2  593.10    9.42
   0  22   2  602.60    9.61
   0  22  -2  579.20    9.81
   0  22   2  620.74    9.46
   0  22  -2  590.90    9.73
   0  22  -2  577.16    9.98
   0  22  -2  603.11    8.97
   0  22  -2  603.94    9.71
   0  22   2  597.28    9.30
   0  22   2  582.14    8.74
   0  22  -3   38.34    1.95
   0  22   3   46.21    2.02
   0  22   3   48.94    1.79
   0  22   3   48.11    2.05
   0  22  -3   39.75    2.07
   0  22  -3   41.66    1.79
   0  22   3   46.76    1.92
   0  22  -3   39.69    2.16
   0  22  -3   42.89    1.93
   0  22  -3   40.73    2.26
   0  22   3   43.66    1.98
   0  22   3   45.57    2.08
   0  22   3   47.19    2.09
   0  22   3   48.09    1.93
   0  22   4    0.69    0.35
   0  22  -4    0.69    0.37
   0  22  -4    0.63    0.37
   0  22  -4    2.52    0.62
   0  22  -4    0.28    0.42
   0  22  -4    1.04    0.47
   0  22   4    0.90    0.43
   0  22   4    1.18    0.71
   0  22   4    0.59    0.31
   0  22   4    0.60    0.36
   0  22  -4    0.73    0.49
   0  22   4    0.68    0.37
   0  22  -5    8.27    0.79
   0  22  -5    8.86    0.95
   0  22  -5    8.57    0.92
   0  22  -5    8.60    0.95
   0 -22  -5    8.91    0.82
   0  22   5    9.06    0.81
   0  22   5   11.95    1.05
   0  22   5    9.79    0.79
   0  22   5   10.91    0.94
   0  22   5   10.34    0.79
   0  22   5   11.07    0.91
   0  22   6    0.92    0.36
   0  22   6    0.90    0.41
   0 -22  -6    1.19    0.34
   0  22   6    1.13    0.33
   0  22   6    0.69    0.29
   0  22  -6    1.47    0.36
   0  22   6    0.78    0.30
   0  22   7   41.55    1.30
   0  22   7   42.55    1.48
   0 -22  -7   44.36    1.59
   0 -22  -8   67.30    1.43
   0  22   8   66.54    1.42
   0  23   0    1.05    0.51
   0  23   0    1.02    0.53
   0  23   0    0.57    0.36
   0  23   0    1.88    0.51
   0  23   0    0.34    0.41
   0  23  -1  129.53    3.03
   0  23   1  113.44    3.31
   0  23   1  115.89    3.38
   0  23   1  120.38    3.72
   0  23  -1  114.93    3.86
   0  23  -1  126.63    3.82
   0  23  -1  134.61    3.75
   0  23  -1  131.21    3.90
   0  23   1  121.49    3.23
   0  23  -1  129.67    3.66
   0  23  -2    6.77    0.92
   0  23  -2    6.88    0.96
   0  23   2    8.48    0.83
   0  23  -2    6.96    0.75
   0  23   2    5.97    0.81
   0  23   2    6.58    0.66
   0  23  -2    6.04    0.85
   0  23  -2    7.42    0.95
   0  23   2    6.84    0.87
   0  23   2    6.90    0.84
   0  23  -2    6.83    0.93
   0  23   2    7.04    0.89
   0  23   2    6.62    0.70
   0  23  -3   66.99    2.83
   0  23  -3   71.50    2.48
   0  23   3   70.85    2.17
   0  23   3   70.74    2.61
   0  23   3   70.16    2.57
   0  23  -3   70.91    3.01
   0  23   3   71.64    2.37
   0  23   3   68.51    2.35
   0  23  -3   69.22    2.74
   0  23   3   72.48    2.55
   0  23  -3   69.94    2.63
   0  23   3   72.90    2.56
   0  23   4   29.50    1.43
   0  23   4   29.74    1.54
   0  23  -4   24.98    1.73
   0  23  -4   27.25    1.56
   0  23   4   29.63    1.35
   0  23  -4   26.43    1.53
   0  23  -4   28.26    1.73
   0  23  -4   26.21    1.64
   0  23   4   29.80    1.49
   0  23   4   30.68    1.58
   0  23  -5  219.02    4.66
   0  23   5  206.41    3.89
   0  23  -5  206.24    4.59
   0  23   5  194.23    4.01
   0  23   5  215.10    4.60
   0  23   5  204.57    4.20
   0  23   5  207.07    4.25
   0  23   6    6.70    0.66
   0  23  -6    8.21    0.80
   0 -23  -6    7.85    0.80
   0  23   6    7.86    0.76
   0  23   6    6.64    0.57
   0  23   6    5.86    0.52
   0  23   7  121.20    2.49
   0 -23  -7  119.92    2.58
   0  24   0  389.44    7.25
   0  24   0  397.70    6.96
   0  24   0  374.82    7.55
   0  24   0  401.45    7.21
   0  24   0  394.44    7.41
   0  24   1    6.34    0.83
   0  24   1    5.93    0.78
   0  24   1    7.13    0.83
   0  24  -1    3.32    0.77
   0  24   1    4.96    0.80
   0  24  -1    4.76    0.75
   0  24   1    5.96    0.74
   0  24  -1    3.74    0.76
   0  24   1    6.64    0.81
   0  24  -1    4.25    0.78
   0  24   1    5.90    0.85
   0  24  -1    3.70    0.68
   0  24   2    1.43    0.48
   0  24  -2    0.77    0.47
   0  24   2    1.32    0.49
   0  24  -2    1.22    0.51
   0  24  -2    1.94    0.61
   0  24   2    1.24    0.40
   0  24   2    1.54    0.51
   0  24  -2    1.49    0.55
   0  24   2    1.36    0.46
   0  24  -2    0.76    0.48
   0  24  -2    1.06    0.37
   0  24   3   12.93    1.00
   0  24  -3   15.06    1.26
   0  24  -3   13.71    1.28
   0  24  -3   15.31    1.12
   0  24   3   14.38    1.13
   0  24   3   13.21    1.11
   0  24  -3   15.31    1.40
   0  24  -3   15.24    1.22
   0  24   3   14.60    1.13
   0  24   3   14.74    1.18
   0  24   3   12.85    0.97
   0  24  -4    1.78    0.48
   0  24   4    2.19    0.50
   0  24   4    2.40    0.45
   0  24  -4    2.05    0.50
   0  24   4    1.66    0.41
   0  24  -4    1.82    0.54
   0  24  -4    2.46    0.60
   0  24   4    1.83    0.46
   0  24  -4    1.81    0.57
   0  24   5    1.46    0.49
   0  24   5    1.41    0.39
   0  24  -5    1.49    0.47
   0  24   5    1.38    0.37
   0  24  -5    1.38    0.45
   0  24   5    1.45    0.38
   0 -24  -6  138.16    3.19
   0  24   6  138.95    3.07
   0  24   6  135.38    2.86
   0  24  -6  137.89    3.09
   0 -24  -7   18.84    0.86
   0  24   7   17.98    0.78
   0 -24  -7   18.43    0.82
   0  25   0    0.81    0.44
   0  25   0    0.63    0.45
   0  25   0    0.42    0.40
   0  25   0    0.53    0.49
   0  25   0    1.72    0.55
   0  25  -1    4.11    0.70
   0  25   1    4.74    0.68
   0  25   1    5.07    0.71
   0  25   1    4.94    0.64
   0  25  -1    4.52    0.73
   0  25   1    5.47    0.74
   0  25  -1    3.67    0.73
   0  25   1    5.43    0.80
   0  25  -1    3.70    0.73
   0  25   1    4.64    0.78
   0  25  -1    4.38    0.83
   0  25   1    4.59    0.73
   0  25  -2  104.71    3.32
   0  25   2  101.46    2.82
   0  25  -2  101.96    3.46
   0  25  -2  100.61    2.70
   0  25  -2  103.12    3.21
   0  25   2  108.71    3.28
   0  25  -2  101.27    3.30
   0  25  -2   99.40    3.34
   0  25   2  108.83    3.15
   0  25   2  105.07    3.31
   0  25   2  105.29    3.18
   0  25  -3  126.19    3.19
   0  25   3  129.72    3.40
   0  25  -3  119.01    3.84
   0  25   3  126.43    3.45
   0  25   3  123.38    3.10
   0  25  -3  114.28    3.49
   0  25  -3  119.84    3.41
   0  25   3  125.24    3.31
   0  25   3  127.77    3.51
   0  25   4   29.82    1.47
   0  25  -4   21.68    1.51
   0  25   4   27.96    1.41
   0  25  -4   22.65    1.30
   0  25  -4   23.25    1.50
   0  25  -4   23.85    1.47
   0  25   4   28.15    1.29
   0  25   4   28.26    1.53
   0  25   5   32.97    1.37
   0  25  -5   33.08    1.53
   0  25   5   31.99    1.31
   0  25  -5   37.04    1.56
   0  25   5   33.79    1.54
   0  25   5   33.78    1.37
   0  25  -6   16.66    0.93
   0  25   6   17.26    0.86
   0 -25  -6   17.30    0.99
   0  25   6   18.54    0.98
   0 -25  -7   13.27    0.62
   0  26   0  219.17    4.97
   0  26   0  223.52    4.71
   0  26   0  223.73    5.13
   0  26   0  216.80    5.34
   0  26   0  223.69    4.94
   0  26  -1  100.35    3.11
   0  26  -1  100.19    3.08
   0  26   1  103.57    2.77
   0  26  -1   96.96    3.25
   0  26   1  106.60    3.06
   0  26   1  107.52    3.24
   0  26   1   99.88    2.93
   0  26   1  108.75    3.33
   0  26  -1   94.87    3.23
   0  26   1  110.22    3.20
   0  26   1  105.34    3.41
   0  26  -1   98.48    3.50
   0  26  -2   36.41    1.47
   0  26   2   39.22    1.83
   0  26  -2   38.40    2.01
   0  26   2   37.19    1.58
   0  26  -2   39.50    1.93
   0  26   2   39.85    1.80
   0  26  -2   36.90    1.95
   0  26  -2   38.97    1.95
   0  26   2   39.13    1.87
   0  26   2   37.73    1.91
   0  26  -3   17.05    1.05
   0  26   3   16.84    1.15
   0  26  -3   15.85    1.14
   0  26   3   17.61    1.21
   0  26  -3   15.92    1.34
   0  26  -3   17.56    1.27
   0  26   3   16.59    1.03
   0  26   3   17.03    1.14
   0  26   3   15.98    1.16
   0  26  -4    4.48    0.58
   0  26   4    4.87    0.53
   0  26  -4    5.93    0.77
   0  26  -4    5.25    0.72
   0  26   4    5.72    0.70
   0  26   4    5.43    0.63
   0  26   4    5.21    0.64
   0  26  -4    4.55    0.72
   0  26  -5    3.18    0.47
   0  26   5    2.46    0.39
   0  26   6    2.95    0.35
   0 -26  -6    3.56    0.45
   0 -26  -6    3.26    0.44
   0  27   0    0.76    0.42
   0  27   0    1.27    0.44
   0  27   0    1.12    0.46
   0  27   0    1.42    0.56
   0  27   0    0.86    0.47
   0  27  -1    5.95    0.76
   0  27   1    5.38    0.68
   0  27   1    5.03    0.60
   0  27  -1    5.30    0.79
   0  27  -1    5.24    0.72
   0  27   1    5.28    0.71
   0  27   1    5.19    0.81
   0  27  -1    4.50    0.80
   0  27   1    5.99    0.78
   0  27  -1    6.16    0.83
   0  27   1    5.05    0.76
   0  27  -2  120.26    3.40
   0  27   2  122.07    3.30
   0  27   2  112.66    2.75
   0  27  -2  123.61    3.59
   0  27  -2  126.62    3.43
   0  27   2  121.20    3.42
   0  27   2  127.97    3.30
   0  27   2  119.30    3.13
   0  27  -2  119.82    3.48
   0  27   2  120.39    3.18
   0  27  -3   27.51    1.22
   0  27   3   25.60    1.40
   0  27  -3   27.44    1.65
   0  27   3   26.04    1.40
   0  27   3   25.26    1.30
   0  27  -3   25.92    1.46
   0  27   3   24.22    1.15
   0  27  -4   80.56    2.45
   0  27  -4   81.75    2.16
   0  27  -4   82.06    2.61
   0  27   4   75.03    2.16
   0  27   4   75.86    2.30
   0  27   4   71.34    1.83
   0  27   5    0.79    0.24
   0 -27  -6  148.08    2.42
   0  27   6  114.58    2.00
   0  28   0  202.44    4.08
   0  28   0  196.99    4.34
   0  28   0  204.39    4.33
   0  28   0  206.60    4.56
   0  28   0  203.87    4.83
   0  28   0  188.24    4.24
   0  28   1  126.05    3.09
   0  28  -1  127.42    3.46
   0  28  -1  129.34    3.27
   0  28   1  128.67    3.26
   0  28  -1  132.29    3.30
   0  28   1  128.38    3.59
   0  28  -1  123.19    3.70
   0  28   1  133.33    3.39
   0  28   1  131.26    3.45
   0  28  -1  121.79    3.43
   0  28  -2    4.16    0.63
   0  28  -2    3.74    0.64
   0  28  -2    3.46    0.58
   0  28   2    3.19    0.55
   0  28   2    3.74    0.54
   0  28  -2    3.21    0.62
   0  28   2    3.58    0.55
   0  28   2    3.39    0.61
   0  28  -3    1.78    0.47
   0  28  -3    1.52    0.44
   0  28   3    1.81    0.43
   0  28  -3    1.68    0.50
   0  28   3    1.78    0.41
   0  28   3    2.32    0.47
   0  28   3    1.89    0.40
   0  28   3    2.18    0.36
   0  28   4   38.71    1.39
   0  28   4   38.79    1.48
   0 -28  -5    2.40    0.34
   0  28   5    1.45    0.21
   0 -28  -5    2.49    0.39
   0  29   0    0.64    0.46
   0  29   0    1.27    0.40
   0  29   0    2.27    0.52
   0  29   0    1.85    0.46
   0  29   0    1.79    0.40
   0  29  -1   32.22    1.45
   0  29  -1   32.93    1.58
   0  29   1   30.43    1.31
   0  29   1   33.31    1.67
   0  29  -1   32.19    1.72
   0  29   1   31.25    1.53
   0  29  -1   30.99    1.56
   0  29   1   31.58    1.43
   0  29   1   31.53    1.48
   0  29  -2   34.95    1.63
   0  29  -2   38.09    1.60
   0  29   2   38.18    1.67
   0  29   2   38.50    1.56
   0  29  -2   35.18    1.55
   0  29  -2   34.96    1.61
   0  29   2   35.70    1.41
   0  29   2   37.45    1.50
   0  29   3   36.00    1.44
   0  29  -3   34.93    1.59
   0  29   3   34.35    1.34
   0  29   3   34.86    1.28
   0  29  -3   36.24    1.49
   0  29  -3   31.93    1.38
   0  29   4   59.81    1.58
   0 -29  -4   65.54    1.56
   0  29   5   34.02    1.01
   0 -29  -5   36.56    1.13
   0  30   0   52.07    2.02
   0  30   0   52.72    1.76
   0  30   0   50.14    1.82
   0  30   1   36.67    1.49
   0  30   1   39.35    1.67
   0  30  -1   41.42    1.78
   0  30   1   36.06    1.28
   0  30  -1   38.67    1.57
   0  30   1   40.55    1.54
   0  30  -1   38.62    1.59
   0  30   1   39.39    1.58
   0  30   2   27.81    1.28
   0  30   2   27.37    1.10
   0  30  -2   23.24    1.14
   0  30   2   29.24    1.23
   0  30   2   28.49    1.31
   0  30  -2   23.81    1.21
   0  30  -2   25.04    1.26
   0  30  -3   33.85    1.40
   0  30   3   35.21    1.27
   0  30   4    0.31    0.14
   0  30   4    0.61    0.23
   0 -30  -4    0.65    0.24
   0  31   0    0.79    0.36
   0  31   0    0.19    0.27
   0  31   0    0.43    0.25
   0  31  -1   10.77    0.84
   0  31   1    9.75    0.77
   0  31   1    8.97    0.69
   0  31  -1   10.65    0.76
   0  31   1    9.47    0.67
   0  31  -1   11.41    0.77
   0  31   2    1.44    0.34
   0  31   2    1.90    0.35
   0  31   2    1.68    0.35
   0  31  -2    1.42    0.34
   0  31   3   84.47    1.79
   0  31   3   89.35    1.97
   0  31   4   44.78    1.07
   0  32   0  313.38    4.90
   0  32   0  313.65    4.70
   0  32   1   74.31    1.80
   0  32  -1   75.23    1.95
   0  32   1   75.66    1.89
   0  32   2   83.38    1.78
   0  32   3    0.42    0.15
   0  33   0    0.72    0.22
   0  33   1    0.25    0.16
   0  33  -1    0.20    0.17
   1   0 -11    0.22    0.16
   1   0 -11    0.26    0.17
   1   0 -10  248.14    4.73
  -1   0  10  244.73    3.84
   1   0  -9    0.45    0.44
   1   0  -9    0.88    0.41
   1   0  -8   27.75    1.68
   1   0  -8   26.44    1.66
  -1   0   8   30.35    2.59
   1   0  -8   25.44    2.55
   1   0  -8   28.74    1.55
   1   0  -8   23.73    1.24
   1   0  -7    1.91    0.45
   1   0  -7    2.01    0.78
  -1   0   7    2.72    0.83
   1   0  -7    2.48    0.56
   1   0  -7    2.15    0.54
   1   0  -6  519.41   10.89
   1   0  -5    5.63    1.02
   1   0  -5    5.28    0.90
   1   0  -4   40.93    2.17
   1   0  -4   39.72    2.06
   1   0  -3    0.34    0.28
   1   0  -3    0.58    0.29
   1   0  -2  372.77    5.61
   1   0  -1    0.21    0.11
  -1   0   0  930.04   10.43
  -1   0  -1    0.66    0.19
  -1   0  -2  363.81    6.00
   1   0   3    2.98    0.52
  -1   0  -3    3.14    0.59
  -1   0  -4  456.26    6.48
  -1   0  -4  470.33    9.07
  -1   0  -5    0.54    0.28
   1   0   5    0.40    0.41
  -1   0  -5    0.40    0.51
  -1   0  -6   29.35    2.58
   1   0   6   35.41    2.54
  -1   0  -6   28.49    1.51
  -1   0  -6   29.32    1.62
  -1   0  -6   29.53    1.45
   1   0   7    1.03    0.60
  -1   0  -7    0.82    0.43
  -1   0  -7    0.96    0.68
   1   0   8   74.32    3.98
   1   0   8   70.08    2.04
  -1   0  -8   69.25    2.47
  -1   0  -8   73.87    4.37
  -1   0  -8   71.85    2.51
   1   0   9    0.39    0.21
  -1   0  -9    0.41    0.36
  -1   0  -9    0.24    0.30
  -1   0 -10   11.42    0.69
  -1   0 -10   12.71    0.76
  -1   0 -10   13.64    0.74
   1   1 -11   55.03    1.26
   1   1 -11   53.40    1.18
   1  -1 -11   52.06    1.19
   1   1 -10    0.61    0.38
   1   1 -10    0.28    0.37
   1  -1 -10    0.72    0.38
   1  -1 -10    0.51    0.40
  -1  -1  10    0.62    0.25
  -1   1  10    0.88    0.28
   1  -1 -10    1.25    0.35
   1   1  -9   83.55    2.82
   1  -1  -9   81.75    2.80
   1   1  -9   77.18    2.78
   1  -1  -9   83.32    2.56
   1  -1  -8   18.20    1.40
  -1  -1   8   13.18    1.75
   1  -1  -8   17.77    1.38
   1   1  -8   17.30    1.33
   1  -1  -8   16.90    1.21
   1  -1  -8   17.03    2.07
   1  -1  -8   15.36    0.99
   1   1  -8   15.34    1.01
   1   1  -7    1.14    0.47
   1   1  -7    1.54    0.48
   1  -1  -7    1.30    0.48
   1  -1  -7    1.87    0.46
   1  -1  -7    1.67    0.77
  -1  -1   7    2.35    0.82
   1  -1  -6  203.95    6.35
   1  -1  -5  297.31    7.21
   1  -1  -5  278.43    6.76
   1  -1  -4  652.80   10.74
   1  -1  -4  650.67   10.42
   1  -1  -3  205.33    4.50
   1  -1  -3  210.67    4.35
   1  -1  -2   54.63    1.65
   1  -1  -1   13.81    0.65
   1  -1  -1   14.53    0.61
  -1  -1   0  300.46    3.85
   1  -1   0  305.66    3.88
  -1  -1  -1  322.49    4.56
   1  -1   1  306.74    4.42
  -1  -1  -2  178.84    3.81
   1  -1   2  197.99    3.72
  -1  -1  -3  169.65    4.34
   1  -1   3  177.03    4.02
  -1  -1  -4  254.03    4.12
  -1  -1  -4  256.03    6.29
   1  -1   4  244.20    5.70
  -1  -1  -5   60.02    1.92
   1  -1   5   63.57    3.03
  -1  -1  -5   60.19    3.25
  -1  -1  -6  173.48    6.23
  -1   1  -6  170.90    4.11
  -1   1  -6  168.00    3.90
  -1  -1  -6  163.70    3.87
  -1   1  -6  170.17    3.75
  -1  -1  -6  162.05    3.76
  -1   1  -7  110.87    3.21
  -1  -1  -7  108.64    3.19
  -1  -1  -7  108.06    5.25
   1   1   7  108.07    2.78
  -1   1  -8   16.64    1.21
  -1  -1  -8   18.03    1.26
  -1  -1  -8   20.60    2.29
  -1  -1  -8   20.50    1.32
   1   1   8   18.30    1.04
   1  -1   8   16.34    1.89
   1  -1   8   15.98    0.94
  -1  -1  -9   11.75    0.98
  -1   1  -9   11.78    0.97
  -1  -1  -9   12.12    0.91
  -1  -1  -9   12.74    0.94
   1   1   9   11.56    0.68
  -1  -1 -10   72.50    1.75
  -1  -1 -10   70.97    1.81
  -1   1 -10   67.89    1.77
  -1  -1 -10   66.65    1.73
   1   2 -11   35.26    0.91
   1   2 -11   37.54    1.01
   1  -2 -10    1.00    0.36
   1   2 -10    0.65    0.34
   1   2 -10    0.57    0.33
  -1   2  10    0.56    0.25
  -1  -2  10    1.31    0.25
   1   2 -10    0.48    0.29
   1  -2 -10    0.86    0.30
   1  -2  -9  121.35    3.48
   1   2  -9  113.09    3.38
   1   2  -9  117.15    3.38
   1  -2  -9  123.63    3.15
   1  -2  -8   23.26    1.59
  -1   2   8   23.10    2.27
  -1  -2   8   21.17    2.17
   1  -2  -8   23.00    1.59
   1   2  -8   24.47    1.58
   1  -2  -8   24.18    2.41
   1  -2  -8   21.63    1.34
   1   2  -8   24.10    2.49
   1   2  -8   21.01    1.18
   1   2  -7    9.86    0.99
   1   2  -7    8.12    0.89
   1  -2  -7   11.10    1.06
   1  -2  -7   11.30    1.63
   1  -2  -7   11.06    0.92
  -1  -2   7    9.74    1.47
   1  -2  -6    2.62    0.79
   1  -2  -6    2.48    0.54
   1   2  -6    1.96    0.47
   1  -2  -6    2.75    0.56
   1  -2  -5   20.18    1.75
   1  -2  -5   18.59    1.60
   1  -2  -4 1105.77   15.78
   1  -2  -4 1083.26   15.24
   1  -2  -3 2866.12   33.65
   1  -2  -3 2929.27   33.29
   1  -2  -2 1518.51   18.05
   1  -2  -2 1521.37   17.76
   1  -2  -1    2.32    0.28
   1  -2  -1    2.39    0.26
   1   2  -1    1.78    0.23
   1  -2   0  476.80    5.46
   1   2   0  427.79    5.42
   1   2   0  450.50    5.32
  -1  -2   0  449.14    5.39
  -1   2   0  435.35    5.40
  -1   2   0  419.75    5.52
  -1   2   0  476.00    5.30
   1  -2   1  350.59    4.82
  -1  -2  -1  350.14    4.91
  -1  -2  -2 1272.69   15.92
   1  -2   2 1303.15   15.59
  -1  -2  -3  206.65    4.94
   1  -2   3  239.23    4.78
  -1  -2  -4    8.04    0.61
  -1   2  -4    9.03    0.66
  -1  -2  -4    7.07    1.01
  -1  -2  -5   77.14    2.16
  -1  -2  -5   77.36    3.66
  -1  -2  -6  136.38    5.53
  -1   2  -6  144.52    3.53
  -1  -2  -6  134.34    3.45
  -1  -2  -6  131.74    3.37
  -1  -2  -7   80.07    4.46
  -1   2  -7   68.49    4.24
   1   2   7   83.45    2.43
  -1  -2  -7   78.92    2.67
  -1   2  -7   72.83    2.58
  -1  -2  -7   81.88    2.65
   1  -2   7   72.76    3.92
  -1  -2  -8  102.43    3.04
   1   2   8  108.76    2.67
   1  -2   8  103.37    2.44
   1   2   8  105.21    4.75
  -1   2  -8  110.61    3.18
  -1  -2  -8  107.19    3.06
  -1   2  -8  111.35    5.45
  -1  -2  -8  100.80    5.05
   1   2   8  100.95    2.62
  -1   2  -9  220.61    4.54
  -1   2  -9  228.73    4.58
  -1  -2  -9  240.39    4.44
  -1  -2  -9  251.06    4.58
   1   2   9  230.55    3.81
  -1  -2 -10   40.21    1.25
  -1   2 -10   43.20    1.32
  -1   2 -10   39.64    1.26
  -1  -2 -10   38.47    1.28
  -1  -2 -10   40.82    1.32
  -1   2 -10   42.75    1.36
   1   3 -11    6.74    0.42
   1  -3 -11    8.10    0.44
   1  -3 -10    1.07    0.37
   1   3 -10    1.22    0.39
   1   3 -10    1.60    0.41
   1   3 -10    1.44    0.36
   1  -3 -10    1.16    0.31
  -1   3  10    1.29    0.30
  -1  -3  10    0.82    0.20
   1   3  -9   31.00    1.72
   1  -3  -9   30.37    1.69
   1   3  -9   27.73    1.19
  -1   3   9   26.83    1.24
   1   3  -9   32.42    1.73
   1  -3  -9   31.95    1.51
   1   3  -9   34.13    1.62
   1  -3  -8  172.46    4.55
  -1  -3   8  180.43    6.40
  -1   3   8  172.78    6.26
   1  -3  -8  174.55    4.57
   1   3  -8  174.36    4.42
   1  -3  -8  170.88    3.97
   1   3  -8  181.54    6.96
   1   3  -8  176.28    4.17
   1  -3  -8  178.00    6.62
   1   3  -8  160.60    3.60
   1   3  -7  114.58    3.24
   1  -3  -7  105.20    3.35
  -1   3   7  110.78    4.81
   1   3  -7  104.17    2.77
   1   3  -7  110.34    3.06
   1   3  -7  111.32    5.15
   1  -3  -7  104.62    2.89
   1  -3  -7  103.82    4.82
   1   3  -7  110.55    3.31
   1  -3  -6  408.86    7.07
   1  -3  -6  404.83    9.40
   1   3  -6  402.10    9.54
   1   3  -6  415.53    6.94
   1  -3  -6  424.32    7.22
   1   3  -5   26.99    2.00
   1  -3  -5   21.55    1.86
   1  -3  -5   21.52    1.74
   1   3  -5   26.27    1.95
   1   3  -4  741.74   11.75
   1  -3  -4  754.96   11.79
   1   3  -4  720.21   11.41
   1  -3  -4  714.69   11.34
   1  -3  -3  237.81    4.98
   1   3  -3  246.68    4.99
   1  -3  -3  241.39    4.79
   1   3  -3  236.05    4.74
   1   3  -2   78.29    2.17
   1  -3  -2   89.20    2.32
   1   3  -2   81.00    2.07
   1  -3  -2   90.11    2.19
   1  -3  -1  131.36    2.37
   1   3  -1  133.07    2.40
   1  -3  -1  129.02    2.22
   1   3  -1  132.43    2.23
   1   3   0 1388.53   15.60
   1  -3   0 1439.04   15.58
   1   3   0 1433.30   15.79
  -1  -3   0 1421.49   15.53
  -1   3   0 1383.03   15.55
  -1   3   0 1407.17   15.99
  -1   3  -1  372.23    5.15
  -1  -3  -1  361.27    5.04
   1   3   1  357.92    5.01
   1  -3   1  358.91    4.94
   1   3   2 2698.50   30.02
   1  -3   2 2628.89   29.89
  -1  -3  -2 2644.15   30.36
  -1   3  -2 2661.58   30.44
   1   3   3  205.18    4.47
   1  -3   3  216.33    4.49
  -1  -3  -3  197.33    4.75
  -1   3  -3  201.78    4.88
   1   3   4 1675.20   21.42
  -1   3  -4 1607.41   18.91
  -1  -3  -4 1619.53   18.82
  -1   3  -4 1590.73   22.39
  -1  -3  -4 1649.64   22.10
   1   3   5    2.46    0.67
   1  -3   5    1.10    0.53
  -1  -3  -5    2.36    0.74
  -1   3  -5    1.50    0.65
  -1  -3  -5    2.49    0.44
  -1   3  -5    2.58    0.46
  -1  -3  -6  331.75    6.37
  -1  -3  -6  327.15    5.62
  -1   3  -6  345.84    9.35
  -1  -3  -6  341.95    8.99
  -1  -3  -6  325.28    5.99
  -1   3  -6  327.28    5.99
  -1  -3  -6  334.25    6.01
   1  -3   6  358.94    8.53
   1   3   6  359.67    8.54
  -1   3  -7   83.13    4.73
  -1  -3  -7   84.29    4.55
   1   3   7   86.50    2.54
  -1   3  -7   83.90    2.76
  -1  -3  -7   81.25    2.73
  -1  -3  -7   82.26    2.71
   1   3   7   78.30    4.09
   1  -3   7   85.44    4.22
  -1  -3  -8   51.47    2.08
  -1   3  -8   47.91    2.10
   1   3   8   51.15    1.78
  -1   3  -8   50.75    2.09
  -1   3  -8   50.82    2.13
  -1  -3  -8   51.94    2.06
   1   3   8   50.90    1.83
  -1   3  -9   11.38    0.94
  -1   3  -9   11.98    0.97
  -1  -3  -9   10.65    0.84
  -1   3  -9   12.77    0.97
  -1  -3  -9   10.39    0.84
   1   3   9    9.15    0.66
  -1   3 -10   40.09    1.30
  -1  -3 -10   38.24    1.27
  -1  -3 -10   35.79    1.23
  -1   3 -10   36.03    1.18
   1  -4 -11  134.51    2.14
   1   4 -11  139.93    2.19
   1   4 -10    7.71    0.68
   1  -4 -10    6.37    0.64
   1   4 -10    6.55    0.67
  -1   4  10    6.58    0.53
   1   4  -9  127.30    3.53
   1  -4  -9  121.70    3.48
   1   4  -9  119.68    2.68
  -1   4   9  115.55    2.82
   1   4  -9  135.32    3.60
   1  -4  -9  125.53    3.14
   1   4  -9  140.41    3.45
   1  -4  -8  208.20    5.14
  -1   4   8  203.38    6.90
  -1  -4   8  231.08    7.23
   1   4  -8  222.44    5.07
   1  -4  -8  204.62    5.04
   1   4  -8  212.40    5.01
   1  -4  -8  206.25    4.44
   1   4  -8  232.66    4.86
   1   4  -8  235.35    7.93
   1  -4  -8  208.28    7.16
   1   4  -8  207.13    4.17
   1  -4  -7  221.60    5.14
   1   4  -7  222.01    4.65
   1  -4  -7  222.50    4.48
   1  -4  -7  216.69    7.05
   1   4  -7  236.90    7.62
  -1   4   7  224.43    7.09
  -1  -4   7  232.54    7.09
   1   4  -7  221.49    4.94
   1   4  -7  206.87    4.03
   1   4  -7  208.40    4.24
   1  -4  -6    1.28    0.65
   1   4  -6    1.42    0.66
   1  -4  -6    1.04    0.43
   1   4  -6    2.12    0.46
   1  -4  -5   26.51    2.04
   1   4  -5   23.32    1.87
   1  -4  -5   22.85    1.79
   1   4  -5   21.86    1.80
   1  -4  -4  175.82    4.78
   1   4  -4  168.87    4.59
   1   4  -4  160.60    4.36
   1  -4  -4  175.86    4.50
   1  -4  -3  473.93    7.85
   1   4  -3  487.40    7.86
   1  -4  -3  473.04    7.60
   1   4  -3  494.23    7.71
   1   4  -2    8.45    0.67
   1  -4  -2    4.44    0.51
   1   4  -2    6.36    0.54
   1   4  -1    4.28    0.38
   1  -4  -1    4.84    0.39
   1   4  -1    3.51    0.31
   1  -4  -1    3.94    0.32
   1   4   0  226.55    3.16
   1  -4   0  241.86    3.14
  -1   4   0  225.02    3.11
  -1   4   0  241.32    3.54
   1   4   0  226.71    3.55
  -1  -4   0  226.50    3.07
  -1   4   0  237.75    3.73
  -1  -4  -1 2924.84   31.04
  -1   4  -1 2926.69   31.17
   1   4   1 2780.31   30.94
   1  -4   1 2819.59   30.86
   1   4   1 2792.59   30.51
   1  -4   2  513.73    7.33
   1   4   2  510.23    7.36
  -1   4  -2  504.75    7.78
  -1  -4  -2  525.38    7.69
   1   4   3   31.31    1.57
  -1  -4  -3   28.44    1.65
   1  -4   4    4.70    0.76
   1   4   4    8.55    0.97
  -1   4  -4    5.12    0.52
  -1  -4  -4    8.28    0.61
  -1  -4  -4    7.54    1.02
  -1   4  -4    5.63    0.92
   1  -4   5  153.94    4.82
   1   4   5  146.39    4.68
  -1  -4  -5  134.85    3.03
  -1   4  -5  144.45    3.24
  -1   4  -5  143.45    5.27
  -1  -4  -5  142.26    5.01
  -1  -4  -6   11.30    1.04
  -1   4  -6   12.26    0.99
  -1  -4  -6   11.47    0.98
   1   4   6   11.64    1.45
  -1   4  -6   13.57    1.82
  -1  -4  -6   11.41    1.60
   1   4   7   92.87    4.40
   1  -4   7  106.10    4.72
  -1  -4  -7   89.54    2.89
  -1  -4  -7   94.34    3.22
  -1  -4  -7   90.17    2.65
  -1   4  -7   98.55    3.01
  -1  -4  -7   93.12    2.95
  -1   4  -7   99.72    5.15
  -1  -4  -7   92.09    4.70
   1   4   7   95.64    2.74
  -1   4  -8   12.27    1.05
   1   4   8   12.35    0.92
  -1   4  -8   11.15    1.03
  -1  -4  -8   12.22    1.02
  -1  -4  -8   12.85    1.02
  -1   4  -8   11.50    1.02
   1   4   8   12.34    0.89
  -1  -4  -9  169.19    3.54
  -1   4  -9  192.36    3.88
  -1   4  -9  178.29    3.78
   1   4   9  156.95    3.07
  -1   4  -9  185.70    3.88
   1   4   9  166.93    3.13
  -1  -4  -9  167.45    3.47
  -1  -4 -10   34.62    1.20
  -1   4 -10   34.95    1.12
  -1   4 -10   37.26    1.23
  -1  -4 -10   37.14    1.22
   1   5 -11   18.15    0.61
   1   5 -10    1.73    0.42
   1  -5 -10    1.33    0.38
  -1   5  10    1.07    0.23
  -1   5  10    1.66    0.32
   1   5 -10    1.93    0.41
   1   5  -9   26.65    1.16
   1  -5  -9   30.22    1.42
   1   5  -9   31.02    1.54
   1  -5  -9   28.56    1.63
   1   5  -9   28.72    1.60
   1   5  -9   32.42    1.68
   1   5  -9   28.84    1.52
  -1   5   9   31.77    1.41
  -1   5   9   29.33    1.35
   1   5  -8   20.17    1.42
   1   5  -8   19.80    1.41
   1  -5  -8   17.76    1.43
  -1   5   8   18.45    2.01
  -1  -5   8   21.83    2.14
   1  -5  -8   18.53    1.46
   1  -5  -8   18.29    1.20
   1   5  -8   21.46    2.35
   1   5  -8   22.77    1.39
   1  -5  -8   18.49    2.07
   1   5  -8   19.71    1.07
   1   5  -8   20.27    1.17
   1   5  -7    3.16    0.63
  -1  -5   7    4.50    1.02
  -1   5   7    3.80    0.98
   1  -5  -7    2.39    0.62
   1   5  -7    3.21    0.58
   1  -5  -7    3.02    0.54
   1  -5  -7    3.32    0.95
   1   5  -7    3.66    1.05
   1   5  -7    3.52    0.51
   1   5  -7    2.82    0.50
   1  -5  -6  361.86    6.60
   1   5  -6  348.44    5.61
   1  -5  -6  363.56    8.70
   1   5  -6  355.99    5.86
   1  -5  -6  344.00    5.67
   1   5  -6  368.20    9.00
   1   5  -6  359.54    5.76
   1  -5  -5  145.08    4.59
   1   5  -5  132.38    4.51
   1   5  -4  893.46   13.34
   1  -5  -4  905.93   13.31
   1  -5  -4  926.53   13.85
   1   5  -4  917.65   13.65
   1  -5  -3   26.38    1.40
   1   5  -3   28.52    1.43
   1   5  -3   20.92    1.28
   1  -5  -3   19.84    1.28
   1   5  -2   17.25    0.90
   1  -5  -2   25.43    1.09
   1  -5  -2   22.82    1.11
   1   5  -2   17.25    0.96
   1   5  -1   17.25    0.73
   1  -5  -1   17.94    0.74
   1  -5   0  428.55    5.10
   1   5   0  405.21    5.12
  -1   5   0  429.35    5.86
   1   5   0  409.97    5.88
   1   5   0  428.01    5.67
  -1  -5   0  416.67    5.03
  -1   5   0  419.71    6.04
  -1   5   0  407.86    5.08
  -1   5  -1 3432.15   37.36
  -1  -5  -1 3502.36   37.22
   1   5   1 3427.44   37.06
   1  -5   1 3333.91   36.88
   1   5   1 3432.39   36.86
   1  -5   2  742.17    9.39
   1   5   2  666.77    9.27
  -1  -5  -2  644.89    9.49
  -1   5  -2  732.50    9.95
   1   5   3    2.85    0.51
   1  -5   3    1.63    0.39
  -1  -5  -3    1.32    0.41
  -1   5  -3    2.82    0.60
   1   5   4   73.77    2.90
  -1   5  -4   83.74    2.07
  -1  -5  -4   77.07    1.93
  -1   5  -4   76.85    3.37
  -1  -5  -4   78.82    3.21
   1   5   5   12.22    1.35
   1  -5   5   14.43    1.43
  -1   5  -5   15.70    1.74
  -1  -5  -5   14.23    1.54
  -1   5  -5   15.13    0.97
  -1  -5  -5   12.97    0.88
  -1  -5  -6    2.98    0.55
  -1  -5  -6    2.89    0.57
  -1   5  -6    1.89    0.45
  -1   5  -6    2.02    0.84
  -1  -5  -6    3.10    0.90
   1  -5   6    3.99    0.93
   1   5   6    1.51    0.62
   1   5   7   12.67    0.96
   1  -5   7   21.11    2.10
   1   5   7   13.13    1.67
  -1   5  -7   18.44    1.29
  -1  -5  -7   13.16    1.24
  -1   5  -7   15.46    1.20
  -1  -5  -7   12.36    1.07
  -1   5  -7   17.99    2.21
  -1  -5  -7   13.56    1.81
  -1  -5  -7   12.85    1.10
   1   5   7   13.53    1.05
  -1  -5  -7   12.38    0.99
   1   5   8    7.82    0.76
  -1   5  -8    8.89    0.89
  -1  -5  -8    8.23    0.84
  -1  -5  -8    9.07    0.85
  -1   5  -8    9.75    0.95
   1   5   8    8.13    0.74
  -1   5  -9   13.88    0.98
  -1  -5  -9   13.81    0.89
  -1   5  -9   12.80    0.94
   1   5   9   11.96    0.76
  -1   5  -9   12.25    0.94
   1   5   9   12.82    0.77
  -1  -5  -9   12.95    0.86
  -1   5 -10   43.10    1.21
  -1  -5 -10   41.00    1.28
  -1  -5 -10   43.39    1.30
   1   6 -10   75.68    2.02
  -1   6  10   77.27    1.81
   1   6 -10   74.35    2.11
   1  -6 -10   74.05    2.04
   1   6  -9    1.27    0.45
   1   6  -9    1.28    0.34
   1   6  -9    1.26    0.43
   1  -6  -9    1.33    0.38
   1  -6  -9    0.82    0.47
   1   6  -9    0.94    0.45
  -1   6   9    1.38    0.44
   1  -6  -9    1.23    0.54
  -1   6   9    1.56    0.41
   1   6  -8  151.69    3.76
   1  -6  -8  155.72    3.59
   1  -6  -8  156.43    5.94
   1   6  -8  149.97    6.21
   1   6  -8  145.00    3.92
   1   6  -8  137.25    3.12
   1   6  -8  139.53    3.28
  -1  -6   8  128.45    5.25
  -1   6   8  154.67    5.69
   1   6  -8  142.51    3.89
  -1   6   7    7.54    1.27
  -1  -6   7    6.22    1.16
   1   6  -7    4.51    0.68
   1  -6  -7    4.78    0.79
   1  -6  -7    4.72    0.62
   1   6  -7    4.69    1.12
   1  -6  -7    4.16    1.05
   1   6  -7    4.02    0.62
   1   6  -7    3.59    0.55
   1   6  -7    4.28    0.56
   1  -6  -6  132.96    3.62
   1   6  -6  119.17    2.91
   1   6  -6  121.76    2.87
   1   6  -6  129.00    3.02
   1  -6  -6  135.06    4.98
   1   6  -6  122.61    3.01
   1   6  -6  132.03    5.10
   1  -6  -6  132.01    3.00
   1  -6  -5  164.60    4.95
   1   6  -5  152.23    4.91
   1   6  -4   13.49    1.19
   1  -6  -4   14.29    1.23
   1  -6  -4   17.16    1.42
   1   6  -4   15.38    1.33
   1  -6  -3  661.05    9.57
   1   6  -3  643.00    9.48
   1   6  -3  637.43    9.64
   1  -6  -3  657.53    9.81
   1  -6  -2   24.30    1.07
   1   6  -2   20.85    0.98
   1   6  -2   19.91    1.03
   1  -6  -2   23.70    1.12
   1   6  -1 2278.55   25.07
   1  -6  -1 2296.15   25.06
   1   6   0  798.35   10.22
  -1   6   0  749.79    8.96
  -1   6   0  764.25   10.31
   1   6   0  819.88    9.99
  -1  -6   0  795.68    8.93
  -1   6   0  764.71   10.08
   1   6   0  821.58    9.08
   1  -6   0  802.09    9.00
   1   6   1 1280.30   14.88
  -1  -6  -1 1268.87   14.88
   1   6   1 1257.69   14.74
   1  -6   1 1263.76   14.60
   1  -6   2   27.79    1.20
   1   6   2   23.99    1.15
  -1   6  -3    0.55    0.38
  -1  -6  -3    0.56    0.34
   1   6   3    0.18    0.22
   1  -6   3    0.52    0.30
  -1   6  -4  120.42    4.25
  -1  -6  -4  140.90    4.35
  -1   6  -4  114.04    2.61
  -1  -6  -4  133.38    2.64
   1   6   4  144.55    4.03
   1  -6   4  124.18    3.81
  -1  -6  -5   99.39    4.11
  -1   6  -5  110.38    4.61
   1   6   5   96.90    3.81
   1  -6   5  115.53    4.07
   1   6   6   36.84    2.50
   1  -6   6   26.41    2.18
  -1   6  -6   22.11    1.11
  -1  -6  -6   31.89    1.73
  -1   6  -6   26.62    1.47
  -1  -6  -6   32.32    2.57
  -1   6  -6   23.91    2.38
  -1  -6  -6   32.34    1.66
   1   6   7  394.25    6.43
   1   6   7  399.76    9.61
   1  -6   7  417.09    9.79
  -1   6  -7  403.20    7.06
  -1  -6  -7  396.25    7.50
  -1   6  -7  406.87   11.01
  -1  -6  -7  392.93   10.13
  -1  -6  -7  383.48    6.71
  -1   6  -7  383.34    6.91
  -1  -6  -7  387.71    6.96
  -1  -6  -7  386.99    7.08
   1   6   7  408.60    6.79
   1   6   8   31.08    1.35
   1   6   8   33.02    1.53
  -1   6  -8   32.52    1.65
  -1  -6  -8   31.57    1.51
  -1  -6  -8   29.52    1.53
  -1   6  -8   28.72    1.54
   1   6   8   32.20    1.42
   1   6   9    0.35    0.26
  -1  -6  -9    0.63    0.30
  -1   6  -9    0.79    0.36
  -1  -6  -9    0.92    0.33
  -1   6  -9    1.36    0.40
   1   6   9    0.47    0.27
  -1   6 -10   36.99    1.06
  -1  -6 -10   35.49    1.15
  -1  -6 -10   37.41    1.16
  -1   7  10    5.53    0.45
  -1   7  10    7.15    0.53
   1  -7 -10    6.24    0.59
   1   7 -10    5.80    0.61
   1   7 -10    7.45    0.63
   1   7  -9   20.88    1.27
   1   7  -9   21.40    1.04
   1  -7  -9   24.37    1.21
   1   7  -9   23.70    1.30
  -1   7   9   23.07    1.19
  -1   7   9   22.53    1.20
   1  -7  -9   23.47    1.44
   1   7  -9   20.71    1.32
   1   7  -8   33.92    1.67
   1  -7  -8   32.18    1.53
   1  -7  -8   31.15    2.56
   1   7  -8   31.54    2.78
   1   7  -8   31.64    1.77
   1   7  -8   30.72    1.43
   1   7  -8   30.47    1.37
   1   7  -8   29.71    1.69
  -1  -7   8   29.45    2.40
  -1   7   8   35.88    2.65
   1  -7  -7  110.92    2.92
   1   7  -7  110.51    3.07
   1   7  -7  113.61    5.15
   1  -7  -7  113.27    4.89
   1   7  -7  110.71    2.73
   1   7  -7  106.12    2.83
   1   7  -7  106.23    2.76
   1  -7  -7  103.89    3.02
  -1  -7   7  111.38    4.67
  -1   7   7  113.28    4.77
   1  -7  -7  108.88    3.50
   1   7  -7  107.78    3.23
   1   7  -6    3.90    0.54
   1  -7  -6    2.30    0.44
   1   7  -6    4.75    1.00
   1  -7  -6    2.09    0.70
  -1   7   6    2.05    0.41
   1   7  -6    4.27    0.54
   1   7  -6    2.55    0.43
   1   7  -6    3.39    0.51
   1   7  -6    4.49    0.58
   1  -7  -6    2.53    0.60
   1   7  -6    3.97    0.59
   1   7  -5  181.48    5.39
   1  -7  -5  199.01    5.51
   1  -7  -4    1.22    0.42
   1   7  -4    1.89    0.51
   1  -7  -3   80.25    2.49
   1   7  -3   73.56    2.38
   1  -7  -3   73.23    2.52
   1   7  -3   76.52    2.52
   1   7  -2   91.75    2.13
   1  -7  -2   71.18    1.97
   1  -7  -2   70.68    2.06
   1   7  -2   89.00    2.23
   1  -7  -1   40.32    1.12
   1   7  -1   44.14    1.17
  -1   7   1   42.41    1.06
   1  -7   0  450.69    5.25
   1   7   0  435.49    5.26
  -1   7   0  444.35    6.63
   1   7   0  422.44    6.35
  -1  -7   0  414.43    5.13
  -1   7   0  440.99    5.22
   1   7   0  414.54    6.58
  -1   7   0  443.92    6.93
   1  -7   1 3488.18   38.23
   1   7   1 3532.97   38.43
  -1   7  -1 3534.49   38.69
  -1  -7  -1 3600.59   38.59
   1   7   1 3657.08   38.99
   1  -7   2   17.19    0.95
  -1  -7  -2   18.88    1.09
  -1   7  -2   15.68    1.05
   1   7   2   20.62    1.02
   1  -7   3 1908.72   22.86
   1   7   3 1861.92   22.85
  -1  -7  -3 1923.75   23.55
  -1   7  -3 1852.61   23.80
  -1   7  -4  399.13    8.41
  -1  -7  -4  383.74    7.91
  -1  -7  -4  367.20    5.53
  -1   7  -4  394.28    5.79
   1  -7   4  419.40    7.68
   1   7   4  382.81    7.42
   1   7   5  432.88    8.64
   1  -7   5  416.58    8.60
  -1   7  -5  406.39    9.57
  -1  -7  -5  424.11    9.25
  -1  -7  -5  392.40    6.83
  -1   7  -5  403.49    6.60
  -1  -7  -6    3.38    0.94
  -1   7  -6    1.54    0.40
  -1   7  -6    1.55    0.36
   1  -7   6    0.91    0.59
   1   7   6    2.67    0.77
  -1   7  -6    1.61    0.50
  -1   7  -6    1.45    0.45
  -1  -7  -6    1.25    0.49
  -1  -7  -6    2.52    0.58
  -1  -7  -7   35.69    1.73
  -1   7  -7   36.25    1.54
   1  -7   7   44.77    2.96
   1   7   7   37.47    2.68
   1   7   7   39.72    1.66
  -1  -7  -7   37.26    2.02
  -1  -7  -7   37.53    1.88
  -1  -7  -7   35.66    2.81
  -1   7  -7   38.54    3.17
  -1  -7  -7   36.69    1.80
  -1   7  -7   36.26    1.77
   1   7   7   39.94    1.80
  -1  -7  -8    2.78    0.52
  -1   7  -8    4.36    0.66
  -1  -7  -8    3.90    0.58
  -1   7  -8    4.72    0.68
   1   7   8    3.53    0.53
   1   7   8    3.61    0.52
   1   7   8    4.00    0.59
  -1  -7  -9    0.45    0.25
  -1   7  -9    0.89    0.36
  -1  -7  -9    0.79    0.30
  -1   7  -9    1.45    0.38
   1   7   9    0.55    0.29
   1   7   9    0.56    0.27
  -1   7 -10    1.60    0.24
  -1  -7 -10    0.88    0.24
  -1  -7 -10    1.14    0.24
   1   8 -10   89.36    2.20
  -1   8  10   86.64    1.90
   1   8 -10   91.48    2.10
   1   8  -9  244.13    4.17
   1   8  -9  244.93    4.74
   1   8  -9  245.58    4.93
   1  -8  -9  238.82    4.98
   1  -8  -9  246.31    4.41
  -1   8   9  244.46    4.58
  -1   8   9  253.02    4.48
   1   8  -8  223.83    4.95
   1   8  -8  229.82    4.31
   1   8  -8  218.09    4.31
   1  -8  -8  225.67    4.46
   1   8  -8  235.69    4.77
   1   8  -8  232.09    7.70
   1  -8  -8  221.18    7.07
  -1  -8   8  212.31    6.63
  -1   8   8  218.96    6.73
   1   8  -8  218.51    4.71
   1   8  -7   38.94    1.59
   1   8  -7   40.84    1.66
   1   8  -7   37.69    1.63
   1  -8  -7   36.79    1.76
   1  -8  -7   37.48    1.61
   1  -8  -7   36.25    2.72
   1   8  -7   42.68    3.12
   1   8  -7   42.34    1.81
  -1  -8   7   40.07    2.74
  -1   8   7   36.61    2.60
   1  -8  -7   37.21    2.03
   1  -8  -7   37.74    2.04
   1   8  -7   40.41    1.91
  -1   8   6   25.40    1.24
   1   8  -6   26.41    1.32
   1   8  -6   23.32    1.21
   1   8  -6   23.39    1.22
   1   8  -6   22.94    1.22
   1   8  -6   21.75    1.32
   1   8  -6   23.97    1.36
   1  -8  -6   25.27    1.55
   1  -8  -6   20.73    1.30
   1  -8  -6   24.34    1.21
   1   8  -6   22.41    2.07
   1   8  -6   23.59    1.24
   1  -8  -6   22.89    2.02
  -1  -8   6   27.09    2.13
  -1   8   6   23.33    1.25
   1   8  -5  168.39    5.18
   1   8  -5  163.38    3.25
   1   8  -4    4.12    0.72
   1   8  -4    3.42    0.36
   1  -8  -4    2.39    0.32
   1   8  -4    3.35    0.62
   1  -8  -4    2.18    0.52
   1   8  -3 1192.17   15.83
   1  -8  -3 1261.02   16.13
   1   8  -3 1184.45   15.58
   1  -8  -3 1281.71   15.88
   1   8  -2 1436.61   17.23
   1  -8  -2 1458.78   17.35
   1  -8  -2 1439.34   17.05
   1   8  -2 1499.25   17.05
  -1  -8   1    4.78    0.32
  -1   8   1    5.87    0.35
   1  -8  -1    5.05    0.36
  -1   8   0 1818.96   21.94
  -1  -8   0 1866.82   19.73
   1   8   0 1878.95   21.74
  -1   8   0 1839.38   22.29
   1   8   0 1874.17   19.89
   1  -8   0 1802.07   19.79
   1   8   1 1690.82   19.66
  -1  -8  -1 1680.03   18.79
  -1   8  -1 1663.97   18.86
   1   8   1 1623.86   18.64
   1  -8   1 1650.69   18.48
   1   8   2   60.58    1.92
   1   8   2   58.23    1.84
   1  -8   2   65.33    1.88
  -1  -8  -2   57.43    1.97
  -1   8  -2   65.65    2.16
   1  -8   3  136.91    3.48
   1   8   3  140.97    3.54
  -1   8  -3  132.75    3.87
  -1  -8  -3  142.23    3.83
   1   8   4  343.10    6.96
   1  -8   4  386.28    7.31
  -1   8  -4  370.72    8.03
  -1  -8  -4  343.48    7.47
  -1  -8  -4  346.60    5.26
  -1   8  -4  367.64    5.49
  -1  -8  -5   40.85    1.82
   1   8   5   38.35    2.31
   1  -8   5   38.80    2.33
  -1  -8  -5   38.85    2.55
  -1   8  -5   36.30    2.62
  -1   8  -5   36.42    1.54
  -1   8  -5   38.31    1.65
   1  -8   6  584.88   11.33
   1   8   6  556.03   10.99
   1   8   6  543.00    8.04
  -1  -8  -6  550.92   11.69
  -1   8  -6  548.49   12.37
  -1  -8  -6  539.54    8.83
  -1   8  -6  518.32    7.54
  -1   8  -6  533.55    7.75
  -1  -8  -6  539.66    8.99
  -1   8  -6  565.48    8.64
  -1   8  -6  527.70    8.30
   1   8   7  169.20    3.99
  -1   8  -7  171.34    3.75
  -1  -8  -7  162.17    4.39
  -1  -8  -7  161.05    6.05
  -1   8  -7  182.74    6.97
  -1   8  -7  174.97    4.08
  -1  -8  -7  161.65    4.01
   1   8   7  168.94    3.72
   1   8   7  160.62    5.66
   1  -8   7  187.40    6.08
  -1  -8  -7  163.46    4.00
  -1  -8  -7  164.33    4.24
   1   8   8   42.21    1.64
  -1  -8  -8   39.65    1.63
  -1   8  -8   46.50    1.90
  -1   8  -8   44.26    1.78
  -1  -8  -8   37.24    1.65
  -1   8  -8   40.74    1.77
   1   8   8   38.85    1.58
   1   8   8   40.39    1.73
   1   8   9   24.35    1.11
  -1   8  -9   25.11    1.19
  -1  -8  -9   23.57    1.02
   1   8   9   25.95    1.08
  -1  -8  -9   25.10    1.07
  -1  -8 -10    0.40    0.18
  -1  -8 -10    0.24    0.19
  -1   9  10    1.70    0.28
   1  -9 -10    1.61    0.32
   1   9 -10    1.40    0.35
  -1   9  10    1.48    0.28
   1   9  -9   35.49    1.48
   1  -9  -9   31.99    1.30
   1   9  -9   32.32    1.48
  -1   9   9   31.90    1.35
  -1   9   9   32.65    1.44
  -1   9   9   33.66    1.40
   1   9  -9   32.00    1.25
   1   9  -9   32.94    1.58
   1  -9  -9   29.51    1.55
   1   9  -8   13.94    0.96
   1   9  -8   12.79    0.93
   1   9  -8   14.03    1.05
   1  -9  -8   11.10    0.87
   1   9  -8   12.59    1.09
   1   9  -8   13.19    1.06
  -1   9   8   11.57    0.96
   1  -9  -8   10.61    1.13
   1  -9  -7  148.83    4.25
   1   9  -7  146.37    3.65
   1   9  -7  150.97    3.49
   1   9  -7  148.97    3.47
   1   9  -7  146.79    3.42
   1  -9  -7  155.12    3.89
  -1  -9   7  153.89    5.38
  -1   9   7  151.14    5.33
   1   9  -7  144.88    3.79
   1  -9  -7  147.03    4.20
  -1   9   7  147.29    3.53
   1   9  -7  154.54    5.95
   1  -9  -7  153.97    3.45
   1   9  -7  150.96    3.58
   1  -9  -7  151.01    5.58
  -1   9   6  408.32    6.53
  -1   9   6  388.50    6.22
   1   9  -6  363.71    6.10
   1  -9  -6  406.82    9.18
   1   9  -6  384.67    9.22
   1  -9  -6  412.15    6.19
  -1  -9   6  397.18    8.84
  -1   9   6  421.29    8.95
   1   9  -6  387.47    6.38
   1  -9  -6  335.60    6.49
   1   9  -6  392.37    6.68
   1   9  -6  374.71    6.19
   1   9  -6  379.07    6.32
   1   9  -6  373.40    6.16
   1  -9  -6  398.24    7.23
   1   9  -6  366.14    6.51
   1  -9  -5  717.84   12.12
   1   9  -5  656.73    8.96
   1  -9  -5  709.03    9.04
   1   9  -5  671.91   11.91
   1  -9  -4  437.09    7.86
   1   9  -4  431.26    7.81
   1   9  -4  395.85    5.56
   1  -9  -4  409.53    5.61
   1   9  -3  367.56    6.45
   1  -9  -3  373.45    6.58
   1   9  -3  364.89    6.21
   1  -9  -3  371.66    6.37
   1  -9  -2   80.67    2.10
   1   9  -2   78.02    2.03
   1   9  -2   82.81    1.96
   1   9  -1  126.46    1.99
  -1  -9   1  124.09    1.86
   1   9   0  140.86    3.38
  -1   9   0  136.03    3.49
  -1   9   0  130.93    3.58
   1   9   1  379.81    6.35
  -1  -9  -1  387.26    5.36
  -1   9  -1  407.28    5.44
   1  -9   1  398.75    5.13
   1   9   1  366.94    5.19
   1   9   2  140.41    3.35
  -1   9  -2  146.70    3.39
  -1  -9  -2  146.40    3.30
   1  -9   2  151.75    3.07
   1   9   2  145.38    3.12
   1   9   3  245.47    4.75
  -1  -9  -3  245.32    5.29
  -1   9  -3  237.44    5.40
   1  -9   3  250.86    4.96
   1   9   3  237.55    4.92
  -1  -9  -4  525.67    9.53
   1  -9   4  497.67    8.82
   1   9   4  518.10    8.91
  -1   9  -5  114.37    2.60
  -1   9  -5  116.27    2.70
  -1  -9  -5  103.66    3.06
   1   9   5  105.99    2.84
  -1   9  -5  119.01    4.77
  -1  -9  -5  111.56    4.38
   1  -9   5  120.79    4.20
   1   9   5  112.35    4.01
   1   9   5  119.05    2.82
  -1   9  -5  114.56    2.88
  -1   9  -6    3.05    0.45
  -1  -9  -6    0.52    0.41
  -1  -9  -6    0.68    0.40
  -1   9  -6    2.06    0.49
  -1  -9  -6    0.62    0.53
  -1   9  -6    0.58    0.56
  -1  -9  -6    0.03    0.38
  -1   9  -6    0.86    0.35
   1   9   6    0.24    0.44
   1   9   6    1.77    0.47
   1  -9   6    1.32    0.59
  -1   9  -7   45.38    1.84
  -1   9  -7   42.90    1.55
  -1  -9  -7   44.32    2.19
   1  -9   7   44.15    2.85
   1   9   7   44.86    1.79
   1   9   7   38.97    2.66
  -1   9  -7   45.93    3.37
  -1   9  -7   45.25    1.93
  -1  -9  -7   42.86    3.01
  -1  -9  -7   41.66    1.72
  -1  -9  -7   44.63    2.10
  -1   9  -7   43.08    1.89
  -1  -9  -7   40.69    1.88
   1   9   7   44.65    1.93
   1   9   8    1.50    0.42
  -1  -9  -8    1.90    0.42
  -1   9  -8    1.70    0.43
  -1   9  -8    1.17    0.41
  -1  -9  -8    1.12    0.38
  -1   9  -8    1.17    0.44
   1   9   8    0.96    0.39
   1   9   8    1.35    0.38
   1   9   9  208.80    3.70
  -1   9  -9  202.80    3.73
  -1  -9  -9  198.05    3.41
  -1  -9 -10   65.84    1.37
  -1  -9 -10   64.78    1.44
  -1  10  10   16.84    0.73
   1  10 -10   16.15    0.84
   1 -10 -10   15.55    0.74
  -1  10  10   15.42    0.72
   1 -10  -9  187.55    4.32
   1  10  -9  170.76    3.64
  -1  10   9  189.17    3.58
   1  10  -9  167.97    3.23
   1 -10  -9  167.95    3.85
   1  10  -9  173.80    3.85
  -1  10   9  179.30    3.54
  -1  10   9  185.68    3.74
   1  10  -8   69.18    2.16
   1  10  -8   67.85    2.14
   1  10  -8   72.93    2.32
   1 -10  -8   65.43    2.07
   1  10  -8   67.74    2.46
   1 -10  -8   64.60    2.68
  -1  10   8   62.11    2.13
   1  10  -8   68.44    2.34
  -1  10   7   10.77    0.92
  -1 -10   7    8.93    1.28
  -1  10   7   12.28    1.48
   1 -10  -7   10.42    1.11
   1  10  -7    9.29    0.93
  -1  10   7   10.54    0.87
   1  10  -7    8.57    0.86
   1  10  -7    9.65    0.86
   1  10  -7    8.75    0.83
   1  10  -7    8.13    0.79
   1 -10  -7   12.36    0.90
   1  10  -7    9.80    0.85
   1  10  -7    9.32    1.43
   1 -10  -7   13.09    1.59
   1 -10  -7   11.83    1.05
   1 -10  -7   12.17    1.19
   1 -10  -6   72.58    2.72
   1  10  -6   65.51    2.31
   1  10  -6   69.32    2.41
  -1 -10   6   69.92    3.35
  -1  10   6   74.32    3.42
  -1  10   6   73.31    2.39
  -1  10   6   73.57    2.28
   1 -10  -6   58.96    2.29
   1  10  -6   68.16    2.18
   1  10  -6   68.35    2.30
   1  10  -6   65.06    2.14
   1  10  -6   67.43    2.27
   1 -10  -6   75.38    3.63
   1  10  -6   63.84    2.05
   1  10  -6   66.58    3.50
   1 -10  -6   74.24    2.13
   1  10  -6   61.57    2.12
   1  10  -5    3.33    0.48
   1  10  -5    2.61    0.44
   1 -10  -5    3.06    0.41
   1  10  -5    2.81    0.40
   1  10  -5    3.29    0.74
   1 -10  -5    2.58    0.66
   1 -10  -5    2.19    0.47
   1  10  -5    3.52    0.56
   1  10  -5    2.89    0.49
   1  10  -5    2.85    0.47
   1  10  -5    3.09    0.49
   1 -10  -4   30.59    1.05
   1  10  -4   27.51    0.99
   1 -10  -4   30.99    1.80
   1  10  -4   27.35    1.67
   1  10  -3   73.14    2.28
   1 -10  -3   71.71    2.33
   1 -10  -2  814.05   10.53
   1  10  -2  828.01   10.46
  -1  10   1 1073.84   13.94
  -1  10   1 1168.38   14.10
  -1  10   0 1519.16   19.63
  -1  10  -1   72.12    1.59
  -1 -10  -1   72.21    1.61
   1  10   1   68.59    1.52
   1 -10   1   72.27    1.47
   1  10   1   73.96    2.71
  -1 -10  -2    1.72    0.36
  -1  10  -2    1.91    0.37
   1 -10   2    2.55    0.37
   1  10   2    1.30    0.30
   1  10   2    1.45    0.38
  -1 -10  -3  130.34    3.65
   1 -10   3  126.24    3.31
   1  10   3  134.55    3.44
   1  10   3  135.91    3.42
  -1  10  -4  184.85    5.33
  -1 -10  -4  196.96    5.30
   1  10   4  185.78    4.30
   1 -10   4  205.63    4.99
   1  10   4  194.72    4.88
   1  10   5    9.78    0.79
  -1 -10  -5    8.83    0.87
  -1  10  -5    6.60    0.70
  -1  10  -5    6.49    0.64
  -1  10  -5    6.21    0.59
  -1  10  -5    6.89    1.15
  -1 -10  -5    8.32    1.18
  -1  10  -5    5.44    0.63
  -1 -10  -5    7.70    0.78
   1  10   5    8.84    0.81
   1  10   5    8.51    0.76
  -1  10  -6  202.17    4.04
  -1  10  -6  194.31    3.80
   1  10   6  192.48    4.06
  -1  10  -6  196.88    6.72
  -1 -10  -6  192.55    6.28
  -1 -10  -6  189.08    4.66
  -1  10  -6  196.00    4.24
  -1 -10  -6  184.11    4.30
   1 -10   6  206.86    6.10
   1  10   6  198.77    4.07
   1  10   6  193.52    5.86
  -1 -10  -6  192.61    4.68
   1  10   7  239.66    4.77
   1  10   7  242.44    4.89
  -1  10  -7  208.70    3.99
  -1  10  -7  220.81    4.61
  -1 -10  -7  229.51    4.41
  -1 -10  -7  222.38    6.99
  -1  10  -7  209.45    7.30
  -1  10  -7  218.19    4.59
  -1 -10  -7  226.82    5.25
  -1  10  -7  209.65    4.57
   1  10   7  227.32    6.56
   1  10   7  245.27    4.59
   1 -10   7  205.87    6.34
  -1  10  -7  206.92    4.50
  -1 -10  -7  228.82    5.16
  -1 -10  -8    1.67    0.37
  -1  10  -8    1.78    0.42
   1  10   8    0.62    0.32
   1  10   8    0.77    0.37
   1  10   8    0.36    0.31
  -1 -10  -8    0.84    0.34
  -1  10  -8    0.23    0.33
  -1  10  -9   20.19    1.05
  -1 -10  -9   21.98    0.88
  -1  10  -9   21.96    1.04
   1  10   9   20.00    0.82
   1  10   9   23.78    1.07
   1  10   9   24.97    1.02
  -1 -10 -10   10.30    0.48
  -1  10 -10   14.50    0.56
   1 -11 -10    0.59    0.20
  -1  11  10    0.70    0.22
  -1  11  10    0.60    0.20
  -1  11   9    0.98    0.34
  -1  11   9    1.32    0.40
   1  11  -9    2.23    0.40
   1 -11  -9    1.06    0.48
   1  11  -9    1.01    0.40
   1 -11  -9    0.94    0.40
   1  11  -9    0.70    0.34
  -1  11   9    1.45    0.38
   1  11  -8   51.74    1.84
   1  11  -8   54.26    1.89
   1 -11  -8   53.41    1.79
   1  11  -8   54.74    1.91
   1 -11  -8   52.07    2.37
   1  11  -8   55.49    2.18
  -1  11   8   55.05    1.95
   1  11  -8   52.27    2.00
  -1  11   7    8.43    0.85
   1 -11  -7    9.65    0.97
  -1  11   7    8.06    0.79
   1  11  -7   12.50    0.96
   1  11  -7   12.96    0.97
   1  11  -7   11.55    0.96
  -1 -11   7   11.73    1.41
  -1  11   7    9.31    1.26
   1  11  -7   10.35    1.48
   1 -11  -7    8.42    1.29
   1 -11  -7    9.27    0.78
   1  11  -7   11.93    0.91
   1  11  -7   12.23    0.99
   1 -11  -7    9.71    1.09
   1  11  -7   10.90    0.99
   1 -11  -7    8.94    1.03
  -1  11   6  353.33    6.03
   1  11  -6  344.66    5.97
   1  11  -6  355.72    6.23
   1  11  -6  347.31    5.89
   1  11  -6  345.80    5.89
  -1 -11   6  355.75    8.03
  -1  11   6  347.29    7.88
   1 -11  -6  367.36    8.54
   1 -11  -6  372.92    5.72
   1  11  -6  346.55    5.67
   1  11  -6  348.99    8.46
   1 -11  -6  352.30    6.85
   1  11  -6  351.34    6.23
  -1  11   6  365.30    6.30
   1  11  -5   91.66    2.47
  -1  11   5   80.33    2.46
   1  11  -5   85.75    2.32
   1  11  -5   84.41    2.32
   1  11  -5   88.39    2.37
   1  11  -5   94.11    2.65
   1 -11  -5   70.81    2.51
   1 -11  -5   77.14    3.32
   1  11  -5   83.54    2.08
   1  11  -5   88.76    3.52
   1 -11  -5   79.06    2.04
  -1  11   5   78.52    2.32
   1  11  -5   87.23    2.46
  -1 -11   5   91.03    3.44
  -1  11   5   78.19    3.16
   1  11  -4  148.75    4.00
   1  11  -4  137.03    2.54
   1  11  -3   10.53    0.81
   1 -11  -3   12.21    0.91
  -1  11   2 1556.49   20.31
  -1  11   1   83.03    3.01
  -1  11   1   81.81    2.93
  -1  11   0  895.33   13.18
  -1 -11  -1   29.70    0.83
  -1  11  -1   32.47    0.84
   1  11   1   32.52    0.84
   1  11   1   35.61    1.76
   1  11   1   36.94    1.99
  -1 -11  -2  611.34    8.57
   1 -11   2  618.72    8.20
   1  11   2  634.05    8.42
   1  11   2  626.59    9.46
  -1 -11  -3  669.41   10.17
   1  11   3  649.86    9.69
   1 -11   3  667.32    9.65
   1  11   3  671.06    9.98
  -1 -11  -4  505.92    9.27
  -1  11  -4  467.70    9.20
   1  11   4  485.51    8.10
   1  11   4  480.37    8.58
   1 -11   4  489.72    8.65
   1  11   5    3.93    0.61
  -1  11  -5    4.86    0.60
  -1  11  -5    5.63    0.65
  -1  11  -5    5.51    0.63
  -1  11  -5    5.02    0.56
   1  11   5    3.82    0.55
  -1 -11  -5    4.47    0.68
  -1  11  -5    5.12    0.61
  -1 -11  -5    4.17    0.61
   1 -11   5    6.62    0.98
   1  11   5    4.55    0.58
   1  11   5    4.00    0.78
  -1  11  -5    5.63    1.04
  -1 -11  -5    4.96    0.93
  -1  11  -6  295.02    5.51
  -1  11  -6  296.00    5.61
  -1  11  -6  298.15    5.10
   1  11   6  295.55    5.44
  -1 -11  -6  300.20    6.15
  -1  11  -6  303.03    5.61
  -1 -11  -6  289.42    5.68
  -1  11  -6  303.19    8.40
  -1 -11  -6  300.17    7.97
   1  11   6  304.42    7.41
   1  11   6  310.00    5.44
   1 -11   6  309.77    7.57
  -1 -11  -6  303.79    6.22
  -1  11  -7  133.71    3.39
  -1  11  -7  126.98    3.42
  -1  11  -7  133.82    3.48
  -1  11  -7  130.63    2.96
   1  11   7  143.32    3.36
   1  11   7  132.30    4.75
  -1 -11  -7  138.53    3.94
  -1 -11  -7  141.12    3.19
  -1  11  -7  137.06    3.33
  -1 -11  -7  141.21    3.91
  -1  11  -7  132.16    3.40
   1  11   7  143.29    3.54
   1  11   7  143.45    3.62
  -1  11  -8   11.39    0.94
  -1  11  -8   11.91    0.92
  -1 -11  -8   10.91    0.82
   1  11   8   13.67    1.01
   1  11   8   13.95    0.96
   1  11   8   12.92    0.90
  -1 -11  -8   13.32    0.83
   1  11   9    1.67    0.28
   1  11   9    2.09    0.38
  -1  11  -9    3.38    0.47
  -1  11  -9    3.30    0.43
   1  11   9    1.49    0.31
  -1  12  10    0.36    0.18
  -1  12  10    0.19    0.16
   1  12  -9   52.56    1.54
  -1  12   9   48.75    1.58
   1  12  -9   49.85    1.79
   1 -12  -9   44.71    1.70
   1  12  -9   50.70    1.68
  -1  12   9   46.84    1.60
  -1  12   9   47.04    1.67
   1 -12  -9   47.92    1.96
   1  12  -8   88.51    2.46
   1  12  -8   83.29    2.35
   1 -12  -8   81.45    2.17
   1 -12  -8   80.34    2.95
   1  12  -8   83.83    2.64
   1  12  -8   80.42    2.47
   1 -12  -7    2.38    0.63
   1  12  -7    0.68    0.41
   1  12  -7    1.66    0.47
   1 -12  -7    2.07    0.54
   1  12  -7    0.50    0.38
   1  12  -7    0.49    0.37
   1  12  -7    0.61    0.35
   1  12  -7    0.74    0.31
   1 -12  -7    1.96    0.40
   1 -12  -7    2.54    0.63
  -1  12   7    0.95    0.40
  -1  12   7    0.35    0.30
  -1  12   6   20.12    1.29
  -1  12   6   20.16    1.24
   1  12  -6   19.13    1.16
   1  12  -6   19.71    1.18
   1  12  -6   20.63    1.22
   1  12  -6   20.01    1.31
   1 -12  -6   16.17    1.22
   1  12  -6   19.75    1.27
   1 -12  -6   18.51    1.40
   1 -12  -6   21.53    1.10
   1  12  -6   18.65    1.03
   1 -12  -6   20.04    1.83
   1  12  -6   20.63    1.84
  -1  12   6   20.30    1.70
  -1  12   6   19.40    1.72
  -1  12   5   23.31    1.31
   1  12  -5   20.69    1.11
   1  12  -5   21.93    1.22
   1  12  -5   20.52    1.16
   1  12  -5   21.24    1.13
   1  12  -5   21.33    1.15
   1 -12  -5   20.14    1.31
   1  12  -5   23.64    1.43
   1  12  -5   21.38    1.27
  -1  12   5   22.68    1.23
   1  12  -5   22.71    1.23
   1  12  -5   21.28    0.97
   1 -12  -5   23.24    1.77
   1  12  -5   21.03    1.65
  -1  12   5   22.70    1.62
  -1 -12   5   26.80    1.79
   1 -12  -4  183.01    4.53
  -1  12   4  177.30    4.29
  -1 -12   4  181.02    4.37
   1 -12  -3   56.19    1.92
   1  12  -3   53.45    1.81
  -1  12   3   59.73    2.71
  -1 -12   3   56.49    1.88
  -1  12   2    2.62    0.63
  -1  12   2    2.30    0.25
  -1  12   2    2.76    0.29
  -1  12   1 1300.93   15.29
  -1  12   1 1303.74   17.97
  -1  12   1 1321.83   18.26
  -1  12   0    5.25    0.47
  -1  12   0    6.67    0.92
   1  12   1  172.81    4.73
   1  12   1  181.63    4.47
   1  12   2   76.16    1.98
   1  12   2   78.19    2.77
  -1 -12  -3   27.20    1.54
   1  12   3   28.91    1.64
   1  12   3   29.61    1.49
   1 -12   3   25.02    1.35
  -1  12  -4    7.00    0.66
  -1  12  -4    6.37    0.92
  -1 -12  -4    6.51    0.91
   1  12   4    7.41    0.85
   1  12   4    5.69    0.78
   1 -12   4    9.31    0.98
   1  12   4    6.96    0.72
  -1  12  -4    6.88    0.66
   1  12   5   29.18    1.52
  -1  12  -5   28.33    1.40
  -1  12  -5   27.78    1.39
  -1  12  -5   28.13    1.29
  -1  12  -5   29.58    1.37
   1  12   5   26.91    1.41
  -1 -12  -5   27.11    1.55
  -1  12  -5   26.93    2.11
  -1 -12  -5   28.53    2.11
   1  12   5   26.62    1.86
   1  12   5   27.46    1.37
   1 -12   5   29.57    1.97
  -1 -12  -5   25.11    1.40
  -1  12  -5   31.07    1.44
  -1 -12  -6   14.94    1.13
  -1  12  -6   21.79    1.29
  -1 -12  -6   14.98    0.95
  -1  12  -6   20.20    1.16
  -1  12  -6   21.66    2.06
  -1 -12  -6   14.90    1.24
  -1  12  -6   20.73    1.25
  -1  12  -6   20.78    1.29
  -1  12  -6   24.62    1.23
   1  12   6   15.95    1.08
   1  12   6   20.98    1.76
  -1 -12  -6   17.93    1.39
   1  12   6   15.59    1.11
   1  12   6   17.49    1.20
  -1 -12  -7  208.76    4.95
  -1  12  -7  218.20    4.46
  -1  12  -7  223.45    4.64
  -1  12  -7  223.09    4.72
  -1  12  -7  221.91    4.08
   1  12   7  208.93    4.28
  -1 -12  -7  209.55    4.97
  -1  12  -7  223.35    4.54
  -1 -12  -7  207.87    4.01
   1  12   7  218.93    4.62
   1  12   7  221.14    4.69
   1  12   8    1.20    0.42
   1  12   8    1.27    0.40
   1  12   8    0.86    0.35
  -1 -12  -8    1.76    0.46
  -1  12  -8    0.96    0.40
  -1  12  -8    1.79    0.44
  -1 -12  -8    2.22    0.41
  -1  12  -9    2.49    0.40
   1  12   9    1.98    0.32
   1  12   9    1.72    0.34
   1  12   9    1.97    0.29
  -1  13  10    2.55    0.27
  -1  13  10    2.67    0.27
  -1  13   9   11.50    0.78
  -1  13   9   11.74    0.82
   1 -13  -9   11.77    0.95
  -1  13   9   11.45    0.75
   1 -13  -9   10.80    0.79
   1  13  -9   10.59    0.82
  -1  13   8    4.49    0.57
   1  13  -8    5.15    0.72
   1  13  -8    6.10    0.71
   1 -13  -8    5.93    0.89
  -1  13   7  135.66    3.42
   1  13  -7  131.73    3.33
   1  13  -7  142.55    3.64
   1  13  -7  142.89    3.41
   1  13  -7  140.09    3.33
  -1  13   7  138.37    3.30
   1 -13  -7  135.22    3.95
   1  13  -7  137.89    3.58
   1 -13  -7  139.96    3.81
  -1  13   7  139.14    3.59
   1 -13  -7  141.88    4.11
   1 -13  -6  447.21    8.09
   1  13  -6  451.63    7.40
  -1  13   6  414.11    8.97
  -1  13   6  477.26    7.66
  -1  13   6  458.29    7.38
   1  13  -6  445.97    7.08
   1  13  -6  453.34    7.65
   1  13  -6  455.57    7.11
   1  13  -6  459.37    7.16
   1  13  -6  443.21    6.51
  -1  13   6  455.74    7.03
  -1  13   6  429.82    6.55
   1  13  -5   12.62    1.04
   1  13  -5   14.35    1.15
   1  13  -5   12.72    0.94
  -1  13   5   10.68    0.83
  -1  13   5   11.11    1.11
  -1  13   5    9.08    1.21
   1  13  -5   13.09    0.89
   1  13  -5   12.84    0.94
   1  13  -5   13.71    0.99
   1  13  -5   13.22    0.94
   1  13  -5   13.54    0.92
   1  13  -5   11.62    0.97
   1  13  -5   12.43    0.92
  -1  13   5   10.34    0.88
  -1  13   5    9.24    0.74
   1 -13  -5   10.03    0.96
  -1  13   5   11.55    0.97
   1  13  -5   13.75    1.28
  -1  13   4  418.99    7.17
   1  13  -4  400.82    7.14
  -1  13   3   77.00    3.21
  -1  13   3   68.48    1.99
  -1  13   2  352.37    7.37
  -1  13   2  327.24    5.13
  -1  13   1  256.46    6.06
  -1  13   1  254.01    6.21
   1  13  -1  245.22    3.91
  -1  13   0  109.63    3.88
  -1  13   0  110.49    2.40
   1  13   1  198.67    5.36
   1  13   1  200.22    5.04
  -1  13  -1  194.25    3.48
   1  13   2  903.29   13.40
   1  13   3   13.26    1.17
   1  13   3   13.51    0.98
  -1  13  -4  210.39    3.97
  -1  13  -4  199.72    5.14
   1  13   4  196.90    4.85
   1  13   4  204.22    4.29
  -1  13  -4  204.36    4.01
  -1  13  -4  218.93    3.89
  -1  13  -4  211.46    3.97
   1  13   4  199.77    4.14
  -1  13  -4  206.17    3.99
   1  13   4  201.60    4.81
   1  13   4  198.35    3.92
   1  13   5  153.55    3.75
  -1  13  -5  140.44    3.37
  -1  13  -5  137.13    3.40
  -1  13  -5  139.82    3.41
  -1  13  -5  145.49    3.38
  -1  13  -5  143.72    3.22
   1  13   5  149.93    3.60
  -1 -13  -5  146.53    3.80
  -1  13  -5  127.44    4.57
   1  13   5  154.40    4.52
  -1  13  -5  145.60    3.41
  -1 -13  -5  143.92    3.60
  -1  13  -6    1.29    0.43
  -1  13  -6    1.55    0.46
  -1  13  -6    1.38    0.41
   1  13   6    1.61    0.47
  -1 -13  -6    1.40    0.53
  -1 -13  -6    1.49    0.54
  -1  13  -6    1.70    0.38
  -1  13  -6    1.03    0.39
  -1 -13  -6    0.94    0.40
   1  13   6    1.59    0.46
   1  13   7    1.70    0.45
  -1 -13  -7    1.71    0.55
  -1  13  -7    1.71    0.44
  -1  13  -7    1.77    0.47
  -1  13  -7    1.68    0.50
   1  13   7    1.67    0.41
  -1  13  -7    1.97    0.47
   1  13   7    2.31    0.53
   1  13   7    2.56    0.55
  -1 -13  -7    1.50    0.57
  -1  13  -8  158.51    3.39
   1  13   8  165.44    3.36
  -1 -13  -8  159.61    3.58
   1  13   8  159.96    3.47
   1  13   8  166.95    3.62
  -1  13  -8  162.18    3.54
  -1  13  -9   13.94    0.77
   1  13   9   14.59    0.72
  -1  14  10   22.36    0.68
  -1  14   9    6.92    0.60
  -1  14   9    6.94    0.62
   1 -14  -9    6.31    0.71
   1 -14  -9    6.28    0.58
   1  14  -8  326.91    5.63
   1  14  -8  335.08    5.51
   1 -14  -8  349.74    6.55
   1  14  -8  337.37    5.97
  -1  14   8  333.37    5.51
   1  14  -7   44.33    1.76
   1  14  -7   44.06    1.80
   1  14  -7   47.34    2.03
   1  14  -7   44.98    1.79
   1  14  -7   45.52    1.82
   1 -14  -7   40.77    2.07
   1  14  -7   45.19    1.94
  -1  14   7   41.69    1.72
   1 -14  -7   44.74    2.07
  -1  14   7   42.84    1.83
   1 -14  -7   40.28    2.12
  -1  14   7   41.56    1.91
  -1  14   6   35.94    1.78
  -1  14   6   34.51    1.68
   1  14  -6   37.10    1.57
   1  14  -6   32.32    1.52
   1  14  -6   34.59    1.59
   1  14  -6   35.85    1.79
   1  14  -6   30.54    1.49
  -1  14   6   31.89    1.37
  -1  14   6   34.51    1.54
  -1  14   6   31.59    2.21
   1 -14  -6   25.89    1.55
   1  14  -6   34.49    1.67
   1 -14  -6   32.43    1.87
   1  14  -5    0.56    0.33
   1  14  -5    0.73    0.44
  -1  14   5    0.26    0.45
  -1  14   5    0.30    0.32
   1  14  -5    0.51    0.29
   1  14  -5    0.46    0.33
   1  14  -5    0.83    0.37
   1  14  -5    0.68    0.32
   1  14  -5    1.17    0.39
   1  14  -5    0.28    0.32
  -1  14   5    0.21    0.28
  -1  14   5    0.25    0.30
   1  14  -5    0.92    0.36
  -1  14   5    0.21    0.25
  -1  14   4   23.84    1.14
   1  14  -4   25.07    1.48
   1  14  -4   25.08    1.33
  -1  14   4   24.89    1.91
   1 -14  -4   20.57    1.27
   1  14  -4   24.54    1.18
   1  14  -4   23.46    1.16
  -1  14   4   23.46    1.25
   1  14  -4   22.93    1.33
   1  14  -4   25.52    1.34
   1  14  -4   24.21    1.22
  -1  14   4   24.18    1.21
   1  14  -4   26.02    1.26
  -1  14   3  205.77    3.91
  -1  14   3  214.65    5.81
  -1  14   2  183.87    3.49
  -1  14   2  193.74    5.39
  -1  14   2  193.45    5.46
   1  14  -1   98.45    2.25
  -1  14   1   97.31    3.74
  -1  14   1  101.28    3.96
  -1  14   0  927.51   11.58
  -1  14   0  939.99   14.86
  -1  14  -1  535.80    7.48
   1  14   1  562.03    9.93
   1  14   1  555.45   10.49
   1  14   2  223.92    6.12
   1  14   2  219.50    5.48
   1  14   3    2.34    0.56
  -1  14  -4   74.12    2.50
  -1  14  -4   74.29    2.27
  -1  14  -4   74.35    2.44
  -1  14  -4   76.65    2.24
  -1  14  -4   75.87    2.17
  -1  14  -4   79.84    2.62
  -1  14  -4   73.08    2.20
   1  14   4   79.26    2.28
  -1  14  -4   72.20    2.20
   1  14   4   76.38    2.42
   1  14   4   76.31    2.48
  -1  14  -5    2.91    0.50
  -1  14  -5    0.95    0.38
  -1  14  -5    1.44    0.41
  -1  14  -5    1.43    0.42
   1  14   5    0.90    0.38
  -1  14  -5    2.75    0.50
  -1 -14  -5    1.80    0.51
   1  14   5    0.92    0.41
  -1  14  -6  313.55    5.84
  -1  14  -6  319.94    5.49
   1  14   6  337.66    6.08
  -1 -14  -6  337.42    6.71
  -1  14  -6  318.26    5.75
  -1 -14  -6  305.35    5.85
  -1  14  -6  316.87    5.76
   1  14   6  335.75    5.76
  -1 -14  -6  333.87    6.43
   1  14   7   22.84    1.35
   1  14   7   21.66    1.32
  -1  14  -7   24.31    1.44
  -1 -14  -7   20.97    1.40
  -1  14  -7   22.10    1.25
   1  14   7   21.94    1.23
  -1 -14  -7   21.14    1.44
   1  14   7   21.84    1.21
  -1  14  -7   23.50    1.26
  -1  14  -7   22.47    1.30
   1  14   8   95.46    2.36
  -1 -14  -8   92.81    2.55
   1  14   8   91.83    2.45
   1  14   8   92.71    2.53
  -1  14  -8   86.09    2.39
  -1  14  -8   84.11    2.33
  -1  14  -9    5.75    0.48
   1  14   9    5.84    0.45
   1 -15  -9    6.45    0.53
  -1  15   9    8.49    0.65
  -1  15   9    8.22    0.62
   1 -15  -9    7.97    0.71
   1  15  -8   11.70    0.84
   1 -15  -8    9.85    0.99
  -1  15   8    9.70    0.77
  -1  15   8    9.58    0.78
   1  15  -8   10.71    0.91
   1  15  -8   11.10    0.84
  -1  15   7  157.39    3.74
   1  15  -7  163.69    3.67
   1  15  -7  152.91    3.51
   1  15  -7  160.31    3.96
   1 -15  -7  155.91    4.24
   1 -15  -7  155.19    4.04
   1  15  -7  155.62    3.50
   1  15  -7  149.73    3.51
  -1  15   7  159.40    3.51
   1  15  -7  153.44    3.78
   1 -15  -7  147.77    4.05
  -1  15   7  155.88    3.86
  -1  15   6  149.16    3.88
  -1  15   6  141.12    3.35
  -1  15   6  132.99    3.14
   1  15  -6  157.17    3.55
   1  15  -6  159.35    3.58
   1  15  -6  161.98    3.61
   1  15  -6  162.81    3.68
   1  15  -6  156.76    4.03
   1  15  -6  169.26    3.75
   1  15  -6  155.93    3.77
   1 -15  -6  144.73    4.10
   1 -15  -6  119.13    3.51
  -1  15   6  149.11    3.73
   1  15  -5  142.52    3.49
  -1  15   5  155.42    3.36
   1  15  -5  152.92    4.11
  -1  15   5  153.04    5.09
  -1  15   5  155.25    3.82
   1  15  -5  139.88    3.24
   1  15  -5  139.80    3.29
   1  15  -5  138.50    3.54
   1  15  -5  141.19    3.39
   1  15  -5  146.52    3.70
   1  15  -5  144.28    3.37
   1  15  -5  140.13    3.72
   1 -15  -5  138.70    3.71
  -1  15   5  147.34    3.63
  -1  15   5  152.00    3.39
  -1  15   4   29.99    1.46
  -1  15   4   30.90    1.31
   1  15  -4   33.75    1.56
   1  15  -4   36.43    1.85
   1  15  -4   34.39    1.44
   1  15  -4   36.41    1.41
   1  15  -4   33.49    1.63
   1  15  -4   33.24    1.65
   1  15  -4   33.07    1.50
   1  15  -4   35.15    1.44
   1  15  -4   30.56    1.53
   1  15  -4   35.74    1.47
   1 -15  -4   31.67    1.57
   1  15  -4   36.05    1.52
  -1  15   4   29.89    1.39
   1  15  -4   33.75    1.47
  -1  15   4   32.04    2.23
  -1  15   4   32.79    1.58
  -1  15   3  188.42    5.68
  -1  15   3  196.97    3.90
  -1  15   2  145.75    4.83
  -1  15   2  140.57    4.75
  -1  15   2  138.60    3.02
  -1  15   1   59.27    3.11
  -1  15   1   59.32    3.04
   1  15  -1   63.47    1.81
  -1  15   0   73.17    2.04
   1  15   1  641.39   12.08
   1  15   2    1.87    0.58
   1  15   2    2.81    0.78
  -1  15  -3  443.29    7.60
   1  15   3  467.10    8.88
   1  15   3  474.80    6.98
   1  15   3  466.72    7.33
  -1  15  -3  456.54    6.91
  -1  15  -4  214.57    4.59
  -1  15  -4  224.60    4.15
  -1  15  -4  221.29    4.76
  -1  15  -4  216.32    4.16
   1  15   4  204.42    4.09
  -1  15  -4  194.96    4.07
  -1  15  -4  215.37    4.20
  -1  15  -4  200.97    4.20
   1  15   4  201.22    4.39
   1  15   4  202.59    4.49
   1  15   5  341.69    6.37
   1  15   5  316.43    5.69
  -1  15  -5  336.37    5.87
  -1  15  -5  339.77    5.70
   1  15   5  335.37    6.17
  -1 -15  -5  323.14    6.24
  -1  15  -5  329.13    5.87
  -1  15  -5  315.42    5.70
  -1  15  -5  330.68    5.82
   1  15   5  344.60    6.05
  -1  15  -5  332.20    5.93
  -1  15  -5  329.33    6.08
  -1 -15  -6    1.86    0.56
   1  15   6    2.66    0.57
  -1 -15  -6    1.44    0.60
   1  15   6    2.79    0.60
   1  15   6    2.56    0.56
  -1  15  -6    3.47    0.59
  -1  15  -6    3.73    0.62
  -1  15  -6    3.61    0.60
   1  15   7    4.05    0.61
  -1  15  -7    3.11    0.59
  -1 -15  -7    4.03    0.65
  -1  15  -7    3.46    0.55
   1  15   7    3.88    0.57
  -1 -15  -7    4.30    0.72
  -1  15  -7    3.59    0.58
   1  15   7    4.75    0.60
   1  15   8  118.09    2.80
   1  15   8  113.50    2.72
   1  15   8  112.55    2.56
  -1  15  -8  108.06    2.64
  -1 -15  -8  112.70    2.79
   1  15   9    5.42    0.41
  -1  15  -9    7.34    0.49
  -1  16   9   16.21    0.82
  -1  16   9   16.87    0.83
   1 -16  -8  127.51    3.37
  -1  16   8  120.63    2.81
  -1  16   8  127.28    2.81
  -1  16   7   13.63    1.04
   1  16  -7   11.21    0.94
   1  16  -7   12.32    1.05
   1  16  -7   10.73    0.89
   1 -16  -7   12.64    1.10
   1 -16  -7   12.25    1.11
   1  16  -7   11.38    0.99
   1 -16  -7   11.66    1.12
  -1  16   7   13.28    0.92
  -1  16   7   12.56    1.04
   1  16  -7   10.46    0.85
   1  16  -6    7.94    0.77
   1  16  -6    8.68    0.81
   1  16  -6    9.03    0.85
   1  16  -6    8.07    0.93
   1  16  -6    7.64    0.83
   1  16  -6    7.56    0.77
  -1  16   6    9.35    0.83
   1 -16  -6   10.18    1.07
   1  16  -6    8.34    0.87
  -1  16   6    7.62    0.70
  -1  16   6    9.44    0.97
  -1  16   6    9.85    0.95
   1  16  -5  115.23    3.61
  -1  16   5  112.76    2.80
  -1  16   5  113.09    3.26
   1  16  -5  107.04    2.97
   1  16  -5  109.17    3.22
   1  16  -5  101.00    2.81
   1  16  -5  108.05    3.12
   1  16  -5  105.15    2.83
  -1  16   5  110.32    2.90
  -1  16   5  104.17    4.24
   1  16  -5  104.16    2.74
   1  16  -5  101.88    2.78
   1 -16  -5   98.69    3.10
  -1  16   5  112.00    3.14
  -1  16   4  145.63    3.10
   1  16  -4  130.92    3.33
   1  16  -4  135.24    3.13
   1  16  -4  132.70    3.01
   1  16  -4  135.91    3.57
   1  16  -4  134.77    3.28
   1  16  -4  136.17    3.66
   1  16  -4  133.90    3.13
   1  16  -4  134.25    3.17
   1  16  -4  132.73    3.50
   1 -16  -4  130.85    3.45
  -1  16   4  147.98    3.39
  -1  16   4  141.60    4.99
  -1  16   4  143.93    3.48
   1  16  -4  142.02    3.95
   1  16  -4  139.07    3.40
   1  16  -3    5.81    0.65
  -1  16   3    9.75    1.32
  -1  16   3    7.97    1.24
  -1  16   3    6.60    0.68
   1  16  -3    6.17    0.59
   1  16  -3    9.44    0.73
   1  16  -3    7.05    0.71
   1  16  -3    5.57    0.73
  -1  16   3    7.65    0.72
   1  16  -3    6.24    0.74
   1  16  -3    5.72    0.70
  -1  16   3    6.65    0.71
  -1  16   2  637.05    8.78
  -1  16   2  642.85   12.11
  -1  16   2  631.39   12.03
   1  16  -1  525.04    7.48
  -1  16   1  535.49   10.86
  -1  16   1  542.41   11.06
  -1  16   0  381.21    5.99
   1  16   1  148.55    5.30
   1  16   2  113.51    4.60
   1  16   2  112.88    4.11
   1  16   3   14.16    0.99
  -1  16  -3   12.10    0.93
  -1  16  -3   12.94    0.89
  -1  16  -3   12.87    0.90
  -1  16  -3   13.12    0.94
   1  16   3   14.34    1.04
  -1  16  -3   13.51    1.12
   1  16   3   15.05    1.70
   1  16   3   14.44    1.40
  -1  16  -3   12.23    1.07
   1  16   3   15.79    0.98
   1  16   3   13.82    0.95
  -1  16  -4   22.41    1.23
  -1  16  -4   19.86    1.17
  -1  16  -4   22.99    1.31
  -1  16  -4   20.34    1.36
  -1  16  -4   22.65    1.44
   1  16   4   18.18    1.23
  -1  16  -4   23.27    1.50
   1  16   4   16.73    1.08
   1  16   4   18.02    1.92
   1  16   4   18.50    1.15
   1  16   4   17.13    1.24
  -1  16  -5   30.89    1.65
  -1  16  -5   31.88    1.60
  -1 -16  -5   30.71    1.66
   1  16   5   30.49    1.65
   1  16   5   30.65    1.56
   1  16   5   29.33    1.58
  -1  16  -5   33.73    1.57
  -1  16  -5   31.88    1.56
  -1  16  -5   31.27    1.51
  -1  16  -5   28.70    1.46
   1  16   5   30.83    1.50
   1  16   6  337.67    6.21
   1  16   6  348.00    6.39
   1  16   6  343.09    6.32
  -1 -16  -6  344.75    6.87
  -1 -16  -6  343.64    6.48
  -1  16  -6  351.93    6.79
  -1  16  -6  350.48    6.01
  -1  16  -6  353.81    6.17
  -1  16  -6  361.59    6.14
  -1 -16  -7    8.31    0.84
   1  16   7    8.10    0.81
  -1  16  -7    7.28    0.82
  -1 -16  -7    8.69    0.92
   1  16   7    7.92    0.75
  -1  16  -7    6.24    0.68
  -1  16  -7    6.10    0.69
   1  16   8  115.23    2.53
  -1 -16  -8  114.37    2.73
  -1  16  -8  116.93    2.62
   1  16   8  112.02    2.65
   1  16   8  113.16    2.64
   1  16   9    0.56    0.17
  -1  16  -9    0.58    0.18
  -1  17   9    0.64    0.23
  -1  17   9    0.39    0.22
   1 -17  -8   39.59    1.72
  -1  17   8   37.74    1.43
  -1  17   8   40.00    1.42
  -1  17   8   40.43    1.58
  -1  17   7    3.86    0.61
   1  17  -7    4.01    0.66
   1  17  -7    4.67    0.64
   1 -17  -7    6.25    0.84
   1 -17  -7    3.65    0.66
  -1  17   7    3.29    0.51
   1 -17  -7    3.88    0.66
  -1  17   7    3.70    0.62
   1  17  -7    3.86    0.55
   1  17  -6  170.49    3.77
   1  17  -6  178.03    3.88
   1  17  -6  171.59    3.97
   1  17  -6  176.24    3.92
   1  17  -6  179.57    4.48
   1  17  -6  181.88    3.98
  -1  17   6  191.33    3.89
   1 -17  -6  180.37    4.51
  -1  17   6  179.05    3.73
  -1  17   6  192.66    4.48
  -1  17   6  189.06    4.29
   1  17  -5  139.56    4.06
   1  17  -5  132.76    3.14
   1  17  -5  131.47    3.21
   1  17  -5  125.72    3.17
   1  17  -5  131.12    3.65
   1  17  -5  129.39    3.54
   1  17  -5  129.91    3.24
  -1  17   5  126.32    3.19
  -1  17   5  129.11    3.57
   1 -17  -5  119.06    3.45
  -1  17   5  120.24    4.68
  -1  17   5  129.04    3.07
  -1  17   5  127.03    3.45
  -1  17   4    4.47    0.55
   1  17  -4    4.85    0.80
   1  17  -4    6.22    0.77
  -1  17   4    4.92    0.98
  -1  17   4    5.94    1.16
   1  17  -4    4.57    0.55
   1  17  -4    4.64    0.58
   1  17  -4    4.67    0.65
   1  17  -4    5.20    0.65
   1  17  -4    4.59    0.69
   1  17  -4    5.01    0.73
   1  17  -4    4.87    0.69
   1  17  -4    4.58    0.61
   1 -17  -4    4.06    0.62
  -1  17   4    5.68    0.71
  -1  17   4    4.63    0.62
  -1  17   3   23.69    1.32
  -1  17   3   25.90    1.14
   1  17  -3   23.45    1.35
   1  17  -3   24.65    1.42
   1  17  -3   24.40    1.14
   1  17  -3   24.36    1.21
   1  17  -3   23.38    1.22
   1  17  -3   22.76    1.43
   1  17  -3   24.87    1.44
   1  17  -3   23.49    1.29
   1  17  -3   24.53    1.20
   1  17  -3   24.01    1.16
   1  17  -3   23.28    1.30
  -1  17   3   26.52    1.37
  -1  17   3   28.12    2.30
  -1  17   3   25.25    2.17
   1  17  -3   27.36    1.57
   1 -17  -3   22.88    1.26
  -1  17   3   24.14    1.36
   1  17  -3   23.00    1.25
  -1  17   2   48.53    1.84
   1  17  -2   51.01    2.06
   1  17  -2   51.20    2.17
   1  17  -2   52.30    1.73
  -1  17   2   48.66    1.83
   1  17  -2   53.70    2.10
   1  17  -2   51.85    2.00
  -1  17   2   56.44    3.22
  -1  17   2   44.30    2.90
  -1  17   1   66.56    3.63
  -1  17   1   65.47    3.53
   1  17  -1   69.41    2.06
  -1  17   0  179.29    3.70
   1  17   0  175.22    3.64
   1  17   1   79.09    4.04
   1  17   2   55.96    1.98
   1  17   2   53.72    2.03
   1  17   2   53.99    1.98
  -1  17  -2   57.04    2.29
   1  17   2   58.00    1.91
   1  17   2   59.49    3.44
   1  17   2   57.46    2.09
  -1  17  -2   58.69    1.95
  -1  17  -2   58.82    1.89
  -1  17  -2   57.03    2.02
  -1  17  -3   55.87    2.06
  -1  17  -3   61.17    2.10
  -1  17  -3   64.82    2.07
  -1  17  -3   57.95    2.37
   1  17   3   58.92    2.21
  -1  17  -3   66.35    2.54
   1  17   3   61.72    2.05
   1  17   3   58.86    2.10
   1  17   3   64.33    3.59
   1  17   3   58.83    2.93
   1  17   3   53.00    2.14
   1  17   3   59.41    2.14
   1  17   3   57.28    1.95
  -1  17  -4  104.12    3.28
  -1  17  -4  103.59    3.26
   1  17   4  111.83    3.23
   1  17   4  119.64    3.01
   1  17   4  112.22    4.88
  -1  17  -4  108.59    3.40
   1  17   4  115.67    3.19
   1  17   4  113.82    3.01
   1  17   4  112.73    3.29
  -1  17  -4  102.50    2.92
  -1  17  -4   98.16    2.89
  -1  17  -4  105.59    3.01
  -1  17  -4  105.23    2.87
  -1  17  -5  227.17    4.81
  -1  17  -5  222.27    4.90
   1  17   5  231.44    4.56
   1  17   5  214.34    7.02
   1  17   5  222.75    4.66
  -1  17  -5  231.00    4.67
  -1  17  -5  220.80    4.51
  -1  17  -5  226.70    4.72
  -1 -17  -5  215.98    4.77
   1  17   5  223.87    4.92
  -1  17  -6   37.98    1.96
  -1 -17  -6   38.38    2.01
   1  17   6   40.91    1.87
  -1 -17  -6   37.71    1.81
  -1  17  -6   37.41    1.69
  -1  17  -6   37.50    1.73
   1  17   6   39.61    1.83
   1  17   6   38.65    1.75
   1  17   6   36.98    1.57
  -1 -17  -7    2.82    0.53
  -1  17  -7    3.46    0.55
  -1  17  -7    3.59    0.56
   1  17   7    3.19    0.55
   1  17   7    3.00    0.53
  -1  17  -7    3.58    0.62
  -1 -17  -7    2.85    0.60
   1  17   7    3.39    0.54
  -1 -17  -8    0.23    0.29
   1  17   8    0.29    0.26
   1  17   8    0.39    0.29
  -1  17  -8    0.39    0.28
   1  17   9    1.69    0.21
  -1  18   9   65.38    1.40
  -1  18   9   64.19    1.51
  -1  18   8    2.51    0.32
  -1  18   8    3.38    0.45
  -1  18   8    3.50    0.49
  -1  18   8    3.19    0.50
  -1  18   8    3.54    0.43
   1 -18  -8    2.96    0.51
   1  18  -7   86.94    2.37
  -1  18   7   88.63    2.55
   1  18  -7   91.03    2.81
   1 -18  -7   87.48    2.83
   1 -18  -7   83.75    2.69
   1 -18  -7   90.85    2.84
  -1  18   7   91.35    2.67
  -1  18   7   89.28    2.37
   1  18  -6  153.43    3.51
   1  18  -6  151.66    3.44
   1  18  -6  155.24    3.73
   1  18  -6  160.54    3.69
   1  18  -6  160.21    3.66
   1  18  -6  157.13    4.12
  -1  18   6  158.96    3.45
   1 -18  -6  150.57    4.04
  -1  18   6  143.44    3.31
  -1  18   6  157.98    4.02
  -1  18   6  156.88    3.89
  -1  18   5   38.32    1.57
  -1  18   5   37.29    1.88
   1  18  -5   39.11    2.13
   1  18  -5   36.79    1.55
   1  18  -5   34.74    1.57
   1  18  -5   35.28    1.58
   1  18  -5   34.93    1.80
   1  18  -5   36.17    1.88
   1  18  -5   33.31    1.57
   1  18  -5   35.67    1.65
  -1  18   5   37.25    1.66
  -1  18   5   33.58    2.46
  -1  18   5   35.73    2.81
   1 -18  -5   33.04    1.70
  -1  18   5   37.30    1.81
   1  18  -4   70.14    2.35
  -1  18   4   70.11    3.85
  -1  18   4   69.22    3.64
   1  18  -4   68.05    2.45
   1  18  -4   70.32    2.14
   1  18  -4   67.83    2.20
   1  18  -4   71.71    2.71
   1  18  -4   69.38    2.30
   1  18  -4   72.77    2.66
   1  18  -4   76.26    2.30
   1  18  -4   66.98    2.51
   1 -18  -4   62.72    2.35
   1  18  -4   71.51    2.88
   1  18  -4   74.14    2.48
  -1  18   4   68.13    2.07
  -1  18   4   72.46    2.40
  -1  18   3    1.78    0.47
   1  18  -3    2.89    0.51
  -1  18   3    3.67    0.95
  -1  18   3    5.96    1.18
  -1  18   3    2.49    0.39
   1  18  -3    3.75    0.60
   1  18  -3    6.29    0.82
   1  18  -3    2.30    0.42
   1  18  -3    2.62    0.47
   1  18  -3    2.95    0.59
   1  18  -3    3.21    0.51
   1  18  -3    4.43    0.60
   1  18  -3    2.70    0.55
   1  18  -3    1.85    0.52
   1  18  -3    2.04    0.48
   1  18  -3    2.18    0.45
   1 -18  -3    2.02    0.45
  -1  18   3    2.80    0.52
  -1  18   3    2.01    0.48
  -1  18   2   91.93    2.69
   1  18  -2   94.71    2.97
  -1  18   2  100.53    4.55
  -1  18   2   95.71    4.46
   1  18  -2   94.63    2.31
   1  18  -2   91.28    2.57
   1  18  -2   92.98    2.48
  -1  18   2   96.21    2.72
   1  18  -2   94.53    2.51
   1  18  -2   93.14    2.63
   1  18  -2   93.62    2.84
   1  18  -2   93.80    2.96
   1  18  -2   92.37    3.09
   1  18  -2   98.36    2.56
  -1  18   2   89.70    2.66
   1  18  -2   91.51    2.86
   1  18  -1  348.84    6.10
  -1  18   1  363.20    9.16
  -1  18   1  348.97    9.17
  -1  18   1  366.75    6.06
   1  18  -1  330.78    6.46
  -1  18   1  348.37    6.23
   1  18  -1  346.73    5.76
  -1  18   0    7.48    0.74
   1  18   0    6.63    0.76
   1  18   0    6.47    0.69
  -1  18   0    9.26    0.85
  -1  18   0    7.81    0.75
   1  18   0    6.58    0.69
  -1  18  -1  133.37    3.26
  -1  18  -1  136.63    3.52
   1  18   1  129.49    3.33
   1  18   1  137.71    5.52
   1  18   1  129.28    3.36
  -1  18  -1  131.01    3.57
   1  18   1  125.99    3.21
  -1  18  -2  101.01    2.61
   1  18   2   91.24    2.69
  -1  18  -2   97.15    2.65
  -1  18  -2   96.12    2.77
   1  18   2   92.57    2.69
   1  18   2   90.04    2.77
  -1  18  -2  100.22    2.89
   1  18   2   91.33    2.55
   1  18   2   93.68    2.81
   1  18   2   93.24    4.47
  -1  18  -2  100.43    3.18
   1  18   2   88.94    2.68
   1  18   2   93.13    2.79
  -1  18  -3    1.52    0.51
  -1  18  -3    1.79    0.42
   1  18   3    3.32    0.93
  -1  18  -3    1.48    0.52
   1  18   3    2.49    0.48
   1  18   3    2.01    0.47
  -1  18  -3    1.30    0.43
  -1  18  -3    1.76    0.44
   1  18   3    1.21    0.43
   1  18   3    1.74    0.40
   1  18   3    2.05    0.48
  -1  18  -4  118.74    3.55
  -1  18  -4  117.70    3.56
   1  18   4  118.17    3.41
   1  18   4  117.53    3.05
   1  18   4  116.61    5.12
  -1  18  -4  122.28    3.68
   1  18   4  117.36    3.31
   1  18   4  114.53    3.06
   1  18   4  115.83    3.42
  -1  18  -4  116.61    3.06
  -1  18  -4  113.37    3.14
  -1  18  -4  115.66    3.25
  -1  18  -4  120.97    3.21
  -1  18  -5   13.89    1.12
  -1  18  -5   14.56    1.17
   1  18   5   10.82    1.57
   1  18   5   14.22    1.15
  -1  18  -5   14.48    1.10
  -1  18  -5   14.69    1.04
  -1  18  -5   15.92    1.10
   1  18   5   12.94    1.01
  -1 -18  -5   13.58    1.08
   1  18   5   14.97    1.06
  -1  18  -6   12.50    0.99
  -1  18  -6   12.68    0.97
  -1 -18  -6    9.92    0.90
   1  18   6   12.13    1.03
  -1 -18  -6   11.26    1.11
  -1  18  -6   11.57    1.10
   1  18   6   11.62    1.01
   1  18   6   11.75    0.96
   1  18   6   11.02    0.85
   1  18   6   11.26    0.90
  -1  18  -7  139.59    3.17
  -1  18  -7  138.71    3.19
   1  18   7  145.66    3.26
  -1 -18  -7  149.47    3.66
  -1 -18  -7  150.59    3.33
   1  18   7  152.55    3.45
   1  18   7  148.77    3.32
  -1  18  -7  146.49    3.54
  -1  18  -8   89.39    2.02
  -1 -18  -8   83.78    2.09
   1  18   8   84.01    2.05
  -1  19   9    0.59    0.17
  -1  19   9    0.81    0.16
  -1  19   8   25.83    1.08
  -1  19   8   28.02    1.06
   1 -19  -8   29.78    1.28
  -1  19   8   28.16    1.14
  -1  19   8   29.17    1.23
  -1  19   7   28.15    1.34
   1  19  -7   30.57    1.56
  -1  19   7   29.08    1.44
   1 -19  -7   29.06    1.51
  -1  19   7   27.90    1.23
   1 -19  -7   29.17    1.52
   1 -19  -7   26.81    1.41
   1  19  -6  240.93    4.52
   1  19  -6  243.27    4.61
  -1  19   6  251.43    4.80
   1  19  -6  247.72    5.32
  -1  19   6  232.34    4.44
   1 -19  -6  236.41    5.16
  -1  19   6  246.94    4.52
  -1  19   6  250.70    5.23
  -1  19   6  253.41    5.12
  -1  19   5   20.49    2.17
  -1  19   5   25.99    1.56
  -1  19   5   22.46    1.21
   1  19  -5   25.79    1.36
   1  19  -5   27.68    1.34
   1  19  -5   25.99    1.38
   1  19  -5   26.50    1.64
   1  19  -5   28.86    1.65
   1  19  -5   26.08    1.33
   1  19  -5   28.96    1.68
   1  19  -5   28.02    1.43
   1 -19  -5   22.21    1.37
   1  19  -5   29.24    1.87
  -1  19   5   22.52    1.31
  -1  19   5   24.08    1.47
   1  19  -4  227.97    5.59
  -1  19   4  229.45    4.29
   1  19  -4  218.33    4.68
  -1  19   4  231.03    7.04
  -1  19   4  224.64    7.36
   1  19  -4  226.54    4.51
   1  19  -4  230.19    5.00
   1  19  -4  227.09    4.35
   1  19  -4  236.42    5.37
   1  19  -4  219.00    4.53
   1  19  -4  230.30    5.18
   1  19  -4  235.09    4.54
   1  19  -4  229.94    5.01
   1 -19  -4  224.75    4.82
  -1  19   4  230.57    4.99
  -1  19   4  243.63    4.87
   1  19  -3  130.66    3.79
  -1  19   3  127.77    5.33
  -1  19   3  124.54    5.17
  -1  19   3  124.31    3.37
  -1  19   3  122.08    2.81
   1  19  -3  122.88    3.43
  -1  19   3  130.50    3.37
   1  19  -3  125.86    3.60
   1  19  -3  128.20    3.11
   1  19  -3  122.19    3.72
   1  19  -3  121.46    3.53
   1  19  -3  125.44    3.25
   1  19  -3  132.16    3.04
   1  19  -3  126.07    3.35
   1  19  -3  134.26    3.26
   1 -19  -3  120.02    3.18
  -1  19   3  125.75    3.37
  -1  19   2    9.11    0.84
  -1  19   2    8.40    1.39
  -1  19   2    7.94    1.35
   1  19  -2    7.68    0.85
   1  19  -2    7.40    0.87
   1  19  -2    7.06    0.82
   1  19  -2    9.71    0.98
  -1  19   2    8.19    0.80
   1  19  -2    7.15    0.70
   1  19  -2    7.96    0.96
   1  19  -2    7.85    0.76
   1  19  -2    7.75    0.72
  -1  19   2   10.40    0.91
   1  19  -2    9.21    0.96
  -1  19   1  213.08    4.38
  -1  19   1  215.78    4.34
   1  19  -1  219.77    4.32
  -1  19   1  221.18    4.72
   1  19  -1  212.11    4.96
   1  19  -1  209.33    4.07
  -1  19   1  224.63    4.49
   1  19  -1  220.79    4.61
  -1  19   0   96.86    2.78
   1  19   0   94.90    2.74
  -1  19   0  101.61    2.94
   1  19   0   95.61    2.70
  -1  19   0  102.45    2.80
   1  19   0   93.14    2.78
   1  19   0   92.56    2.99
  -1  19  -1    3.45    0.58
  -1  19  -1    4.53    0.74
   1  19   1    5.62    0.73
  -1  19  -1    4.24    0.61
   1  19   1    2.74    0.48
  -1  19  -1    3.53    0.63
   1  19   1    4.22    0.54
   1  19   1    2.80    0.55
   1  19   1    2.71    0.52
   1  19   1    2.62    0.88
   1  19   1    2.83    0.49
  -1  19  -2  118.34    2.94
  -1  19  -2  110.59    2.95
  -1  19  -2  109.92    3.08
   1  19   2  115.06    3.13
   1  19   2  112.87    3.07
  -1  19  -2  119.05    3.26
  -1  19  -2  116.88    3.60
   1  19   2  107.45    3.07
   1  19   2  115.68    2.96
   1  19   2  111.31    3.22
   1  19   2  117.09    5.24
   1  19   2  111.19    3.17
   1  19   2  116.11    3.24
  -1  19  -3  140.69    3.98
  -1  19  -3  146.66    4.15
   1  19   3  133.95    3.41
   1  19   3  140.64    3.39
   1  19   3  135.21    3.70
   1  19   3  136.69    3.52
   1  19   3  134.31    5.64
   1  19   3  134.39    3.22
   1  19   3  141.79    3.58
  -1  19  -3  149.34    3.45
  -1  19  -3  137.59    3.55
  -1  19  -3  143.90    3.49
  -1  19  -4  266.26    5.79
  -1  19  -4  267.93    5.83
   1  19   4  267.70    8.15
   1  19   4  271.73    5.64
  -1  19  -4  281.42    6.04
   1  19   4  262.69    5.04
   1  19   4  278.19    5.16
  -1  19  -4  271.01    5.14
  -1  19  -4  265.40    5.40
  -1  19  -4  261.81    5.23
  -1  19  -4  275.51    5.29
   1  19   4  269.12    5.45
   1  19   4  270.62    5.11
  -1  19  -5   10.48    0.94
  -1  19  -5   10.77    0.91
  -1  19  -5    9.42    0.93
  -1  19  -5   10.07    1.00
  -1 -19  -5    8.65    0.85
   1  19   5    7.54    0.80
   1  19   5    6.42    1.22
   1  19   5    8.25    0.83
   1  19   5    7.27    0.85
   1  19   5    7.61    0.71
   1  19   5    8.68    0.93
   1  19   5    7.60    0.78
  -1  19  -6   21.18    1.43
  -1 -19  -6   20.10    1.20
   1  19   6   21.82    1.34
  -1 -19  -6   20.76    1.43
   1  19   6   21.21    1.22
  -1  19  -6   20.21    1.19
  -1  19  -6   21.03    1.24
   1  19   6   19.71    1.10
   1  19   6   22.65    1.22
  -1  19  -7   41.79    1.55
  -1  19  -7   42.03    1.54
   1  19   7   44.06    1.60
   1  19   7   44.08    1.69
  -1  19  -7   43.13    1.75
  -1 -19  -7   43.78    1.77
  -1 -19  -7   43.47    1.79
   1  19   7   42.36    1.57
   1  19   7   41.81    1.51
   1  19   8    0.56    0.24
  -1 -19  -8    0.33    0.24
  -1  20   8   23.49    0.95
  -1  20   8   24.34    0.99
  -1  20   8   24.62    1.06
   1 -20  -8   25.58    1.06
  -1  20   8   25.59    0.93
  -1  20   7    4.13    0.52
   1  20  -7    5.02    0.67
  -1  20   7    4.28    0.49
   1 -20  -7    3.79    0.58
   1 -20  -7    4.23    0.60
  -1  20   7    5.18    0.63
  -1  20   7    4.76    0.51
   1 -20  -7    3.94    0.55
   1  20  -6   62.48    2.02
   1  20  -6   62.85    1.98
  -1  20   6   58.82    2.01
  -1  20   6   58.57    2.14
  -1  20   6   61.43    2.28
   1 -20  -6   61.21    2.31
  -1  20   6   58.77    1.90
  -1  20   6   54.64    1.87
   1 -20  -6   59.18    2.28
  -1  20   6   59.57    2.31
  -1  20   5    1.24    0.46
  -1  20   5    1.93    0.41
  -1  20   5    0.45    0.58
   1  20  -5    1.00    0.38
   1  20  -5    1.84    0.53
   1  20  -5    1.41    0.49
   1  20  -5    1.09    0.37
   1  20  -5    1.34    0.50
   1 -20  -5    0.80    0.34
   1  20  -5    1.29    0.58
  -1  20   5    0.63    0.32
  -1  20   5    2.37    0.46
  -1  20   5    1.08    0.47
   1  20  -4   14.24    1.35
   1  20  -4   14.27    1.09
  -1  20   4   12.75    1.12
  -1  20   4   12.22    1.75
  -1  20   4   10.97    1.53
   1  20  -4   14.10    1.01
   1  20  -4   14.72    0.97
   1  20  -4   13.95    1.16
   1  20  -4   14.93    1.29
   1  20  -4   14.53    1.26
   1  20  -4   13.48    0.99
   1  20  -4   13.73    1.16
   1 -20  -4   12.27    1.02
  -1  20   4   13.24    0.91
  -1  20   4   12.79    1.05
   1  20  -3  457.20    7.14
  -1  20   3  439.38    6.59
  -1  20   3  438.24    7.47
   1  20  -3  435.82    7.98
  -1  20   3  429.77   10.53
  -1  20   3  437.81   10.83
   1  20  -3  429.29    7.61
   1  20  -3  440.04    6.99
   1  20  -3  434.23    7.78
   1  20  -3  412.32    7.07
   1  20  -3  432.33    7.32
   1 -20  -3  424.79    7.11
  -1  20   3  447.14    7.50
  -1  20   3  457.07    7.48
   1  20  -2   25.38    1.60
  -1  20   2   31.47    2.71
  -1  20   2   29.62    2.60
   1  20  -2   27.72    1.78
   1  20  -2   25.29    1.28
  -1  20   2   28.28    1.57
   1  20  -2   27.25    1.65
   1  20  -2   26.43    1.58
   1  20  -2   24.48    1.33
  -1  20   2   28.33    1.51
  -1  20   2   27.28    1.47
   1  20  -2   26.14    1.59
   1  20  -2   24.71    1.55
  -1  20   2   33.25    1.63
  -1  20   2   29.01    1.34
   1  20  -1  586.34    9.20
  -1  20   1  565.19    8.62
   1  20  -1  571.18    8.88
   1  20  -1  571.06    8.16
   1  20  -1  576.48    8.49
   1  20  -1  572.47    9.21
  -1  20   1  537.39    8.37
  -1  20   1  545.15    8.52
   1  20  -1  542.43    9.40
   1  20  -1  573.04    9.25
  -1  20   1  550.96    9.04
   1  20   0   26.05    1.42
   1  20   0   25.36    1.47
  -1  20   0   25.53    1.47
   1  20   0   27.77    1.35
   1  20   0   23.36    1.52
   1  20   0   27.05    1.40
  -1  20   0   26.36    1.41
  -1  20   0   25.22    1.42
   1  20   0   26.58    1.47
   1  20   0   26.60    1.57
   1  20   1  382.72    6.90
  -1  20  -1  387.35    6.69
   1  20   1  389.45    6.58
  -1  20  -1  368.34    6.54
   1  20   1  386.25    6.78
   1  20   1  375.90    6.47
   1  20   1  377.27    6.29
  -1  20  -1  385.49    6.96
   1  20   1  377.24    6.24
  -1  20  -1  370.22    7.20
   1  20   1  352.42    6.72
   1  20   1  356.52    6.64
   1  20   1  358.00    6.23
   1  20   2    8.50    0.83
   1  20   2    8.91    0.93
   1  20   2    8.64    0.80
  -1  20  -2   10.87    0.99
  -1  20  -2    8.65    1.03
   1  20   2    8.93    0.90
   1  20   2    8.29    0.85
  -1  20  -2    8.86    0.91
  -1  20  -2    8.88    0.84
   1  20   2    8.39    0.90
   1  20   2    8.86    1.55
  -1  20  -3  166.89    4.46
  -1  20  -3  166.54    4.55
   1  20   3  182.93    3.97
   1  20   3  178.32    6.72
   1  20   3  193.12    4.32
   1  20   3  173.83    4.04
  -1  20  -3  169.44    4.64
  -1  20  -3  172.96    3.87
  -1  20  -3  168.72    3.93
  -1  20  -3  169.89    4.09
   1  20   3  175.30    4.09
   1  20   3  172.48    3.70
   1  20   3  177.00    4.11
  -1  20  -4   58.39    2.20
  -1  20  -4   54.33    2.21
  -1  20  -4   58.45    2.12
  -1  20  -4   57.29    2.16
  -1  20  -4   58.16    2.48
  -1  20  -4   56.13    2.45
   1  20   4   55.79    2.32
   1  20   4   56.11    2.07
   1  20   4   56.36    2.06
  -1  20  -4   60.53    2.59
   1  20   4   51.70    3.49
   1  20   4   57.26    2.24
   1  20   4   56.99    2.03
   1  20   4   56.16    2.22
  -1  20  -5   59.97    2.37
  -1  20  -5   62.86    2.36
  -1  20  -5   62.06    2.51
   1  20   5   60.72    2.10
  -1  20  -5   61.92    2.21
  -1  20  -5   61.38    2.13
   1  20   5   65.19    2.45
   1  20   5   59.37    2.26
   1  20   5   57.96    2.07
   1  20   5   60.97    2.19
   1  20   5   55.02    1.89
  -1 -20  -6   69.01    2.11
  -1  20  -6   63.87    2.09
  -1  20  -6   64.50    2.14
   1  20   6   68.79    2.16
   1  20   6   68.32    2.05
   1  20   6   69.17    2.12
  -1 -20  -6   68.24    2.53
   1  20   6   70.75    2.39
   1  20   7   29.73    1.33
   1  20   7   29.07    1.22
  -1  20  -7   32.80    1.44
  -1 -20  -7   30.28    1.42
   1  20   7   29.78    1.21
   1  20   8    6.21    0.46
  -1 -20  -8    6.25    0.46
   1 -21  -8    6.81    0.55
  -1  21   8    7.05    0.48
  -1  21   8    6.46    0.47
   1  21  -7   16.22    1.05
  -1  21   7   17.24    1.03
   1 -21  -7   15.30    1.02
   1 -21  -7   15.49    0.96
  -1  21   7   15.91    0.84
   1 -21  -7   13.88    0.88
  -1  21   7   15.27    0.96
  -1  21   7   16.51    0.90
  -1  21   7   14.43    0.80
  -1  21   6   52.46    2.05
   1 -21  -6   55.09    2.08
  -1  21   6   52.31    1.71
   1 -21  -6   48.50    1.96
  -1  21   6   48.74    1.71
  -1  21   6   54.15    1.99
  -1  21   6   50.30    1.77
   1  21  -5    8.09    1.05
  -1  21   5    7.71    0.79
  -1  21   5    7.39    0.69
   1  21  -5    6.77    0.71
   1  21  -5    7.42    0.91
   1  21  -5    8.09    0.92
   1  21  -5    7.60    0.90
  -1  21   5    8.09    0.90
   1 -21  -5    6.33    0.71
  -1  21   5    7.86    0.72
  -1  21   5    8.31    0.83
  -1  21   4  268.42    4.76
  -1  21   4  254.43    8.14
  -1  21   4  235.77    7.40
   1  21  -4  276.09    6.35
   1  21  -4  268.84    5.36
  -1  21   4  270.28    5.28
  -1  21   4  271.85    5.41
   1  21  -4  289.04    5.19
   1  21  -4  275.13    5.69
   1  21  -4  282.69    5.93
   1  21  -4  272.18    5.04
   1  21  -4  280.67    6.07
   1  21  -4  283.78    5.69
  -1  21   4  275.45    5.61
   1 -21  -4  258.43    5.21
  -1  21   4  268.93    5.22
  -1  21   4  263.36    4.77
  -1  21   3   78.62    2.68
   1  21  -3   82.32    2.49
  -1  21   3   75.58    2.15
  -1  21   3   79.35    2.70
   1  21  -3   80.04    3.00
  -1  21   3   74.62    4.26
  -1  21   3   72.64    4.06
   1  21  -3   73.34    2.71
   1  21  -3   78.24    2.88
   1  21  -3   76.58    2.47
   1  21  -3   76.33    2.59
   1 -21  -3   72.74    2.42
  -1  21   3   79.50    2.65
  -1  21   3   77.77    2.43
  -1  21   2   56.55    2.22
  -1  21   2   60.00    2.37
   1  21  -2   63.48    2.05
   1  21  -2   60.44    2.72
   1  21  -2   62.80    2.59
   1  21  -2   63.34    2.49
   1  21  -2   63.12    2.61
   1  21  -2   60.57    2.23
   1  21  -2   61.68    2.16
  -1  21   2   61.10    2.31
   1  21  -2   61.95    2.54
   1  21  -2   61.10    2.50
   1  21  -2   61.71    2.37
  -1  21   2   58.76    2.26
  -1  21   2   54.80    3.71
   1  21  -1    3.78    0.67
   1  21  -1    3.88    0.65
  -1  21   1    3.17    0.57
   1  21  -1    3.27    0.50
  -1  21   1    2.70    0.53
  -1  21   1    2.79    0.51
   1  21  -1    3.18    0.55
   1  21  -1    2.83    0.65
   1  21  -1    3.29    0.66
  -1  21   1    3.57    0.67
   1  21  -1    3.42    0.67
   1  21   0    6.82    0.79
  -1  21   0    6.05    0.75
   1  21   0    6.12    0.85
   1  21   0    9.60    0.87
   1  21   0    6.66    0.85
   1  21   0    6.30    0.82
   1  21   0    5.53    0.72
   1  21   0    9.14    0.92
  -1  21   0    5.45    0.74
   1  21   1    9.04    0.93
  -1  21  -1    8.78    1.03
   1  21   1    8.35    0.93
  -1  21  -1    9.36    0.91
   1  21   1    9.30    0.97
   1  21   1   10.56    1.00
  -1  21  -1    8.70    0.89
   1  21   1    9.66    0.86
   1  21   1   10.38    0.93
  -1  21  -1   10.85    1.07
  -1  21  -1    8.97    0.79
   1  21   1   10.30    0.85
   1  21   1    9.58    0.91
   1  21   1    9.47    0.84
   1  21   2  220.87    4.91
   1  21   2  221.65    4.49
  -1  21  -2  218.70    5.40
   1  21   2  206.02    4.74
  -1  21  -2  227.61    4.90
  -1  21  -2  224.00    4.80
  -1  21  -2  220.37    4.54
   1  21   2  218.26    4.73
  -1  21  -2  225.49    5.21
  -1  21  -2  225.68    4.65
   1  21   2  216.78    4.95
   1  21   2  202.00    7.42
   1  21   2  210.96    4.57
  -1  21  -3   60.85    2.21
  -1  21  -3   58.80    2.27
   1  21   3   56.22    2.07
  -1  21  -3   57.93    2.52
  -1  21  -3   58.73    2.61
  -1  21  -3   59.01    2.31
   1  21   3   61.17    2.34
  -1  21  -3   60.55    2.66
   1  21   3   54.53    2.15
   1  21   3   60.91    2.14
   1  21   3   56.66    3.78
   1  21   3   58.99    2.25
  -1  21  -3   58.92    2.37
   1  21   3   54.01    1.89
   1  21   3   56.43    2.21
  -1  21  -4   93.02    2.69
  -1  21  -4   94.52    2.78
  -1  21  -4   87.61    2.73
  -1  21  -4   88.63    2.85
  -1  21  -4   88.24    3.10
  -1  21  -4   90.44    3.15
  -1  21  -4   89.96    3.00
   1  21   4   90.19    2.84
   1  21   4   90.95    2.65
   1  21   4   87.50    2.97
   1  21   4   78.58    4.37
  -1  21  -4   91.64    3.20
   1  21   4   85.12    2.59
   1  21   4   88.98    2.82
   1  21   4   83.10    2.47
  -1  21  -5   96.29    3.04
  -1  21  -5   98.16    2.99
  -1  21  -5  101.42    3.18
   1  21   5  109.33    3.21
   1  21   5  105.22    2.78
  -1  21  -5  102.55    2.86
  -1  21  -5  100.81    2.77
   1  21   5  106.13    3.02
   1  21   5  101.70    2.72
   1  21   5  107.95    2.93
   1  21   5   95.45    2.53
   1  21   6    2.17    0.48
   1  21   6    2.35    0.43
   1  21   6    2.38    0.44
  -1  21  -6    3.81    0.54
  -1  21  -6    3.50    0.52
   1  21   6    1.97    0.38
  -1 -21  -6    2.93    0.59
  -1  21  -7   71.52    2.06
   1  21   7   71.70    1.83
  -1 -21  -7   74.61    2.13
   1  21   7   76.21    2.05
   1  21   8   18.98    0.64
  -1 -21  -8   19.94    0.70
   1 -22  -8   58.62    1.45
   1 -22  -7   24.34    1.08
  -1  22   7   25.66    1.15
  -1  22   7   26.36    1.21
   1 -22  -7   24.40    1.19
  -1  22   7   21.75    0.92
  -1  22   6   34.04    1.59
  -1  22   6   33.08    1.47
   1 -22  -6   33.13    1.51
   1 -22  -6   31.70    1.48
  -1  22   6   31.97    1.38
  -1  22   5   20.80    1.25
   1  22  -5   21.47    1.41
   1  22  -5   18.98    1.33
  -1  22   5   21.60    1.38
  -1  22   5   19.28    1.19
  -1  22   5   19.16    1.21
   1  22  -5   20.22    1.55
  -1  22   5   17.93    1.00
  -1  22   4   59.34    2.33
  -1  22   4   58.20    1.86
  -1  22   4   61.08    2.29
   1  22  -4   56.09    2.67
  -1  22   4   56.95    3.71
   1  22  -4   51.70    2.10
  -1  22   4   60.22    2.19
  -1  22   4   62.69    2.29
   1  22  -4   54.73    2.31
   1  22  -4   53.76    2.46
   1  22  -4   53.27    2.36
   1  22  -4   56.49    2.28
  -1  22   4   60.36    2.37
   1 -22  -4   54.55    2.04
  -1  22   4   59.49    2.12
   1  22  -3  238.18    5.56
   1  22  -3  238.10    5.29
  -1  22   3  230.66    7.90
   1  22  -3  238.64    5.43
   1  22  -3  219.97    4.59
   1  22  -3  236.11    4.94
  -1  22   3  245.94    5.19
  -1  22   3  245.46    5.16
  -1  22   3  249.06    5.14
  -1  22   3  247.01    5.21
  -1  22   3  238.07    4.65
   1  22  -2  242.76    5.47
   1  22  -2  237.08    5.16
  -1  22   2  239.15    5.10
   1  22  -2  245.10    5.42
   1  22  -2  246.02    5.63
   1  22  -2  246.68    4.80
   1  22  -2  241.24    4.93
   1  22  -2  249.79    5.63
  -1  22   2  239.06    5.02
   1  22  -2  242.49    5.54
  -1  22   2  237.22    5.06
   1  22  -2  250.92    4.57
   1  22  -2  236.96    5.87
  -1  22   2  244.22    5.33
   1  22  -1    7.41    0.92
  -1  22   1    7.49    0.82
   1  22  -1    6.44    0.83
   1  22  -1    8.03    0.72
  -1  22   1    8.71    0.87
   1  22  -1    6.94    0.76
  -1  22   1    6.62    0.79
   1  22  -1    6.74    0.89
   1  22  -1    6.48    0.88
   1  22  -1    7.19    0.98
  -1  22   1    6.20    0.86
   1  22  -1    6.91    0.91
  -1  22   1    7.18    0.76
   1  22   0  248.57    5.76
  -1  22   0  271.31    5.40
   1  22   0  238.31    5.22
   1  22   0  264.17    5.21
   1  22   0  260.18    5.60
   1  22   0  261.56    5.70
   1  22   0  260.51    5.23
  -1  22   0  274.58    5.54
   1  22   0  261.70    5.47
   1  22   1   83.18    2.90
  -1  22  -1   85.62    2.79
   1  22   1   83.86    2.85
  -1  22  -1   83.85    2.75
   1  22   1   81.81    2.66
   1  22   1   80.93    2.51
  -1  22  -1   83.84    2.93
  -1  22  -1   80.88    2.40
   1  22   1   78.82    2.80
   1  22   1   75.95    2.82
  -1  22  -1   80.82    3.10
   1  22   1   80.31    2.66
   1  22   1   74.91    2.40
  -1  22  -2    2.28    0.52
  -1  22  -2    2.01    0.53
   1  22   2    2.14    0.53
  -1  22  -2    1.95    0.60
  -1  22  -2    2.34    0.50
   1  22   2    3.93    0.69
   1  22   2    1.53    0.41
   1  22   2    1.82    0.51
   1  22   2    3.19    0.61
  -1  22  -2    2.09    0.53
   1  22   2    2.11    0.48
   1  22   3    8.45    1.50
   1  22   3    7.88    0.84
  -1  22  -3    7.56    0.88
  -1  22  -3    6.41    0.75
   1  22   3    7.28    0.75
  -1  22  -3    6.93    0.81
  -1  22  -3    5.82    0.83
  -1  22  -3    5.90    0.79
   1  22   3    8.00    0.93
   1  22   3    8.72    0.81
  -1  22  -3    6.35    0.92
  -1  22  -3    6.22    0.87
   1  22   3    7.31    0.85
   1  22   3    7.65    0.83
   1  22   3    7.67    0.84
  -1  22  -3    6.83    0.95
  -1  22  -4   13.40    1.08
  -1  22  -4   12.88    1.02
  -1  22  -4   12.06    1.00
  -1  22  -4   13.64    1.15
   1  22   4   13.65    1.16
   1  22   4   14.39    1.02
  -1  22  -4   12.51    1.17
  -1  22  -4   12.26    1.16
   1  22   4   13.21    1.07
   1  22   4   13.38    1.07
   1  22   4   13.06    0.92
   1  22   4   11.73    0.95
  -1  22  -4   13.21    1.23
  -1  22  -5  160.92    3.61
  -1  22  -5  161.42    4.03
   1  22   5  166.41    4.00
   1  22   5  164.66    3.52
  -1  22  -5  157.95    3.90
   1  22   5  163.42    3.65
   1  22   5  159.57    3.74
   1  22   5  156.57    3.37
  -1  22  -6   62.32    1.91
  -1 -22  -6   60.37    2.18
   1  22   6   66.08    2.14
   1  22   6   59.74    1.78
   1  22   6   64.26    2.05
   1  22   6   63.32    1.87
  -1  22  -7   16.92    0.89
  -1 -22  -7   15.92    0.88
   1  22   7   15.66    0.76
  -1  23   8    1.13    0.18
   1 -23  -8    1.17    0.20
   1 -23  -7   27.66    0.98
  -1  23   7   29.38    1.14
  -1  23   7   31.50    1.24
   1 -23  -7   30.61    1.24
  -1  23   7   26.17    0.90
  -1  23   6   19.00    1.02
   1 -23  -6   20.12    1.06
   1  23  -6   21.60    1.26
  -1  23   6   21.21    1.21
  -1  23   6   21.43    1.12
   1 -23  -6   19.12    1.06
   1  23  -5  311.44    6.05
   1  23  -5  325.45    6.02
   1 -23  -5  315.57    5.79
  -1  23   5  321.91    5.67
  -1  23   5  324.78    5.62
  -1  23   5  320.31    5.56
  -1  23   4    4.68    0.71
  -1  23   4    4.98    0.71
   1  23  -4    3.50    0.76
  -1  23   4    5.87    0.74
  -1  23   4    5.14    0.67
   1  23  -4    3.83    0.67
   1  23  -4    4.33    0.79
   1  23  -4    3.60    0.71
   1  23  -4    3.47    0.62
  -1  23   4    5.66    0.76
   1 -23  -4    3.66    0.55
  -1  23   4    4.53    0.61
  -1  23   3   10.79    1.69
  -1  23   3   11.95    1.07
  -1  23   3   11.80    1.05
   1  23  -3   10.96    1.06
   1  23  -3   10.55    1.08
   1  23  -3   10.36    0.86
   1  23  -3   10.62    0.96
  -1  23   3   11.02    1.03
  -1  23   3   11.71    1.04
  -1  23   3   10.90    0.87
   1  23  -2   19.42    1.35
   1  23  -2   21.82    1.55
   1  23  -2   22.37    1.58
   1  23  -2   22.47    1.28
  -1  23   2   21.03    1.37
  -1  23   2   21.50    1.36
   1  23  -2   20.11    1.26
   1  23  -2   21.76    1.50
   1  23  -2   21.57    1.56
   1  23  -2   22.10    1.56
  -1  23   2   23.05    1.52
   1  23  -2   19.16    1.60
  -1  23   2   20.38    1.37
   1  23  -1   88.04    3.11
   1  23  -1   88.69    3.10
   1  23  -1   93.88    3.01
  -1  23   1   90.96    2.79
   1  23  -1   85.32    2.38
  -1  23   1   84.90    2.73
  -1  23   1   88.65    2.66
  -1  23   1   91.22    2.91
   1  23  -1   87.25    2.70
   1  23  -1   87.19    3.09
  -1  23   1   88.08    3.11
   1  23  -1   82.89    3.24
   1  23  -1   94.02    3.21
   1  23   0   84.75    2.98
   1  23   0   77.82    2.60
   1  23   0   81.51    2.97
  -1  23   0   81.77    2.72
   1  23   0   77.99    3.05
   1  23   0   78.03    2.71
   1  23   0   81.60    2.68
  -1  23   0   81.79    2.80
   1  23   0   79.47    2.80
   1  23   1   22.71    1.48
   1  23   1   20.47    1.31
   1  23   1   20.70    1.24
  -1  23  -1   22.20    1.52
  -1  23  -1   21.19    1.19
   1  23   1   21.80    1.24
   1  23   1   21.14    1.43
   1  23   1   22.89    1.50
  -1  23  -1   22.89    1.67
   1  23   1   21.58    1.52
   1  23   1   20.01    1.33
  -1  23  -1   21.49    1.39
  -1  23  -2    6.11    0.78
   1  23   2    7.57    0.85
  -1  23  -2    6.65    0.90
  -1  23  -2    5.84    0.71
   1  23   2    7.23    0.73
   1  23   2    7.19    0.88
   1  23   2    6.09    0.82
  -1  23  -2    5.03    0.87
   1  23   2    7.33    0.88
   1  23   2    5.94    0.71
  -1  23  -3  302.38    6.07
  -1  23  -3  320.81    5.82
   1  23   3  312.19    5.62
  -1  23  -3  317.94    6.00
  -1  23  -3  313.14    6.37
  -1  23  -3  312.44    6.51
  -1  23  -3  311.95    6.66
  -1  23  -3  327.15    6.07
   1  23   3  331.05    5.73
   1  23   3  324.61    6.37
   1  23   3  310.86    5.96
  -1  23  -3  317.40    6.74
   1  23   3  325.95    6.01
   1  23   3  343.36    6.20
   1  23   3  321.02    5.91
  -1  23  -4   93.39    2.70
  -1  23  -4   92.67    3.10
  -1  23  -4   89.93    3.07
  -1  23  -4   94.65    2.95
   1  23   4   92.31    2.59
  -1  23  -4   86.95    3.05
   1  23   4   89.71    2.60
   1  23   4   87.30    2.44
   1  23   4   93.52    2.81
   1  23   4   88.91    2.72
  -1  23  -5    3.71    0.60
  -1  23  -5    3.55    0.62
   1  23   5    3.73    0.52
   1  23   5    3.88    0.64
   1  23   5    5.02    0.64
   1  23   5    3.41    0.46
  -1  23  -5    4.00    0.56
   1  23   5    4.10    0.55
   1  23   6    2.65    0.48
   1  23   6    2.62    0.40
   1  23   6    2.90    0.46
   1  23   6    2.76    0.39
  -1  23  -7   10.87    0.65
   1  23   7    8.88    0.51
  -1 -23  -7    9.29    0.63
  -1  24   7    0.51    0.22
  -1  24   7    0.77    0.26
  -1  24   6    8.37    0.65
  -1  24   6    8.62    0.76
   1 -24  -6    7.31    0.61
  -1  24   6    7.83    0.66
   1  24  -5    0.83    0.44
   1 -24  -5    1.40    0.43
  -1  24   5    0.45    0.31
  -1  24   5    0.26    0.34
   1  24  -5    0.20    0.38
  -1  24   4  348.37    6.00
  -1  24   4  347.10    6.31
   1  24  -4  337.08    6.37
   1  24  -4  351.36    6.69
   1  24  -4  346.58    6.87
   1  24  -4  353.88    6.24
  -1  24   4  357.64    6.45
   1  24  -4  330.72    7.04
  -1  24   4  347.74    6.24
  -1  24   4  357.38    6.24
  -1  24   4  338.81    5.77
   1  24  -3   66.29    2.56
   1  24  -3   68.00    2.30
  -1  24   3   63.67    2.39
  -1  24   3   64.36    2.38
  -1  24   3   67.26    2.51
  -1  24   3   66.51    2.33
   1  24  -3   67.00    2.65
  -1  24   3   65.86    2.41
  -1  24   3   66.56    2.46
   1  24  -2  469.00    8.47
   1  24  -2  486.90    8.31
   1  24  -2  484.53    8.61
   1  24  -2  455.20    7.39
   1  24  -2  478.27    7.35
   1  24  -2  464.59    7.86
   1  24  -2  471.16    8.40
   1  24  -2  451.42    8.86
  -1  24   2  479.91    8.28
  -1  24   2  466.40    7.69
   1  24  -2  495.71    8.59
  -1  24   2  467.27    7.87
   1  24  -1    5.60    0.84
   1  24  -1    3.70    0.79
   1  24  -1    2.97    0.67
  -1  24   1    3.41    0.70
   1  24  -1    4.15    0.73
  -1  24   1    3.31    0.57
   1  24  -1    6.19    0.80
  -1  24   1    3.12    0.55
   1  24  -1    3.95    0.76
   1  24   0  321.45    6.43
   1  24   0  312.70    5.92
   1  24   0  324.61    6.56
   1  24   0  302.36    6.64
   1  24   0  331.29    6.59
  -1  24   0  323.13    6.08
  -1  24   0  322.88    6.19
   1  24   0  319.37    5.96
   1  24   0  319.08    6.25
   1  24   1  155.57    4.02
  -1  24  -1  150.19    4.05
   1  24   1  149.96    3.72
   1  24   1  145.53    3.47
  -1  24  -1  144.33    3.26
   1  24   1  146.35    3.37
   1  24   1  150.29    3.81
   1  24   1  144.88    3.92
  -1  24  -1  148.46    4.38
   1  24   1  146.94    4.16
  -1  24  -1  150.97    3.83
   1  24   1  153.74    4.13
  -1  24  -2  257.78    5.65
  -1  24  -2  243.96    4.81
   1  24   2  252.36    5.45
  -1  24  -2  243.87    5.87
   1  24   2  251.52    5.40
  -1  24  -2  235.15    5.44
   1  24   2  262.90    5.42
   1  24   2  257.69    5.19
   1  24   2  248.12    4.84
   1  24   3   33.02    1.78
   1  24   3   31.36    1.46
  -1  24  -3   32.02    1.79
  -1  24  -3   33.06    1.91
  -1  24  -3   33.39    1.64
   1  24   3   31.76    1.47
  -1  24  -3   33.92    1.96
   1  24   3   32.82    1.66
   1  24   3   32.14    1.57
  -1  24  -3   28.68    1.60
   1  24   3   32.95    1.63
   1  24   3   33.94    1.70
  -1  24  -4   59.29    2.20
   1  24   4   52.08    1.81
  -1  24  -4   55.53    2.31
   1  24   4   53.00    1.91
  -1  24  -4   54.02    2.26
  -1  24  -4   55.10    2.29
   1  24   4   52.57    1.98
   1  24   4   54.71    2.04
   1  24   4   49.74    1.72
  -1  24  -5    3.25    0.54
  -1  24  -5    2.61    0.53
   1  24   5    3.54    0.47
   1  24   5    4.15    0.56
   1  24   5    3.87    0.60
   1  24   5    4.48    0.56
   1  24   5    3.19    0.41
   1  24   6   59.17    1.55
  -1 -24  -6   69.92    2.01
   1  24   6   60.14    1.62
   1  24   6   64.19    1.81
  -1  24  -6   69.43    1.97
  -1 -24  -7    3.17    0.33
  -1 -24  -7    3.90    0.36
   1 -25  -7    2.51    0.33
  -1  25   6   25.33    1.18
  -1  25   6   20.80    0.94
  -1  25   5  170.81    3.59
   1 -25  -5  162.58    3.45
   1  25  -4   75.73    2.39
  -1  25   4   76.65    2.53
  -1  25   4   74.22    2.45
   1  25  -4   68.69    2.80
   1  25  -4   68.70    2.43
  -1  25   4   72.49    2.24
   1  25  -4   75.51    2.66
   1  25  -4   73.21    2.73
   1  25  -3   21.88    1.48
   1  25  -3   21.15    1.23
  -1  25   3   19.27    1.28
   1  25  -3   21.21    1.40
  -1  25   3   19.83    1.30
   1  25  -3   20.29    1.43
  -1  25   3   19.08    1.20
  -1  25   3   19.60    1.33
   1  25  -2   60.78    2.56
  -1  25   2   68.26    2.50
   1  25  -2   58.91    2.54
  -1  25   2   63.60    2.35
   1  25  -2   62.16    2.62
   1  25  -2   64.55    2.52
  -1  25   2   67.84    2.61
   1  25  -2   59.69    2.77
  -1  25   2   66.74    2.57
   1  25  -2   58.82    2.49
   1  25  -1   20.67    1.38
  -1  25   1   22.09    1.31
   1  25  -1   23.59    1.55
   1  25  -1   20.35    1.23
   1  25  -1   20.86    1.52
   1  25  -1   20.44    1.44
  -1  25   1   20.52    1.27
   1  25  -1   21.97    1.54
  -1  25   1   21.29    1.33
  -1  25   1   21.26    1.53
   1  25  -1   21.49    1.65
   1  25  -1   22.01    1.51
   1  25   0    2.11    0.49
  -1  25   0    3.16    0.61
   1  25   0    2.03    0.53
   1  25   0    2.59    0.54
   1  25   0    2.79    0.63
  -1  25   0    1.41    0.45
   1  25   0    1.94    0.59
   1  25   0    2.41    0.63
   1  25   0    1.67    0.53
  -1  25  -1  144.83    3.67
   1  25   1  136.66    3.61
   1  25   1  140.65    4.03
  -1  25  -1  146.17    4.30
   1  25   1  144.88    3.84
   1  25   1  141.67    3.92
  -1  25  -1  147.66    4.11
   1  25   1  140.17    3.53
   1  25   1  138.63    3.31
  -1  25  -1  144.65    4.13
  -1  25  -1  148.04    3.94
   1  25   1  137.43    3.75
   1  25   2  269.25    5.59
  -1  25  -2  272.87    6.13
   1  25   2  259.28    5.53
  -1  25  -2  265.80    5.83
   1  25   2  272.53    5.31
  -1  25  -2  266.23    5.70
   1  25   2  274.95    5.54
  -1  25  -2  280.64    5.83
  -1  25  -2  270.19    4.94
  -1  25  -3  207.14    4.27
   1  25   3  206.40    4.44
  -1  25  -3  202.35    4.93
   1  25   3  195.33    4.33
  -1  25  -3  200.99    4.89
  -1  25  -3  201.29    4.66
   1  25   3  190.64    3.88
   1  25   3  202.48    4.29
   1  25   3  202.63    4.61
   1  25   4  163.93    3.49
  -1  25  -4  163.59    4.02
  -1  25  -4  169.12    3.75
  -1  25  -4  158.58    3.94
  -1  25  -4  152.54    3.90
   1  25   4  169.22    3.60
   1  25   4  179.06    3.81
  -1  25  -5   27.42    1.30
   1  25   5   24.85    1.15
   1  25   5   26.54    1.20
  -1 -25  -5   29.12    1.44
   1  25   5   27.83    1.35
  -1 -25  -6   91.30    2.13
  -1  25  -6   84.90    2.02
   1 -26  -7   18.74    0.67
  -1  26   6   42.78    1.42
   1 -26  -6   43.86    1.47
   1 -26  -5    1.42    0.32
  -1  26   5    0.70    0.33
  -1  26   4   65.59    2.01
   1  26  -4   66.17    2.61
  -1  26   4   68.46    2.26
   1  26  -4   68.89    2.41
  -1  26   4   70.41    2.32
  -1  26   3  110.04    3.05
  -1  26   3  106.55    3.12
  -1  26   3  108.23    3.01
   1  26  -3   99.15    3.01
  -1  26   3  104.32    2.78
   1  26  -3  102.86    3.19
   1  26  -3  106.42    3.19
   1  26  -2   44.39    2.10
  -1  26   2   43.44    1.87
  -1  26   2   45.14    2.05
   1  26  -2   45.16    2.11
   1  26  -2   45.22    2.15
   1  26  -2   45.89    2.06
  -1  26   2   43.96    1.82
  -1  26   2   45.90    1.98
   1  26  -2   42.80    2.10
   1  26  -2   39.39    2.19
  -1  26   2   47.15    2.14
  -1  26   1   25.08    1.55
   1  26  -1   23.09    1.56
  -1  26   1   24.15    1.32
   1  26  -1   24.38    1.45
  -1  26   1   24.75    1.49
   1  26  -1   25.17    1.57
   1  26  -1   23.52    1.48
   1  26  -1   24.07    1.58
  -1  26   1   24.46    1.57
   1  26  -1   22.96    1.53
   1  26  -1   22.36    1.65
  -1  26   1   25.74    1.65
  -1  26   1   24.58    1.40
  -1  26   0    5.14    0.78
   1  26   0    3.75    0.68
   1  26   0    3.99    0.66
   1  26   0    4.81    0.65
  -1  26   0    4.81    0.68
  -1  26   0    5.78    0.81
   1  26   0    4.07    0.73
  -1  26   0    5.97    0.74
   1  26   0    5.27    0.79
   1  26   0    3.56    0.72
   1  26   1   95.10    2.85
   1  26   1   97.41    2.76
  -1  26  -1   91.73    2.98
  -1  26  -1   94.62    3.21
  -1  26  -1   93.42    3.33
   1  26   1  100.84    3.15
   1  26   1   91.81    3.16
  -1  26  -1   91.48    3.12
   1  26   1   95.77    3.08
   1  26   1  100.31    3.05
  -1  26  -1   89.87    2.74
  -1  26  -2    0.88    0.34
  -1  26  -2    1.46    0.57
   1  26   2    1.57    0.51
   1  26   2    2.38    0.51
  -1  26  -2    1.87    0.55
  -1  26  -2    1.71    0.51
   1  26   2    2.11    0.54
   1  26   2    1.41    0.49
  -1  26  -2    1.63    0.55
   1  26   3   38.51    1.61
  -1  26  -3   33.94    1.48
   1  26   3   38.39    1.69
   1  26   3   36.53    1.42
  -1  26  -3   31.74    1.65
  -1  26  -3   34.30    1.83
   1  26   3   38.12    1.67
  -1  26  -3   32.41    1.78
   1  26   3   37.33    1.76
  -1  26  -4   36.07    1.49
  -1  26  -4   35.98    1.66
   1  26   4   34.60    1.39
  -1  26  -4   34.04    1.64
  -1  26  -4   36.12    1.66
   1  26   4   36.99    1.52
   1  26   5   21.19    0.98
  -1 -26  -5   24.26    1.15
  -1 -26  -5   22.78    1.20
  -1  26  -5   22.86    1.08
  -1 -26  -6   67.49    1.63
  -1  27   6   90.98    1.98
   1 -27  -6   90.48    2.02
  -1  27   5   27.92    1.16
  -1  27   5   30.46    1.29
  -1  27   4  330.24    5.20
   1 -27  -4  327.57    5.31
  -1  27   4  356.04    5.81
  -1  27   4  358.33    5.80
   1  27  -4  331.15    6.30
  -1  27   3   15.60    1.06
  -1  27   3   15.34    1.05
   1  27  -3   13.44    1.03
  -1  27   3   15.34    1.13
  -1  27   3   15.90    0.98
   1  27  -3   13.17    1.08
   1  27  -3   13.96    1.17
   1  27  -3   14.90    1.14
  -1  27   2    0.67    0.40
   1  27  -2    0.55    0.40
   1  27  -2    1.07    0.46
  -1  27   2    0.90    0.35
   1  27  -2    1.25    0.47
  -1  27   2    0.45    0.42
  -1  27   2    0.54    0.34
   1  27  -2    0.86    0.50
  -1  27   2    1.02    0.43
   1  27  -2    1.11    0.46
   1  27  -1    6.23    0.84
  -1  27   1    4.77    0.73
   1  27  -1    5.36    0.72
  -1  27   1    4.68    0.74
   1  27  -1    6.75    0.87
   1  27  -1    5.91    0.73
  -1  27   1    5.16    0.71
   1  27  -1    6.31    0.81
  -1  27   1    4.56    0.60
  -1  27   1    5.01    0.80
   1  27  -1    7.18    0.97
   1  27  -1    7.00    0.87
  -1  27   1    5.02    0.65
   1  27   0    8.18    0.92
  -1  27   0    8.47    0.96
   1  27   0    6.83    0.86
   1  27   0    6.94    0.86
   1  27   0    6.64    0.79
  -1  27   0    8.70    0.85
  -1  27   0    9.83    0.99
   1  27   0    7.27    0.74
   1  27   0    7.65    0.96
   1  27   0    8.21    0.92
  -1  27   0    8.38    0.81
   1  27   1   67.87    2.30
  -1  27  -1   65.26    2.53
   1  27   1   69.00    2.49
   1  27   1   66.55    2.37
  -1  27  -1   64.81    2.54
   1  27   1   65.56    2.13
  -1  27  -1   67.72    2.42
   1  27   1   64.10    2.52
  -1  27  -1   69.46    2.75
   1  27   1   69.01    2.50
  -1  27  -2   75.29    2.02
   1  27   2   70.32    2.34
  -1  27  -2   72.27    2.51
   1  27   2   74.58    2.44
  -1  27  -2   80.92    2.67
  -1  27  -2   76.70    2.67
   1  27   2   74.45    2.30
  -1  27  -2   80.50    2.87
   1  27   2   73.83    2.52
  -1  27  -3    0.72    0.29
   1  27   3    1.16    0.38
  -1  27  -3    0.91    0.38
   1  27   3    1.24    0.37
  -1  27  -3    0.71    0.40
   1  27   3    1.04    0.38
  -1  27  -3    1.38    0.48
   1  27   3    0.55    0.35
  -1  27  -4  135.59    2.84
   1  27   4  124.21    2.63
  -1  27  -4  131.16    3.11
  -1  27  -4  134.34    3.16
   1  27   4  134.83    2.94
  -1 -27  -5   20.72    0.94
  -1  27  -5   20.21    0.90
  -1 -27  -5   20.96    1.03
   1  27   5   18.42    0.88
   1  27   6   20.21    0.67
   1 -28  -6   23.64    0.79
   1 -28  -6   23.26    0.74
  -1  28   5   12.44    0.68
  -1  28   5   12.07    0.74
  -1  28   4    5.08    0.58
  -1  28   4    5.51    0.60
  -1  28   4    5.03    0.47
   1  28  -3  186.65    4.17
  -1  28   3  180.58    3.68
  -1  28   3  181.92    3.95
  -1  28   3  176.84    3.42
  -1  28   3  181.38    3.70
   1  28  -3  169.65    3.89
   1  28  -2    3.13    0.60
  -1  28   2    3.71    0.57
   1  28  -2    3.37    0.58
   1  28  -2    3.96    0.65
  -1  28   2    4.68    0.55
   1  28  -2    3.55    0.61
  -1  28   2    4.18    0.67
   1  28  -2    3.67    0.71
  -1  28   2    4.23    0.63
   1  28  -1  282.14    5.50
  -1  28   1  287.69    5.46
   1  28  -1  286.90    5.64
   1  28  -1  286.67    5.48
  -1  28   1  276.82    5.22
   1  28  -1  288.08    5.23
  -1  28   1  271.94    4.75
   1  28  -1  276.40    5.57
   1  28  -1  276.31    5.89
  -1  28   1  286.79    5.77
  -1  28   1  284.41    5.56
   1  28   0   18.81    1.27
  -1  28   0   16.94    1.25
   1  28   0   17.36    1.23
   1  28   0   18.41    1.17
  -1  28   0   18.10    1.25
  -1  28   0   16.37    1.09
   1  28   0   18.81    1.31
   1  28   0   19.91    1.41
   1  28   0   17.40    1.23
   1  28   1  219.59    4.46
  -1  28  -1  217.83    4.76
  -1  28  -1  219.66    4.52
   1  28   1  206.56    3.97
   1  28   1  214.88    4.58
   1  28   1  221.59    4.59
  -1  28  -1  217.79    4.96
   1  28   1  212.05    4.71
  -1  28  -1  213.99    4.68
  -1  28  -2    3.13    0.58
  -1  28  -2    2.55    0.59
  -1  28  -2    2.68    0.53
   1  28   2    2.75    0.46
   1  28   2    1.91    0.46
  -1  28  -2    3.26    0.59
   1  28   2    2.80    0.55
   1  28   2    2.24    0.50
  -1  28  -2    3.19    0.64
  -1  28  -3    6.24    0.72
  -1  28  -3    6.51    0.74
   1  28   3    4.97    0.58
  -1  28  -3    6.19    0.53
  -1  28  -4   47.41    1.61
   1  28   4   50.08    1.66
  -1 -28  -5   92.02    1.81
   1  28   5   89.02    1.85
   1  28   5   93.72    1.94
  -1  29   5   17.75    0.66
   1 -29  -5   21.18    0.76
  -1  29   4   73.60    1.87
  -1  29   4   73.61    1.94
  -1  29   3   10.64    0.75
   1  29  -3   11.10    0.85
  -1  29   3    9.30    0.62
  -1  29   3   10.95    0.85
   1  29  -2   18.99    1.30
  -1  29   2   17.00    1.14
   1  29  -2   19.73    1.21
  -1  29   2   14.35    0.82
   1  29  -2   19.04    1.16
  -1  29   2   15.77    1.03
   1  29  -2   19.46    1.21
  -1  29   2   15.82    0.97
   1  29  -1   35.09    1.65
  -1  29   1   31.21    1.50
   1  29  -1   32.89    1.73
  -1  29   1   32.13    1.64
  -1  29   1   30.67    1.39
  -1  29   1   30.98    1.21
   1  29  -1   35.89    1.59
   1  29  -1   34.73    1.65
   1  29  -1   35.53    1.61
  -1  29   1   32.86    1.59
  -1  29   0  124.01    3.25
   1  29   0  122.32    3.14
   1  29   0  115.12    3.29
  -1  29   0  126.70    3.17
  -1  29   0  128.47    2.92
   1  29   0  121.63    2.91
   1  29   0  120.29    3.18
   1  29   0  123.42    3.15
   1  29   0  111.11    2.99
   1  29   1  104.94    2.70
   1  29   1  104.85    2.94
  -1  29  -1   98.93    3.00
  -1  29  -1  103.68    2.91
  -1  29  -1  104.87    2.71
   1  29   1  102.84    2.80
   1  29   1  105.25    2.81
   1  29   1  100.06    2.83
  -1  29  -1   98.89    2.81
   1  29   2  317.21    5.61
   1  29   2  318.45    5.42
   1  29   2  317.50    5.42
  -1  29  -2  320.60    5.79
  -1  29  -2  323.08    5.70
  -1  29  -2  338.22    5.57
   1  29   2  321.47    5.31
  -1  29  -2  310.64    5.53
  -1  29  -3  184.95    3.71
   1  29   3  175.81    3.29
   1  29   3  193.42    3.59
  -1  29  -3  178.83    3.70
   1  29   3  190.91    3.73
   1  29   4   93.88    2.11
   1  29   4   89.61    1.99
  -1 -29  -5   29.35    0.86
   1  29   5   25.67    0.74
   1 -30  -5    7.15    0.41
  -1  30   5    5.93    0.36
  -1  30   4   51.89    1.38
  -1  30   3   18.30    0.85
  -1  30   3   19.22    1.00
  -1  30   2  183.24    3.39
   1  30  -2  189.29    4.03
  -1  30   2  195.89    3.87
  -1  30   2  193.08    3.64
   1  30  -2  192.37    3.80
  -1  30   1   80.29    2.25
   1  30  -1   77.56    2.32
   1  30  -1   77.01    2.47
  -1  30   1   80.16    2.45
   1  30  -1   75.84    2.30
  -1  30   1   76.08    2.04
  -1  30   1   81.04    2.33
  -1  30   0   24.42    1.27
   1  30   0   26.23    1.27
   1  30   0   25.38    1.30
   1  30   0   25.05    1.35
  -1  30   0   22.63    1.05
  -1  30   0   24.14    1.22
   1  30   0   24.25    1.23
   1  30   1   14.21    0.92
   1  30   1   13.87    0.96
  -1  30  -1   15.52    1.07
   1  30   1   15.60    0.97
  -1  30  -1   15.29    0.98
   1  30   1   14.19    0.95
   1  30   1   14.51    0.88
  -1  30  -1   16.32    0.94
  -1  30  -1   15.37    1.00
  -1  30  -2   51.08    1.72
   1  30   2   61.04    1.89
   1  30   2   62.79    1.83
  -1  30  -2   55.12    1.75
  -1  30  -2   54.63    1.84
   1  30   2   58.70    1.77
  -1  30  -2   53.74    1.86
  -1 -30  -3    1.39    0.32
   1  30   3    0.81    0.23
   1  30   3    1.36    0.31
  -1 -30  -4    0.56    0.20
   1  30   4    0.50    0.19
   1  30   4    0.49    0.18
   1 -31  -4   11.21    0.57
  -1  31   3  123.69    2.44
  -1  31   3  117.80    2.36
  -1  31   2   21.55    0.97
   1  31  -2   19.22    1.06
  -1  31   2   21.05    1.04
  -1  31   2   19.58    0.84
  -1  31   1    2.03    0.38
  -1  31   1    2.18    0.44
   1  31  -1    2.86    0.49
  -1  31   1    1.98    0.39
  -1  31   1    2.13    0.33
   1  31  -1    3.02    0.46
  -1  31   0   27.52    1.21
   1  31   0   29.67    1.31
   1  31   0   28.22    1.24
  -1  31   0   26.11    1.12
   1  31   0   29.17    1.21
   1  31   1    2.26    0.41
  -1  31  -1    1.79    0.41
   1  31   1    2.61    0.39
  -1  31  -1    2.29    0.40
  -1  31  -1    1.94    0.38
   1  31   1    1.95    0.36
   1  31   2    1.26    0.29
  -1  31  -2    1.67    0.35
   1  31   2    0.88    0.24
  -1  31  -2    1.53    0.33
  -1 -31  -2    1.03    0.25
  -1  31  -2    0.99    0.28
   1  31   2    1.17    0.30
  -1 -31  -3   52.63    1.26
  -1  32   3    6.31    0.39
   1  32  -2   51.44    1.48
  -1  32   2   50.83    1.40
  -1  32   1    0.57    0.23
   1  32  -1    0.27    0.25
  -1  32   1    0.46    0.26
  -1  32   1    0.46    0.20
   1  32   0  241.14    3.97
  -1  32   0  247.94    3.93
   1  32   1   28.25    0.99
  -1  32  -1   29.01    1.10
   1  32   2   15.40    0.65
  -1  33   1   12.79    0.60
   1  33  -1   13.54    0.61
   1  33   0   45.42    1.12
  -1  33  -1   78.27    1.53
   2   0 -11    0.42    0.21
   2   0 -10  105.21    2.88
   2   0 -10   95.07    2.75
   2   0  -9    0.66    0.50
   2   0  -9    0.09    0.28
   2   0  -9    0.27    0.35
  -2   0   8   99.24    4.75
   2   0  -8   96.22    3.16
   2   0  -8  100.16    3.37
   2   0  -8   99.01    2.92
   2   0  -8   93.67    4.76
   2   0  -7    0.34    0.35
   2   0  -7    0.18    0.53
   2   0  -7    1.65    0.48
   2   0  -6  695.57   13.38
   2   0  -6  689.78   12.69
   2   0  -5    1.51    0.59
   2   0  -5    1.60    0.32
   2   0  -5    1.79    0.58
   2   0  -4   67.82    2.86
   2   0  -4   65.38    2.62
   2   0  -3    0.50    0.31
   2   0  -3    0.45    0.26
   2   0  -2 9999.00  106.30
  -2   0   1    1.16    0.28
  -2   0   0  142.89    2.65
  -2   0  -1    4.56    0.52
  -2   0  -2   45.61    1.97
   2   0   2   47.84    1.79
  -2   0  -2   44.57    1.87
  -2   0  -3    0.36    0.40
   2   0   3    0.48    0.29
  -2   0  -3    0.53    0.23
  -2   0  -4 1224.46   18.62
   2   0   4 1271.09   17.51
  -2   0  -4 1222.74   14.92
  -2   0  -5    2.43    0.84
  -2   0  -5    2.94    0.51
   2   0   5    3.53    0.81
   2   0   6 1002.82   16.51
  -2   0  -6  885.62   12.38
  -2   0  -6  942.24   12.81
  -2   0  -6  914.37   12.71
  -2   0  -6  953.55   17.69
   2   0   7    1.83    0.38
   2   0   7    1.89    0.78
  -2   0  -7    1.39    0.74
  -2   0  -7    2.16    0.50
  -2   0  -8    0.51    0.31
  -2   0  -9    0.13    0.31
  -2   0  -9    0.15    0.28
  -2   0  -9   -0.02    0.32
  -2   0 -10    2.64    0.29
   2   1 -11   20.53    0.82
   2  -1 -11   20.40    0.81
   2   1 -10   18.14    1.17
   2   1 -10   14.51    1.06
   2  -1 -10   16.38    1.14
   2  -1 -10   15.14    1.09
   2   1  -9   92.80    2.54
   2  -1  -9   99.41    2.82
   2   1  -9  101.03    3.23
   2  -1  -9   97.79    3.23
   2   1  -9   94.33    3.14
   2  -1  -8   45.51    2.27
   2   1  -8   47.68    2.29
   2  -1  -8   45.90    1.93
   2  -1  -8   43.62    3.20
   2   1  -8   47.26    2.13
   2  -1  -8   44.19    2.13
  -2  -1   8   47.21    3.29
   2  -1  -7  408.48    9.96
   2  -1  -7  386.16    6.49
   2   1  -7  402.29    7.02
   2  -1  -7  385.26    7.10
   2  -1  -6   49.44    1.72
   2  -1  -6   51.40    3.02
   2  -1  -6   51.88    3.24
   2  -1  -5  389.00    5.73
   2  -1  -5  413.91    8.31
   2  -1  -5  398.69    8.78
   2  -1  -4   26.85    1.64
   2  -1  -4   24.80    1.74
   2  -1  -3  264.38    5.09
   2  -1  -3  261.39    5.45
   2  -1  -2  511.22    7.37
  -2  -1   1  172.66    3.10
   2  -1  -1  179.05    3.24
  -2  -1   0 1521.38   16.56
   2  -1   0 1520.00   16.59
  -2  -1  -1 1099.19   13.51
  -2  -1  -2 1114.65   14.24
  -2  -1  -2 1105.74   14.56
   2  -1   3  163.92    4.06
  -2  -1  -3  163.06    2.94
  -2  -1  -3  167.32    4.59
   2  -1   4  370.33    7.55
  -2  -1  -4  369.54    5.68
  -2  -1  -4  373.80    8.43
  -2  -1  -5  150.60    3.67
  -2  -1  -5  156.99    5.75
   2  -1   5  162.34    5.19
  -2  -1  -5  158.66    3.51
  -2  -1  -6    0.57    0.38
  -2   1  -6    0.68    0.39
  -2  -1  -6    3.48    0.53
  -2  -1  -6    0.62    0.64
  -2  -1  -6    1.35    0.48
   2  -1   6    2.02    0.81
   2   1   6    2.31    0.45
  -2   1  -7   81.09    2.59
   2   1   7   72.79    2.23
   2   1   7   74.45    2.11
  -2  -1  -7   72.46    2.44
  -2  -1  -7   73.33    4.37
   2   1   8   24.82    1.06
  -2  -1  -8   24.73    1.31
  -2  -1  -9   25.56    1.22
  -2   1  -9   26.18    1.21
  -2   1  -9   27.70    1.28
  -2  -1  -9   26.30    1.25
  -2  -1  -9   26.36    1.23
  -2   1 -10    5.25    0.38
  -2  -1 -10    3.85    0.33
   2   2 -11    2.66    0.32
   2  -2 -11    2.88    0.33
  -2   2  11    2.09    0.19
   2   2 -10   85.39    1.87
   2   2 -10   88.00    2.57
   2  -2 -10   92.82    2.67
   2  -2 -10   84.52    2.56
   2  -2  -9  135.59    3.32
   2   2  -9  126.93    3.64
   2  -2  -9  131.44    3.80
   2   2  -9  117.69    3.55
   2  -2  -9  118.86    2.89
   2   2  -9  116.39    2.93
   2  -2  -9  133.98    3.71
  -2  -2   8  316.39    8.91
   2  -2  -8  336.93    6.83
   2  -2  -8  325.79    5.91
   2  -2  -8  335.49    9.30
   2   2  -8  316.33    9.27
   2  -2  -8  326.44    6.58
   2   2  -7  151.34    3.29
   2  -2  -7  153.04    4.04
   2   2  -7  153.62    3.80
   2  -2  -7  150.32    3.54
   2  -2  -7  156.10    5.82
   2   2  -7  147.40    3.29
   2  -2  -6  133.44    3.03
   2  -2  -6  135.28    4.91
   2  -2  -6  142.78    5.43
   2   2  -5    4.51    0.47
   2  -2  -5    2.61    0.37
   2  -2  -5    2.56    0.67
   2  -2  -5    3.33    0.82
   2  -2  -4  221.33    5.12
   2  -2  -4  211.92    5.46
   2  -2  -3  151.53    3.60
   2  -2  -3  143.40    3.79
   2  -2  -2 2446.97   27.36
   2  -2  -2 2368.82   27.77
  -2  -2   1 2209.16   24.67
   2  -2  -1 2208.20   24.98
  -2  -2   0   41.12    1.27
  -2   2   0   39.64    1.15
   2   2   0   41.42    0.89
   2  -2   0   42.54    1.31
  -2  -2  -1  682.24    9.19
   2  -2   1  705.47    9.14
   2  -2   2  256.52    4.73
  -2  -2  -2  242.14    5.03
  -2  -2  -3  377.68    5.44
  -2   2  -3  393.46    5.54
  -2  -2  -3  387.85    7.60
   2  -2   4    4.84    0.82
  -2   2  -4    3.96    0.50
  -2  -2  -4    5.37    0.54
  -2  -2  -4    4.97    0.96
  -2  -2  -5  467.50    7.65
  -2  -2  -5  475.17   10.65
  -2  -2  -5  480.79    7.34
  -2   2  -6  139.58    3.43
  -2  -2  -6  132.16    3.33
  -2  -2  -6  135.74    5.74
  -2  -2  -6  133.54    3.27
  -2  -2  -6  134.39    3.57
   2   2   6  140.58    3.23
   2   2   6  131.88    2.96
  -2  -2  -7  122.42    3.25
  -2   2  -7  121.48    3.29
  -2   2  -7  119.69    5.84
  -2  -2  -7  135.32    5.96
   2   2   7  129.89    3.13
  -2   2  -7  118.08    3.24
   2   2   7  126.65    2.90
   2  -2   7  124.38    5.20
   2   2   7  131.58    5.33
  -2  -2  -8    1.22    0.40
  -2   2  -8    1.70    0.48
   2   2   8    1.76    0.36
   2   2   8    1.36    0.35
  -2   2  -9    7.80    0.72
  -2  -2  -9    7.08    0.68
  -2   2  -9    6.95    0.65
  -2  -2  -9    7.33    0.66
  -2   2 -10    0.92    0.21
  -2  -2 -10    0.70    0.18
  -2   3  11    0.57    0.13
   2  -3 -11    0.64    0.20
   2   3 -11    0.71    0.22
   2  -3 -11    0.74    0.21
  -2   3  10    0.28    0.28
   2   3 -10    0.23    0.21
   2   3 -10    0.18    0.30
   2   3 -10    0.15    0.35
   2  -3 -10    0.39    0.35
   2  -3 -10    0.29    0.34
   2  -3  -9   33.42    1.82
   2   3  -9   27.00    1.65
   2  -3  -9   31.77    1.84
   2   3  -9   25.34    1.60
   2  -3  -9   28.66    1.31
   2   3  -9   28.04    1.36
   2  -3  -9   32.48    1.55
   2   3  -9   32.95    1.62
   2  -3  -8  237.67    5.42
   2   3  -8  227.21    4.77
   2  -3  -8  235.73    4.72
   2  -3  -8  230.08    7.52
   2   3  -8  229.14    7.77
   2   3  -8  214.85    4.17
  -2  -3   8  231.47    7.40
  -2   3   8  232.86    7.47
   2   3  -7    1.89    0.41
   2   3  -7    2.31    0.46
   2  -3  -7    1.04    0.45
   2   3  -7    2.91    0.55
   2  -3  -7    1.22    0.41
   2   3  -7    1.79    0.48
   2  -3  -7    0.96    0.63
   2   3  -7    2.59    0.86
   2  -3  -6  211.44    6.72
   2   3  -6  206.97    6.62
   2   3  -6  192.23    3.86
   2  -3  -6  212.41    6.28
   2   3  -6  193.67    6.12
   2  -3  -6  201.72    3.88
   2   3  -6  199.94    4.34
   2  -3  -6  209.27    4.65
   2  -3  -5   16.17    0.86
   2  -3  -5   16.26    1.48
   2   3  -5   18.47    1.58
   2   3  -5   17.79    0.90
   2  -3  -5   17.51    1.66
   2   3  -5   18.96    1.74
   2  -3  -4   79.44    2.90
   2   3  -4   77.81    2.89
   2   3  -4   81.76    3.14
   2  -3  -4   79.33    3.13
   2  -3  -3   65.46    2.24
   2   3  -3   58.45    2.12
   2   3  -3   57.80    2.33
   2  -3  -3   65.49    2.43
   2  -3  -2  276.45    4.69
   2   3  -2  282.62    4.69
   2  -3  -2  269.04    4.94
   2   3  -2  271.01    5.01
  -2   3   1   29.04    1.10
  -2  -3   1   33.13    1.15
   2  -3  -1   34.91    1.30
   2   3  -1   26.14    1.15
   2   3   0  341.38    5.17
   2  -3   0  369.54    5.14
  -2  -3   0  361.21    5.06
   2   3   0  361.51    4.66
  -2   3   0  340.98    5.04
  -2   3   0  353.92    5.11
   2  -3   1  395.21    5.74
   2   3   1  365.74    5.72
  -2  -3  -1  364.80    5.70
  -2   3  -1  402.80    6.00
   2  -3   2  244.66    4.62
   2   3   2  232.29    4.61
  -2   3  -2  252.00    5.23
  -2  -3  -2  237.39    4.92
   2   3   3  183.72    4.47
   2  -3   3  229.37    4.84
  -2   3  -3  217.90    5.47
  -2  -3  -3  180.04    4.87
  -2   3  -3  217.31    3.54
  -2  -3  -3  187.70    3.26
   2  -3   4   66.34    2.80
   2   3   4   62.63    2.76
  -2   3  -4   63.05    3.28
  -2  -3  -4   57.74    2.98
  -2  -3  -4   56.44    1.75
  -2   3  -4   65.08    1.93
   2   3   5   79.50    3.56
   2  -3   5   94.99    3.89
  -2  -3  -5   80.57    2.35
  -2   3  -5   93.04    2.62
  -2   3  -5   93.33    4.46
  -2  -3  -5   81.30    4.01
  -2  -3  -5   76.81    2.53
  -2  -3  -6    4.42    0.61
  -2  -3  -6    4.82    0.74
   2   3   6    6.07    1.13
   2  -3   6    5.18    1.07
   2   3   6    4.63    0.56
  -2   3  -6    3.29    0.55
  -2  -3  -6    4.73    0.62
  -2  -3  -6    6.30    1.26
  -2   3  -6    4.69    1.16
  -2  -3  -6    4.70    0.69
   2   3   6    4.62    0.60
  -2   3  -7   88.76    2.76
   2   3   7   84.36    2.34
   2   3   7   84.59    4.23
   2  -3   7   94.82    4.47
  -2  -3  -7   81.05    2.58
  -2  -3  -7   81.63    4.59
  -2  -3  -7   80.31    2.49
  -2   3  -7   83.29    4.87
  -2   3  -7   86.30    2.67
  -2  -3  -7   87.11    2.88
   2   3   7   86.19    2.55
   2   3   8  110.75    2.52
  -2  -3  -8  105.70    2.77
  -2   3  -8  103.61    2.94
   2   3   8  110.34    2.68
  -2   3  -9   30.22    1.33
  -2  -3  -9   26.97    1.21
  -2   3  -9   31.63    1.36
  -2   3  -9   28.58    1.22
  -2  -3  -9   27.45    1.27
  -2   3 -10   18.55    0.69
  -2  -3 -10   18.19    0.64
   2  -4 -11    0.50    0.19
  -2   4  11    0.40    0.13
   2  -4 -11    0.55    0.20
  -2   4  10    1.72    0.28
   2   4 -10    0.82    0.23
  -2   4  10    2.17    0.37
   2  -4 -10    1.91    0.47
   2  -4 -10    1.75    0.44
   2   4 -10    1.30    0.36
   2  -4  -9  142.89    3.92
   2  -4  -9  136.06    3.89
   2   4  -9  135.50    3.14
   2  -4  -9  140.95    3.34
   2  -4  -8   48.12    1.95
   2   4  -8   55.72    2.15
   2  -4  -8   44.89    3.20
   2   4  -8   56.35    3.71
  -2  -4   8   54.97    3.50
  -2   4   8   46.61    3.25
   2  -4  -8   47.22    2.30
   2   4  -8   51.15    2.30
   2   4  -8   53.21    1.86
   2   4  -8   49.24    1.96
   2   4  -7  170.97    3.94
   2  -4  -7  181.47    4.55
   2   4  -7  171.56    3.89
   2  -4  -7  180.66    3.84
   2  -4  -7  175.87    6.25
   2   4  -7  169.01    6.25
   2   4  -7  170.97    3.69
   2  -4  -7  182.45    4.63
   2   4  -7  164.29    4.17
   2   4  -7  162.36    3.61
   2   4  -6   35.42    1.50
   2  -4  -6   46.03    1.65
   2  -4  -6   46.47    2.80
   2   4  -6   40.21    2.67
   2  -4  -6   37.09    1.63
   2  -4  -6   44.84    2.99
   2   4  -6   39.70    2.79
   2   4  -6   38.27    1.73
   2  -4  -6   43.59    1.97
   2   4  -5    9.55    0.66
   2  -4  -5    8.80    1.10
   2   4  -5    9.15    1.13
   2  -4  -5    8.02    0.62
   2   4  -5    8.82    1.19
   2  -4  -5    7.75    1.11
   2  -4  -4    3.89    0.66
   2   4  -4    1.87    0.49
   2   4  -4    1.46    0.48
   2  -4  -4    3.56    0.70
   2  -4  -3  147.72    3.56
   2   4  -3  133.22    3.38
   2   4  -3  129.77    3.66
   2  -4  -3  152.26    3.87
   2  -4  -2   17.14    0.97
   2  -4  -2   19.12    1.11
  -2  -4   1 1959.69   21.97
  -2   4   1 1964.32   22.03
   2   4  -1 1909.87   22.41
   2  -4  -1 1977.96   22.38
   2   4   0   81.81    2.02
   2  -4   0   92.25    2.04
  -2   4   0   93.74    2.23
  -2  -4   0   86.43    1.94
  -2   4   0   92.09    2.05
   2   4   0   86.13    1.87
  -2   4   0   96.63    1.89
   2  -4   1  159.86    3.18
   2   4   1  181.30    3.45
  -2   4  -1  164.63    3.42
  -2  -4  -1  179.10    3.39
   2   4   2    2.84    0.49
   2  -4   2    3.79    0.51
   2   4   2    2.98    0.22
  -2   4  -2    3.20    0.58
  -2  -4  -2    2.07    0.47
   2  -4   3  117.89    3.40
   2   4   3  131.85    3.57
  -2   4  -3  110.11    3.87
  -2  -4  -3  122.13    3.80
  -2  -4  -3  123.03    2.39
  -2   4  -3  115.68    2.43
   2  -4   4   14.31    1.30
   2   4   4   10.10    1.13
  -2   4  -4   13.85    0.87
  -2  -4  -4    8.66    0.67
  -2   4  -4   14.49    1.59
  -2  -4  -4    9.25    1.22
   2   4   5  251.56    4.51
  -2   4  -5  238.62    4.57
  -2  -4  -5  243.82    4.57
  -2   4  -5  253.89    4.81
  -2   4  -5  261.16    7.72
  -2  -4  -5  244.69    7.14
   2  -4   5  266.56    6.80
   2   4   5  257.47    6.63
  -2  -4  -5  233.55    4.81
  -2  -4  -5  237.83    4.91
  -2  -4  -6   16.57    1.12
  -2   4  -6   10.88    0.94
  -2  -4  -6   16.40    1.26
   2   4   6   17.53    1.82
   2  -4   6   13.13    1.59
   2   4   6   16.42    0.99
  -2  -4  -6   15.37    1.07
  -2  -4  -6   16.73    1.98
  -2   4  -6   10.60    1.70
  -2  -4  -6   16.81    1.23
  -2   4  -6   10.56    0.91
   2   4   6   17.25    1.10
  -2   4  -7  559.00    8.67
   2   4   7  564.23   12.02
   2   4   7  552.22    7.96
   2  -4   7  566.93   12.13
  -2   4  -7  528.70    8.54
  -2  -4  -7  531.60    8.36
  -2  -4  -7  551.85    8.41
  -2  -4  -7  541.27   12.68
  -2   4  -7  555.85   13.44
   2   4   7  561.05    8.40
  -2  -4  -7  558.11    8.98
  -2   4  -7  537.57    8.39
  -2   4  -8  114.74    3.05
  -2  -4  -8  106.57    2.75
  -2  -4  -8  107.77    2.95
  -2   4  -8  123.23    3.29
   2   4   8  106.37    2.72
   2   4   8  111.21    2.58
  -2   4  -8  121.72    3.20
  -2  -4  -9   16.66    0.92
  -2   4  -9   15.36    0.94
  -2   4  -9   13.82    0.84
  -2  -4  -9   15.84    0.97
   2   4   9   14.46    0.66
  -2   4  -9   15.38    0.92
  -2   4  -9   15.44    0.95
  -2   4 -10   13.95    0.59
  -2  -4 -10   11.46    0.48
   2  -5 -11    0.76    0.21
   2  -5 -11    0.71    0.20
  -2   5  11    0.80    0.15
  -2   5  10    9.37    0.60
  -2   5  10   10.97    0.72
   2   5 -10    9.82    0.59
   2   5 -10   10.29    0.77
   2  -5 -10   10.23    0.87
   2  -5 -10   10.35    0.86
   2  -5  -9    4.87    0.78
   2  -5  -9    5.54    0.84
   2   5  -9    6.12    0.59
   2   5  -9    5.82    0.65
   2  -5  -9    5.96    0.69
   2   5  -9    6.81    0.77
   2  -5  -8   82.57    4.28
   2   5  -8   82.16    2.67
   2   5  -8   89.44    4.69
   2  -5  -8   82.79    2.55
  -2  -5   8   79.83    4.17
  -2   5   8   86.34    4.37
   2  -5  -8   83.72    3.10
   2   5  -8   73.79    2.79
   2   5  -8   77.70    2.49
   2   5  -8   79.61    2.34
   2  -5  -7  141.59    4.04
   2  -5  -7  148.62    3.44
   2   5  -7  150.31    3.57
   2  -5  -7  141.96    5.51
   2   5  -7  157.88    5.94
   2   5  -7  145.73    3.40
   2  -5  -7  148.74    4.18
   2   5  -7  144.79    3.86
   2   5  -7  141.27    3.78
   2   5  -7  144.33    3.37
   2   5  -7  140.46    3.45
   2   5  -6  269.83    4.79
   2  -5  -6  279.36    5.64
   2   5  -6  275.67    5.24
   2  -5  -6  281.79    7.83
   2   5  -6  297.24    7.98
   2   5  -6  268.58    4.75
   2  -5  -6  270.58    4.70
   2  -5  -6  282.18    7.37
   2   5  -6  290.14    7.61
   2   5  -6  261.54    4.75
   2  -5  -5   63.24    3.17
   2   5  -5   65.36    3.17
   2   5  -5   63.25    1.78
   2  -5  -5   60.71    2.89
   2   5  -5   63.14    2.97
   2  -5  -5   61.23    1.73
   2  -5  -4   42.58    2.24
   2   5  -4   40.44    2.19
   2  -5  -4   44.34    1.27
   2   5  -4   37.57    1.18
   2  -5  -4   46.17    2.17
   2   5  -4   39.72    2.02
   2  -5  -3    1.08    0.36
   2   5  -3    1.39    0.41
   2   5  -3    1.97    0.43
   2  -5  -3    1.72    0.39
   2  -5  -2   58.85    1.98
   2   5  -2   57.90    1.99
   2  -5  -2   55.37    1.79
  -2  -5   1  796.28   10.06
  -2   5   1  830.39   10.14
   2   5  -1  830.70   10.59
   2  -5  -1  831.38   10.48
   2  -5   0  705.55    8.87
   2   5   0  696.61    9.02
  -2   5   0  698.57    9.49
  -2   5   0  730.22    8.97
  -2   5   0  707.73    8.92
  -2  -5   0  701.38    8.78
   2   5   0  696.53    9.01
   2  -5   1  501.90    7.09
   2   5   1  550.57    7.41
  -2   5  -1  495.10    7.39
  -2   5  -1  457.46    7.42
  -2  -5  -1  539.17    7.29
   2  -5   2  694.80    9.65
   2   5   2  734.24    9.91
  -2   5  -2  687.65   10.51
  -2  -5  -2  708.53   10.17
   2   5   2  663.37    7.89
  -2   5  -3  653.01    8.62
  -2  -5  -3  686.86    8.51
  -2   5  -3  641.06   11.29
  -2  -5  -3  685.57   10.99
   2   5   3  723.22   10.56
   2  -5   3  670.77   10.37
  -2   5  -4  106.44    2.63
  -2  -5  -4  108.15    2.51
   2  -5   4  114.37    3.81
  -2   5  -4  108.83    4.36
  -2  -5  -4  111.23    4.16
   2   5   5  538.48    7.84
  -2  -5  -5  531.53    7.83
  -2   5  -5  540.76    8.17
  -2   5  -5  533.64   11.83
  -2  -5  -5  543.35   11.35
  -2  -5  -5  521.06    8.29
   2  -5   5  552.18   10.60
   2   5   5  560.65   10.60
   2   5   5  525.49    7.47
  -2   5  -5  524.14    7.94
  -2  -5  -5  519.13    8.31
  -2  -5  -6    1.22    0.41
  -2  -5  -6    1.98    0.57
  -2  -5  -6    2.11    0.47
  -2   5  -6    3.28    0.57
  -2   5  -6    2.54    0.94
  -2  -5  -6    2.28    0.86
   2   5   6    3.64    0.91
   2   5   6    4.71    0.59
   2  -5   6    1.25    0.62
  -2   5  -6    2.52    0.50
  -2  -5  -6    1.91    0.52
   2   5   6    3.85    0.54
   2   5   6    3.79    0.58
  -2   5  -7    1.27    0.83
  -2  -5  -7    0.14    0.52
   2  -5   7    0.29    0.55
   2   5   7    0.53    0.34
   2   5   7    0.64    0.60
  -2  -5  -7    0.45    0.38
  -2   5  -7    0.50    0.39
  -2  -5  -7    0.42    0.41
  -2   5  -7    0.60    0.35
   2   5   7    0.21    0.33
  -2  -5  -7    0.20    0.33
  -2   5  -8    0.82    0.41
  -2  -5  -8    0.33    0.33
   2   5   8    0.54    0.32
   2   5   8    0.38    0.29
  -2  -5  -8    0.45    0.31
  -2   5  -8    0.37    0.34
  -2   5  -8    0.66    0.42
  -2  -5  -9    6.89    0.60
  -2   5  -9   10.48    0.77
  -2   5  -9    8.69    0.65
  -2   5  -9   10.32    0.78
   2   5   9    5.69    0.45
  -2   5 -10   61.91    1.30
   2  -6 -11   81.17    1.53
  -2   6  11   77.30    1.32
  -2   6  10   12.47    0.74
   2  -6 -10   12.50    0.92
  -2   6  10   10.23    0.64
   2  -6  -9    5.23    0.82
   2   6  -9    6.84    0.69
   2   6  -9    7.00    0.63
   2  -6  -9    6.23    0.87
   2   6  -9    6.86    0.77
   2  -6  -9    6.21    0.68
   2   6  -9    7.52    0.79
   2  -6  -8  272.09    8.06
   2   6  -8  280.77    8.55
   2  -6  -8  281.60    5.19
   2   6  -8  280.98    5.41
  -2  -6   8  255.45    7.66
  -2   6   8  293.14    8.22
   2  -6  -8  278.53    6.13
   2   6  -8  243.34    5.49
   2   6  -8  264.50    5.14
   2   6  -8  266.76    4.92
   2   6  -7  176.18    3.91
   2  -6  -7  181.40    3.85
   2  -6  -7  183.67    6.28
   2   6  -7  174.60    6.36
   2   6  -7  170.89    3.81
   2   6  -7  176.09    4.27
   2   6  -7  166.25    4.16
   2  -6  -7  179.20    4.68
   2   6  -7  163.59    3.81
   2   6  -7  168.58    3.75
   2   6  -6  215.79    4.22
   2  -6  -6  220.92    4.99
   2   6  -6  222.88    4.57
   2   6  -6  215.46    4.48
   2   6  -6  229.73    6.94
   2  -6  -6  234.36    7.06
   2  -6  -6  220.71    4.12
   2   6  -6  221.98    4.17
   2  -6  -6  224.47    6.45
   2   6  -6  235.35    6.74
   2   6  -6  214.01    4.17
   2   6  -5  129.91    4.55
   2  -6  -5  135.35    4.66
   2  -6  -5  134.25    2.75
   2   6  -5  123.37    2.67
   2  -6  -5  139.08    4.45
   2   6  -5  127.66    4.31
   2  -6  -4   11.30    1.15
   2   6  -4   12.60    1.22
   2  -6  -4   11.32    0.63
   2   6  -4   12.09    0.65
   2  -6  -4   11.72    1.12
   2   6  -4   14.60    1.21
   2  -6  -3  653.34   10.09
   2   6  -3  648.98   10.06
   2  -6  -3  666.39    9.66
   2   6  -3  653.71    9.56
   2   6  -2  798.24   10.85
   2  -6  -2  805.76   10.82
  -2  -6   1  138.33    2.66
  -2   6   1  143.81    2.72
   2   6  -1  149.42    3.05
   2  -6  -1  146.99    2.95
  -2   6   0  372.59    5.45
  -2  -6   0  395.15    5.39
   2   6   0  409.91    5.94
  -2   6   0  366.16    6.14
  -2   6   0  384.08    5.76
   2  -6   0  373.77    5.39
   2   6   0  381.85    5.60
  -2   6  -1   18.11    1.14
  -2  -6  -1    9.24    0.71
  -2   6  -1   19.17    1.06
   2  -6   1   14.63    0.83
   2   6   1   11.81    0.80
  -2   6  -2  453.45    7.74
  -2  -6  -2  452.28    7.41
   2   6   2  440.68    7.02
   2  -6   2  449.94    6.91
  -2   6  -3  108.61    3.83
  -2  -6  -3  103.11    3.49
  -2  -6  -3  103.42    2.16
  -2   6  -3  108.28    2.33
   2   6   3   93.64    2.01
   2   6   3  106.40    3.25
   2  -6   3  116.40    3.35
   2   6   4   14.00    1.33
   2  -6   4   15.25    1.36
  -2   6  -4   17.91    1.00
  -2  -6  -4   11.25    0.75
  -2   6  -4   13.02    1.53
  -2  -6  -4   14.79    1.50
   2   6   5  244.15    4.55
  -2  -6  -5  229.34    4.88
  -2   6  -5  250.92    4.81
  -2  -6  -5  237.88    4.47
  -2  -6  -5  241.07    7.04
  -2   6  -5  255.08    7.68
  -2  -6  -5  226.95    4.84
   2   6   5  249.31    6.51
   2  -6   5  267.48    6.82
   2   6   5  233.05    4.23
  -2   6  -5  241.37    4.67
  -2  -6  -6  401.09    6.96
   2   6   6  401.55    6.39
   2   6   6  421.16    9.60
   2  -6   6  445.34    9.82
  -2   6  -6  421.66   11.07
  -2  -6  -6  404.62   10.19
  -2   6  -6  390.66    6.72
  -2  -6  -6  404.93    7.32
  -2   6  -6  419.44    7.01
  -2  -6  -6  409.81    7.41
   2   6   6  421.30    6.88
   2   6   6  420.10    6.63
  -2   6  -6  396.95    6.76
  -2  -6  -6  385.67    6.63
  -2  -6  -7    1.72    0.47
  -2   6  -7    3.29    1.04
  -2  -6  -7    1.87    0.76
   2  -6   7    3.72    0.98
   2   6   7    1.51    0.41
   2   6   7    1.03    0.59
  -2   6  -7    2.74    0.59
  -2  -6  -7    5.08    0.76
   2   6   7    1.05    0.37
   2   6   7    2.97    0.56
  -2  -6  -7    1.29    0.39
  -2   6  -7    2.18    0.51
  -2   6  -8   52.52    1.93
  -2  -6  -8   52.44    1.76
  -2   6  -8   57.08    2.14
  -2  -6  -8   56.74    1.98
   2   6   8   57.90    1.97
   2   6   8   57.59    1.80
  -2   6  -8   56.35    2.08
  -2   6  -9   27.11    1.09
  -2  -6  -9   27.51    1.12
  -2   6  -9   30.27    1.25
  -2   6  -9   30.48    1.28
   2   6   9   28.16    0.96
  -2   6 -10    7.68    0.40
   2  -7 -11    0.13    0.12
  -2   7  10   10.30    0.68
   2  -7 -10    9.64    0.80
  -2   7  10    9.23    0.62
   2   7 -10    8.26    0.55
   2  -7  -9  134.06    3.80
   2  -7  -9  132.35    3.77
   2   7  -9  124.08    2.78
   2   7  -9  128.16    2.99
   2   7  -9  123.02    3.18
   2   7  -9  141.36    3.35
   2  -7  -9  131.22    3.06
   2  -7  -8    1.27    0.59
   2   7  -8    2.09    0.51
   2  -7  -8    1.32    0.42
   2  -7  -8    1.22    0.67
   2   7  -8    1.52    0.77
   2   7  -8    1.85    0.49
  -2   7   8    1.58    0.69
  -2  -7   8    1.66    0.70
   2   7  -8    2.21    0.60
   2   7  -8    1.94    0.47
   2   7  -7  280.50    5.22
   2  -7  -7  281.24    5.06
   2  -7  -7  281.78    7.91
   2   7  -7  278.78    8.16
   2   7  -7  278.70    5.23
   2   7  -7  274.28    5.59
   2  -7  -7  279.35    6.17
   2   7  -7  261.91    5.48
   2   7  -7  270.13    5.16
   2   7  -7  273.60    4.76
   2   7  -7  261.74    5.03
   2   7  -6  103.61    2.73
   2   7  -6  101.68    2.71
   2   7  -6  105.63    2.69
   2  -7  -6  104.64    2.60
   2  -7  -6  108.15    4.35
   2   7  -6  108.44    4.44
   2   7  -6  105.97    2.80
  -2   7   6  102.63    2.61
   2   7  -6  115.85    2.94
   2   7  -6  109.55    3.00
   2  -7  -6  104.18    3.30
   2   7  -6  104.78    2.92
   2  -7  -5  646.79    8.39
   2   7  -5  609.31    8.32
   2  -7  -5  662.23   11.37
   2   7  -5  623.64   11.14
   2   7  -5  619.91   11.59
   2  -7  -5  652.54   11.78
   2  -7  -4   69.45    1.68
   2   7  -4   79.20    1.76
   2  -7  -4   75.83    2.85
   2   7  -4   88.19    3.03
   2  -7  -4   73.35    3.00
   2   7  -4   86.79    3.22
   2   7  -3  728.03   10.41
   2  -7  -3  743.23   11.02
   2   7  -3  717.73   10.88
   2   7  -2  832.36   11.08
   2  -7  -2  815.04   11.02
   2   7  -1   52.69    1.66
   2  -7  -1   48.68    1.56
  -2  -7   1   50.96    1.42
  -2   7   1   50.27    1.43
   2   7   0  282.09    4.96
  -2   7   0  283.99    4.37
  -2   7   0  285.45    5.30
  -2  -7   0  282.77    4.21
  -2   7   0  291.28    4.94
   2  -7   0  271.39    4.27
   2   7   0  273.11    4.42
  -2   7  -1 2232.87   25.53
  -2  -7  -1 2239.71   25.21
   2   7   1 2265.20   25.35
   2  -7   1 2180.37   25.01
  -2   7  -2   86.02    2.88
  -2  -7  -2   73.33    2.49
   2   7   2   65.93    1.60
   2   7   2   68.78    2.29
   2  -7   2   82.49    2.39
   2  -7   3  513.27    8.28
   2   7   3  501.57    8.33
  -2   7  -3  494.35    6.68
  -2  -7  -3  478.52    6.43
  -2   7  -3  490.01    9.26
  -2  -7  -3  486.44    8.76
   2   7   4   39.14    2.18
   2  -7   4   46.88    2.40
  -2   7  -4   47.74    2.84
  -2  -7  -4   38.44    2.42
  -2   7  -4   44.02    1.61
  -2  -7  -4   37.47    1.39
   2   7   5   63.81    2.09
  -2   7  -5   59.27    2.00
  -2  -7  -5   58.15    2.22
  -2   7  -5   66.34    2.23
  -2  -7  -5   62.85    2.02
  -2   7  -5   63.32    3.71
  -2  -7  -5   60.28    3.38
  -2  -7  -5   61.10    2.31
  -2   7  -5   60.25    2.06
   2   7   5   62.71    3.12
   2  -7   5   70.81    3.29
   2   7   5   59.98    1.89
  -2   7  -5   66.83    2.20
  -2   7  -6   26.49    1.44
  -2  -7  -6   24.03    1.54
  -2   7  -6   31.19    2.83
  -2  -7  -6   22.91    2.26
  -2  -7  -6   24.34    1.55
  -2   7  -6   23.63    1.33
  -2  -7  -6   22.61    1.40
   2  -7   6   29.14    2.30
   2   7   6   23.58    1.25
   2   7   6   25.93    2.18
   2   7   6   26.69    1.38
   2   7   6   25.57    1.41
  -2   7  -6   26.12    1.41
  -2   7  -7   18.37    1.21
  -2  -7  -7   18.40    1.15
   2   7   7   21.44    1.18
   2  -7   7   23.71    2.18
   2   7   7   19.69    1.96
  -2  -7  -7   20.46    1.42
  -2   7  -7   20.01    1.32
   2   7   7   20.82    1.19
   2   7   7   20.08    1.28
  -2   7  -7   23.89    2.52
  -2  -7  -7   21.53    2.20
  -2  -7  -7   20.14    1.31
  -2   7  -8   12.16    0.98
  -2  -7  -8   12.28    0.90
  -2   7  -8   12.90    1.01
  -2   7  -8   12.41    0.99
   2   7   8   14.07    0.98
  -2   7  -8   11.76    0.90
   2   7   8   13.41    0.87
  -2   7  -9  101.65    2.22
  -2  -7  -9  102.07    2.23
  -2   7  -9  104.30    2.38
  -2   7  -9  109.37    2.52
   2   7   9  104.93    2.06
   2  -8 -10   79.43    2.21
  -2   8  10   78.23    1.86
  -2   8  10   70.73    1.76
   2   8 -10   73.35    1.65
   2   8  -9   18.54    1.16
   2  -8  -9   19.52    1.41
   2   8  -9   18.18    1.00
   2   8  -9   18.80    1.08
  -2   8   9   20.11    1.13
   2  -8  -9   19.04    1.40
   2   8  -8   48.63    1.85
   2   8  -8   45.97    1.86
   2  -8  -8   37.76    2.11
   2   8  -8   46.61    2.12
   2   8  -8   45.88    1.92
   2  -8  -8   41.35    2.95
   2  -8  -8   44.19    1.78
   2   8  -8   50.71    1.99
   2   8  -8   47.44    3.33
  -2   8   8   40.53    2.81
  -2  -8   8   42.66    2.85
   2   8  -7   16.91    1.15
   2   8  -7   14.27    1.15
   2  -8  -7   16.10    1.41
   2   8  -7   16.53    1.24
   2   8  -7   15.01    1.06
   2   8  -7   15.77    1.11
   2   8  -7   16.25    1.01
  -2   8   7   14.39    1.02
   2  -8  -7   15.78    1.04
   2   8  -7   15.48    1.07
   2   8  -7   15.19    1.82
   2  -8  -7   16.67    1.85
  -2   8   7   14.74    1.00
   2   8  -6   24.79    1.24
   2   8  -6   25.75    1.31
   2   8  -6   25.58    1.31
   2   8  -6   26.29    1.33
   2   8  -6   27.25    1.41
   2  -8  -6   25.80    1.64
   2   8  -6   25.26    1.37
   2   8  -6   25.62    1.40
  -2   8   6   24.75    1.23
   2   8  -6   24.74    1.23
   2  -8  -6   26.16    1.23
   2  -8  -6   28.44    2.23
   2   8  -6   24.57    2.08
   2  -8  -5  261.04    4.29
   2   8  -5  254.11    4.25
   2  -8  -5  267.96    6.50
   2   8  -5  267.65    6.49
   2  -8  -5  270.27    6.91
   2   8  -5  266.87    6.80
   2  -8  -4  615.65    7.65
   2   8  -4  572.34    7.53
   2  -8  -4  636.63   10.07
   2   8  -4  589.15    9.71
   2   8  -4  587.97   10.16
   2  -8  -4  633.54   10.49
   2  -8  -3   28.52    1.48
   2   8  -3   33.07    1.55
   2  -8  -3   29.89    1.62
   2   8  -3   34.13    1.73
   2  -8  -2 1686.49   20.38
   2   8  -2 1729.97   20.41
   2   8  -1   39.67    1.40
   2  -8  -1   39.77    1.37
  -2  -8   1   38.20    1.18
  -2   8   1   40.66    1.25
  -2   8   1   39.84    1.84
   2  -8   0 1255.41   14.69
   2   8   0 1245.76   14.86
  -2   8   0 1255.37   15.81
   2   8   0 1248.09   16.02
  -2  -8   0 1286.43   14.57
  -2   8   0 1239.43   16.37
  -2   8   0 1239.83   14.71
  -2  -8  -1  350.10    5.51
  -2   8  -1  364.97    5.81
   2  -8   1  351.60    5.37
   2   8   1  356.23    5.61
  -2   8  -1  341.60    6.64
   2  -8   2   84.97    2.47
   2   8   2   90.07    2.64
   2   8   2   80.61    1.95
  -2   8  -2   79.08    2.83
  -2  -8  -2   87.10    2.73
  -2  -8  -3    4.28    0.43
  -2   8  -3    3.83    0.45
   2  -8   3    4.40    0.68
   2   8   3    2.34    0.54
   2   8   3    3.68    0.40
  -2   8  -3    3.94    0.78
  -2  -8  -3    4.01    0.73
   2   8   4  181.90    4.98
   2  -8   4  179.29    4.92
  -2   8  -4  173.66    5.70
  -2  -8  -4  178.79    5.33
  -2   8  -4  173.36    3.54
  -2  -8  -4  173.49    3.34
   2   8   5   16.70    1.08
  -2   8  -5   22.96    1.29
  -2  -8  -5   16.43    1.02
  -2  -8  -5   16.94    1.19
  -2   8  -5   21.47    1.21
  -2   8  -5   20.39    2.12
  -2  -8  -5   17.73    1.83
  -2  -8  -5   16.03    1.20
   2   8   5   17.50    1.64
   2   8   5   18.13    1.04
   2  -8   5   25.53    1.97
  -2   8  -5   18.35    1.14
  -2   8  -5   21.42    1.18
  -2   8  -6   51.41    2.05
  -2  -8  -6   51.87    2.29
  -2   8  -6   53.07    3.66
  -2  -8  -6   51.29    3.31
  -2  -8  -6   50.58    2.26
  -2   8  -6   49.02    1.93
   2   8   6   52.74    2.06
   2   8   6   55.25    2.03
   2   8   6   54.71    3.12
   2   8   6   53.56    1.89
   2  -8   6   54.19    3.14
  -2   8  -6   52.97    2.00
  -2   8  -7   52.97    2.00
   2   8   7   51.31    1.85
   2  -8   7   54.69    3.24
   2   8   7   50.91    3.09
  -2  -8  -7   48.07    2.19
   2   8   7   51.71    2.05
   2   8   7   48.53    1.88
  -2   8  -7   52.58    2.10
  -2   8  -7   56.41    3.82
  -2  -8  -7   44.33    3.17
  -2  -8  -7   49.31    2.08
  -2  -8  -8  170.73    3.57
  -2   8  -8  175.53    3.86
  -2   8  -8  177.67    3.87
  -2   8  -8  174.78    3.81
   2   8   8  179.48    3.50
   2   8   8  163.22    3.31
   2   8   8  175.93    3.76
  -2   8  -8  174.14    3.62
  -2   8  -9  101.98    2.13
   2   8   9   96.42    1.99
  -2  -8  -9   96.26    2.07
   2   9 -10    0.68    0.23
   2  -9 -10    0.54    0.30
  -2   9  10    0.69    0.20
  -2   9  10    0.75    0.26
  -2   9  10    0.65    0.27
   2   9  -9   53.03    1.72
   2   9  -9   53.52    1.79
   2  -9  -9   49.00    2.16
   2   9  -9   53.98    1.89
  -2   9   9   51.13    1.78
  -2  -9   8   73.62    3.71
  -2   9   8   87.04    4.04
   2   9  -8   87.17    4.46
   2  -9  -8   96.23    2.61
   2   9  -8   90.70    2.68
   2  -9  -8   95.11    4.43
   2   9  -8   88.05    2.94
   2   9  -8   81.66    2.59
   2   9  -8   84.29    2.52
   2   9  -8   86.67    2.60
  -2   9   7    5.02    0.62
   2   9  -7    5.34    0.68
   2   9  -7    4.85    0.67
   2   9  -7    5.53    0.65
   2   9  -7    4.64    0.65
   2   9  -7    5.86    0.74
   2  -9  -7    7.37    1.26
   2   9  -7    5.41    1.12
   2  -9  -7    6.62    0.68
   2   9  -7    5.63    0.68
  -2   9   7    4.41    0.63
   2   9  -7    5.35    0.74
   2  -9  -7    5.66    0.90
  -2   9   7    5.72    1.09
  -2  -9   7    6.34    1.13
  -2   9   6  117.39    2.93
   2   9  -6  132.08    3.26
   2   9  -6  114.46    2.97
   2   9  -6  120.60    3.02
   2   9  -6  118.76    2.97
   2   9  -6  129.70    3.27
   2  -9  -6  121.59    3.67
   2   9  -6  114.35    3.11
   2   9  -6  126.90    3.26
   2  -9  -6  102.97    3.22
   2  -9  -6  126.44    2.88
   2   9  -6  116.62    2.82
   2  -9  -6  129.45    4.77
   2   9  -6  118.77    4.65
   2   9  -6  123.29    3.12
   2  -9  -5  714.82    9.30
   2   9  -5  709.42    9.29
   2  -9  -5  744.34   12.37
   2   9  -5  732.43   12.23
   2  -9  -5  743.45   12.86
   2   9  -5  748.23   12.79
  -2   9   4   30.36    1.09
   2  -9  -4   31.91    1.80
   2   9  -4   24.54    1.56
   2  -9  -4   30.60    1.05
   2   9  -4   25.13    0.94
   2  -9  -4   29.22    1.86
   2   9  -4   24.40    1.67
   2  -9  -3  117.54    3.09
   2   9  -3  109.74    2.96
   2  -9  -3  112.94    3.26
   2  -9  -2   39.38    1.57
   2   9  -2   33.66    1.45
  -2  -9   2   33.36    1.32
  -2   9   2   40.90    1.43
   2   9  -1  470.12    6.58
   2  -9  -1  460.52    6.49
  -2   9   1  475.79    7.58
  -2   9   1  464.97    6.16
   2  -9   0  316.46    4.70
   2   9   0  316.21    4.81
  -2   9   0  320.73    6.33
   2   9   0  321.03    6.05
  -2   9   0  315.54    4.71
  -2  -9   0  316.43    4.57
  -2   9   0  314.40    5.85
   2   9   1  129.35    2.91
   2  -9   1  131.65    2.76
  -2   9  -1  134.23    3.16
  -2  -9  -1  135.51    2.99
  -2   9  -1  128.19    3.87
   2  -9   2   17.90    1.08
   2   9   2   19.15    1.18
   2   9   2   15.62    0.88
  -2  -9  -2   15.76    1.13
  -2   9  -3 1384.98   16.29
  -2  -9  -3 1411.65   16.09
   2   9   3 1432.86   18.42
  -2   9  -3 1396.98   19.60
  -2  -9  -3 1426.10   19.04
   2  -9   4   75.64    3.06
   2   9   4   65.65    2.86
  -2   9  -4   73.06    3.54
  -2  -9  -4   64.86    3.13
  -2  -9  -4   66.82    1.89
  -2   9  -4   71.06    2.08
  -2   9  -5  183.07    3.97
  -2  -9  -5  183.62    4.27
  -2   9  -5  178.29    3.89
  -2   9  -5  177.19    6.33
  -2  -9  -5  184.16    6.00
  -2  -9  -5  181.47    4.38
   2   9   5  194.82    5.61
   2   9   5  187.23    3.78
   2  -9   5  195.80    5.72
   2   9   5  195.50    4.08
  -2   9  -5  179.61    3.80
  -2   9  -6    0.72    0.38
  -2   9  -6    0.87    0.35
  -2  -9  -6    0.57    0.45
  -2   9  -6    0.71    0.59
  -2  -9  -6    0.96    0.58
  -2  -9  -6    0.35    0.39
   2   9   6    1.92    0.47
   2   9   6    1.35    0.43
   2  -9   6    0.36    0.43
   2   9   6    1.61    0.63
   2   9   6    1.61    0.41
  -2   9  -6    1.21    0.40
  -2   9  -7    6.01    0.71
   2   9   7    7.29    0.73
   2  -9   7    6.13    1.11
   2   9   7    5.47    1.03
  -2  -9  -7    8.04    0.95
   2   9   7    5.51    0.68
   2   9   7    7.18    0.79
  -2   9  -7    5.06    0.72
  -2  -9  -7    6.54    1.20
  -2   9  -7    5.00    1.19
  -2  -9  -7    6.77    0.82
  -2  -9  -8    2.28    0.43
  -2   9  -8    1.88    0.44
  -2   9  -8    1.59    0.46
  -2   9  -8    2.22    0.51
   2   9   8    2.47    0.43
   2   9   8    2.63    0.51
   2   9   8    2.35    0.44
  -2   9  -8    2.26    0.45
  -2   9  -9   19.96    0.83
  -2   9  -9   21.73    1.01
  -2  10  10   27.91    1.04
  -2  10  10   26.13    0.90
   2 -10 -10   29.65    1.21
  -2  10  10   30.81    1.06
   2 -10  -9   13.12    1.12
  -2  10   9   13.66    0.92
   2  10  -9   16.03    0.94
   2  10  -9   15.07    0.94
   2  10  -9   16.09    0.99
   2 -10  -8   90.88    2.48
   2  10  -8   91.22    2.60
   2 -10  -8   87.32    3.16
   2  10  -8   83.89    2.57
   2  10  -8   87.88    2.55
   2  10  -8   89.17    2.60
  -2  10   7   22.92    1.34
  -2  10   7   22.21    1.26
   2  10  -7   20.48    1.24
   2  10  -7   22.95    1.32
   2  10  -7   21.61    1.29
   2  10  -7   21.54    1.24
   2 -10  -7   22.86    2.11
   2  10  -7   22.01    2.12
   2  10  -7   22.70    1.25
   2 -10  -7   21.85    1.18
   2  10  -7   21.67    1.36
   2 -10  -7   20.79    1.33
   2  10  -7   22.09    1.42
   2 -10  -7   22.27    1.65
  -2 -10   7   20.33    1.91
  -2  10   7   21.06    1.96
  -2  10   6  211.90    4.27
   2  10  -6  223.06    4.50
   2  10  -6  198.49    4.08
   2  10  -6  214.30    4.35
   2  10  -6  210.32    4.30
   2  10  -6  210.63    4.28
   2 -10  -6  199.76    4.77
   2 -10  -6  216.27    5.16
   2  10  -6  200.60    4.37
   2  10  -6  216.56    4.41
   2  10  -6  223.53    4.62
   2  10  -6  217.51    4.54
   2 -10  -6  226.20    6.43
   2  10  -6  209.28    6.22
   2 -10  -6  225.86    4.09
   2  10  -6  210.24    4.02
   2  10  -5  283.46    6.95
   2 -10  -5  266.59    5.28
   2 -10  -5  294.60    6.79
   2  10  -5  271.55    6.48
   2  10  -5  269.98    4.41
   2 -10  -5  283.21    4.50
   2  10  -5  275.50    4.91
   2  10  -5  271.93    4.82
   2  10  -5  276.47    4.85
  -2  10   4  327.74    4.93
   2 -10  -4  337.93    6.99
   2  10  -4  338.62    6.89
   2 -10  -4  344.37    6.70
   2  10  -4  328.17    6.45
   2 -10  -4  326.08    4.71
   2  10  -4  320.31    4.62
   2 -10  -3  173.72    4.17
   2  10  -3  171.24    4.08
  -2  10   3  177.07    3.12
   2  10  -2   27.15    1.25
   2 -10  -2   23.99    1.19
  -2  10   2   25.10    1.08
  -2 -10   2   27.86    1.15
   2  10  -1    4.35    0.43
  -2  10   1    2.91    0.32
  -2  10   1    4.77    0.66
  -2  10   1    2.82    0.62
  -2 -10   1    3.95    0.35
   2 -10   0   89.12    2.00
   2  10   0   85.83    2.06
  -2 -10   0   81.84    1.83
  -2  10   0   92.84    3.24
   2  10   0   85.11    2.94
  -2  10   0   89.37    1.95
  -2  10   0   92.44    2.95
   2  10   1   33.68    1.35
   2  10   1   33.07    1.80
  -2  10  -1   37.08    1.52
  -2 -10  -1   38.99    1.47
   2 -10   2  345.28    5.73
   2  10   2  345.71    5.94
  -2  10  -2  317.55    6.27
  -2 -10  -2  342.56    6.18
   2  10   2  311.09    5.38
  -2  10  -3    6.47    0.94
  -2 -10  -3    6.31    0.87
   2 -10   3    7.36    0.84
   2  10   3    8.11    0.89
  -2 -10  -3    6.46    0.51
  -2  10  -3    6.58    0.54
  -2 -10  -4  163.79    3.24
  -2  10  -4  171.28    3.47
  -2  10  -4  172.40    3.57
   2  10   4  170.57    3.43
   2  10   4  163.74    4.70
   2 -10   4  174.57    4.83
  -2  10  -4  165.34    5.45
  -2 -10  -4  167.87    5.13
   2  10   5  118.45    3.14
  -2  10  -5  115.39    2.63
  -2  10  -5  115.44    3.01
  -2 -10  -5  114.54    3.27
  -2  10  -5  121.03    5.09
  -2 -10  -5  117.04    4.66
  -2 -10  -5  115.96    3.46
   2  10   5  117.54    3.04
  -2  10  -5  114.92    2.92
  -2  10  -5  122.50    3.14
   2  10   5  130.59    3.03
   2 -10   5  134.23    4.60
   2  10   5  122.44    4.37
  -2  10  -6    7.12    0.78
  -2 -10  -6    7.66    0.93
  -2  10  -6    7.90    1.39
  -2 -10  -6    7.99    1.30
  -2 -10  -6    7.18    0.87
  -2  10  -6    6.34    0.71
   2  10   6    8.00    0.86
   2  10   6    8.26    0.82
   2  10   6    7.74    0.77
   2 -10   6    8.03    1.22
   2  10   6    7.98    1.21
  -2  10  -7   93.22    2.82
  -2 -10  -7   99.19    3.03
  -2 -10  -7  102.64    3.25
  -2  10  -7   93.20    2.76
  -2 -10  -7   96.27    2.60
  -2  10  -7   94.49    2.83
   2  10   7  100.65    2.68
   2  10   7  100.43    2.94
   2  10   7  101.51    2.83
  -2  10  -7   89.52    2.62
  -2  10  -8   58.40    1.84
  -2 -10  -8   52.76    1.67
  -2  10  -8   63.57    2.03
   2  10   8   58.29    1.99
   2  10   8   54.15    1.76
  -2  10  -8   62.00    2.07
   2  10   8   57.86    1.80
  -2  10  -9  115.00    2.41
   2  10   9  107.16    2.08
  -2  11  10   19.85    0.82
  -2  11  10   17.74    0.72
  -2  11  10   19.27    0.83
   2 -11 -10   19.26    0.92
   2  11  -9   10.28    0.77
   2 -11  -9    8.50    0.90
   2  11  -8  165.90    3.71
   2  11  -8  171.90    3.75
   2 -11  -8  177.07    4.65
   2 -11  -8  177.99    4.62
  -2  11   8  161.02    3.63
  -2  11   8  162.01    3.53
   2  11  -8  161.18    3.68
   2  11  -7   79.56    2.49
   2  11  -7   75.66    2.47
   2  11  -7   79.06    2.50
  -2  11   7   80.88    2.49
   2 -11  -7   76.17    3.05
   2 -11  -7   79.26    3.88
   2  11  -7   75.80    3.88
   2 -11  -7   77.42    2.27
   2  11  -7   80.66    2.36
  -2  11   7   75.90    2.53
  -2 -11   7   69.03    3.44
  -2  11   7   73.49    3.54
   2  11  -7   75.11    2.37
   2 -11  -6  616.72   10.07
   2  11  -6  569.57    8.49
   2  11  -6  633.35    9.15
   2  11  -6  597.05    8.94
   2  11  -6  592.12    8.79
   2  11  -6  579.15    8.74
   2 -11  -6  543.22    9.37
   2  11  -6  601.07    9.09
   2  11  -6  625.03    9.34
  -2  11   6  595.97    8.84
   2 -11  -6  625.83   11.74
   2  11  -6  586.24    8.30
   2 -11  -6  638.53    8.48
   2  11  -6  588.74   11.47
   2  11  -6  605.52    8.98
   2 -11  -5  120.17    3.18
  -2  11   5  126.89    3.02
   2  11  -5  138.96    3.26
   2  11  -5  129.83    3.03
   2  11  -5  130.44    3.14
   2  11  -5  135.92    3.10
   2 -11  -5  130.79    4.31
   2  11  -5  127.52    4.17
   2 -11  -5  128.50    2.68
   2  11  -5  127.23    2.63
   2  11  -5  134.09    3.23
  -2  11   5  122.00    2.68
   2 -11  -5  117.81    3.34
   2  11  -5  132.05    3.29
   2  11  -5  136.98    3.17
   2  11  -5  130.33    3.09
   2 -11  -4  727.31   11.04
   2  11  -4  700.82   10.71
  -2  11   4  715.41    9.09
   2 -11  -4  728.83   11.48
   2  11  -4  708.57   11.18
  -2  11   3  350.13    5.18
   2 -11  -3  348.99    6.33
   2  11  -3  341.95    6.17
  -2  11   2    3.22    0.38
  -2 -11   2    3.08    0.38
  -2  11   2    2.66    0.35
   2  11  -2    2.46    0.37
  -2  11   1   23.34    0.97
   2  11  -1   25.26    0.94
  -2  11   1   22.97    0.78
  -2 -11   1   22.50    0.78
  -2  11   1   24.46    1.55
  -2 -11   0   65.51    1.51
   2  11   0   63.65    1.61
   2 -11   0   61.72    1.54
  -2  11   0   62.18    2.78
   2  11   0   65.61    2.72
  -2  11   0   63.97    2.60
   2 -11   1   28.22    1.13
   2  11   1   39.41    1.39
  -2  11  -1   23.78    1.17
  -2 -11  -1   38.77    1.41
   2  11   1   34.10    1.93
   2 -11   2  309.11    5.40
   2  11   2  336.47    5.76
   2  11   2  305.84    5.50
  -2  11  -2  292.45    5.91
  -2 -11  -2  337.98    6.04
  -2  11  -3   25.70    1.05
   2 -11   3   29.66    1.65
  -2  11  -3   25.78    1.78
  -2  11  -4   27.94    1.33
  -2 -11  -4   29.32    1.21
  -2  11  -4   26.96    1.23
   2  11   4   28.16    1.39
  -2  11  -4   26.97    1.33
  -2  11  -4   26.93    2.09
  -2 -11  -4   30.76    2.11
   2  11   4   31.12    1.36
   2 -11   4   31.05    1.93
   2  11   4   33.22    2.00
   2  11   5    6.76    0.70
   2 -11   5    3.44    0.78
   2  11   5    9.02    1.17
  -2  11  -5    3.36    0.52
  -2  11  -5    4.05    0.61
  -2  11  -5    3.72    0.50
  -2 -11  -5    4.50    0.68
  -2 -11  -5    5.26    1.00
  -2  11  -5    3.63    0.93
   2  11   5    5.96    0.71
   2  11   5    6.88    0.75
  -2  11  -5    3.17    0.56
   2  11   5    6.23    0.71
  -2 -11  -5    5.43    0.78
  -2  11  -6    5.35    0.70
  -2  11  -6    6.90    0.78
  -2 -11  -6    4.45    0.76
  -2  11  -6    4.94    1.14
  -2 -11  -6    4.15    0.97
  -2 -11  -6    4.19    0.70
  -2  11  -6    5.54    0.66
   2  11   6    3.42    0.60
   2  11   6    4.23    0.64
   2  11   6    3.95    0.57
   2 -11   6    7.11    1.13
   2  11   6    4.18    0.88
  -2  11  -7    1.65    0.49
  -2 -11  -7    1.65    0.51
  -2 -11  -7    1.89    0.56
  -2 -11  -7    2.19    0.43
  -2  11  -7    1.46    0.41
   2  11   7    2.21    0.51
   2  11   7    2.07    0.53
   2  11   7    2.02    0.46
  -2  11  -7    1.27    0.41
  -2  11  -7    1.66    0.50
  -2  11  -8   62.67    1.85
  -2  11  -8   63.22    2.05
   2  11   8   60.71    1.87
   2  11   8   64.91    2.08
   2  11   8   65.14    1.89
  -2 -11  -8   60.29    1.68
   2  11   9    6.31    0.44
  -2  12  10   94.96    1.92
  -2  12  10   94.68    1.85
   2 -12 -10   89.38    1.97
   2  12  -9   39.13    1.44
   2 -12  -9   35.79    1.69
   2 -12  -9   40.52    1.87
   2  12  -8   14.89    1.02
   2 -12  -8   18.71    1.45
   2 -12  -8   16.09    1.35
  -2  12   8   16.12    1.05
  -2  12   8   15.57    1.04
  -2  12   8   15.59    1.01
   2  12  -8   14.74    1.03
   2  12  -8   15.43    1.05
   2  12  -7   87.92    2.69
   2  12  -7   82.49    2.56
   2  12  -7   86.95    2.62
  -2  12   7   80.17    2.64
   2 -12  -7   80.56    3.12
  -2  12   7   83.48    2.59
   2  12  -7   81.70    2.47
   2  12  -6  232.17    4.91
  -2 -12   6  219.39    6.04
  -2  12   6  230.73    6.13
   2 -12  -6  227.02    5.41
  -2  12   6  242.26    4.91
   2  12  -6  215.25    4.26
   2  12  -6  233.16    4.73
   2  12  -6  222.98    4.52
   2  12  -6  221.57    4.67
   2  12  -6  219.71    4.49
   2 -12  -6  205.83    4.99
  -2  12   6  229.43    4.59
   2  12  -6  230.49    4.69
   2 -12  -6  233.64    6.47
   2 -12  -6  239.31    4.20
   2  12  -6  223.18    4.07
  -2  12   5   91.14    2.27
   2  12  -5   88.19    2.61
   2  12  -5   82.79    2.53
   2  12  -5   87.71    2.44
   2  12  -5   83.85    2.40
   2  12  -5   82.48    2.52
   2  12  -5   85.57    2.41
  -2  12   5   91.48    2.54
   2 -12  -5   83.51    2.60
   2  12  -5   96.24    2.97
   2  12  -5   88.26    2.66
   2 -12  -5   91.67    3.52
   2  12  -5   80.87    1.99
   2 -12  -5   83.08    2.76
   2  12  -5   82.96    2.44
  -2  12   4   25.75    1.14
  -2  12   3  670.42    8.69
   2 -12  -3  646.49    9.64
   2  12  -3  628.01    9.45
  -2  12   3  662.40    9.18
  -2 -12   3  634.11    9.29
  -2  12   3  687.61   11.45
   2  12  -2    1.23    0.26
  -2  12   2    2.03    0.28
  -2  12   1   64.73    1.76
  -2  12   1   68.78    2.79
  -2  12   0   21.45    0.97
  -2  12   0   22.52    1.75
   2  12   1  922.88   11.39
  -2  12  -1  901.59   11.52
   2 -12   2  246.29    4.61
   2  12   2  261.00    4.89
   2  12   2  283.90    6.48
  -2  12  -2  241.21    5.03
  -2 -12  -2  268.47    5.15
   2 -12   3  329.12    6.22
   2  12   3  332.08    6.33
  -2 -12  -3  333.09    6.73
  -2  12  -4    5.68    0.59
  -2  12  -4    5.40    0.94
  -2 -12  -4    4.46    0.83
  -2  12  -4    4.96    0.61
  -2  12  -4    4.73    0.60
  -2  12  -4    5.98    0.59
  -2 -12  -4    3.57    0.56
   2  12   4    3.70    0.57
   2  12   4    3.64    0.54
   2  12   4    5.00    0.61
   2 -12   4    5.73    0.85
   2  12   4    3.82    0.73
  -2  12  -5    8.71    0.84
  -2  12  -5   10.19    0.78
   2  12   5    7.72    0.80
  -2 -12  -5    9.95    0.95
   2  12   5    7.26    1.05
   2  12   5    7.82    0.75
   2 -12   5   11.99    1.34
  -2  12  -5    9.45    1.38
  -2 -12  -5    9.56    1.30
  -2  12  -5    8.31    0.76
   2  12   5    9.68    0.90
   2  12   6   20.75    1.31
   2  12   6   22.18    1.36
   2  12   6   22.35    1.26
  -2 -12  -6   21.60    1.43
  -2  12  -6   19.26    1.17
   2  12   6   21.19    1.28
  -2 -12  -6   23.03    1.57
  -2  12  -6   18.65    1.24
  -2  12  -7  207.19    4.36
   2  12   7  213.98    4.43
   2  12   7  217.49    4.55
  -2 -12  -7  214.31    4.90
  -2 -12  -7  197.29    3.82
   2  12   7  213.30    4.20
  -2  12  -7  204.58    4.10
  -2  12  -7  210.95    4.49
  -2 -12  -7  205.56    4.66
  -2  12  -8    1.11    0.33
   2  12   8    0.90    0.32
   2  12   8    0.95    0.32
   2  12   8    1.00    0.38
   2  12   9   27.57    0.87
  -2  13  10   14.06    0.59
   2 -13 -10   14.74    0.67
   2 -13  -9    0.27    0.32
   2 -13  -9    0.36    0.37
  -2  13   9    0.76    0.32
   2  13  -9    0.53    0.33
   2  13  -8   75.62    2.31
   2  13  -8   72.32    2.25
  -2  13   8   68.89    2.15
   2 -13  -8   72.54    2.81
   2 -13  -8   71.51    2.74
  -2  13   8   70.77    2.17
  -2  13   8   69.35    2.24
   2  13  -8   68.61    2.14
   2  13  -7   58.37    2.11
   2  13  -7   58.12    2.11
   2  13  -7   59.30    2.21
  -2  13   7   62.71    2.23
  -2  13   7   56.44    3.06
   2 -13  -7   61.91    2.70
  -2  13   7   65.33    2.12
  -2  13   7   61.79    2.31
   2  13  -7   56.71    2.00
  -2  13   6  172.50    3.98
  -2  13   6  157.67    5.42
   2  13  -6  167.09    3.55
   2  13  -6  181.46    4.18
   2  13  -6  177.36    3.89
   2  13  -6  182.81    3.96
   2 -13  -6  160.28    4.28
   2 -13  -6  178.01    4.72
  -2  13   6  185.53    4.25
   2  13  -6  190.39    4.15
   2  13  -6  186.04    4.14
   2  13  -6  178.50    3.72
   2  13  -5  252.43    5.00
   2  13  -5  251.98    4.72
  -2  13   5  267.56    4.95
   2  13  -5  254.55    4.97
   2  13  -5  262.14    4.87
   2  13  -5  247.89    4.41
   2  13  -5  270.00    5.56
   2  13  -5  262.20    5.14
   2  13  -5  254.86    4.81
  -2  13   5  261.39    4.53
   2 -13  -5  248.56    5.03
   2 -13  -5  257.02    5.33
  -2  13   4  135.86    4.70
  -2  13   4  135.91    2.97
  -2  13   3   38.93    2.35
  -2  13   3   34.49    1.35
  -2  13   2  391.65    7.90
  -2  13   2  386.98    8.18
  -2  13   2  380.79    5.74
  -2  13   1  126.95    4.12
  -2  13   1  129.00    2.74
   2  13   0  748.94   12.46
  -2  13   0  718.23   12.76
   2  13   1   23.48    1.81
   2  13   2 1495.11   18.08
  -2  13  -2 1438.39   18.25
   2  13   3  258.69    5.33
   2  13   3  255.81    4.85
  -2  13  -3  243.55    5.60
   2  13   4  420.56    6.51
   2  13   4  408.18    7.82
  -2 -13  -4  378.93    6.58
  -2  13  -4  398.28    6.89
  -2  13  -4  385.73    8.36
   2  13   4  406.92    6.77
   2  13   4  397.58    6.60
  -2  13  -4  398.52    6.23
   2  13   4  412.69    6.81
  -2  13  -4  404.89    6.59
  -2  13  -5   53.93    2.06
   2  13   5   56.36    2.17
   2  13   5   56.45    2.00
  -2  13  -5   56.24    1.97
   2  13   5   54.10    2.12
  -2 -13  -5   52.71    2.16
  -2  13  -6   14.17    1.08
   2  13   6   14.06    1.03
  -2 -13  -6   15.15    1.29
   2  13   6   14.41    1.08
  -2  13  -6   14.05    0.99
  -2 -13  -6   12.72    1.11
   2  13   6   12.68    1.06
   2  13   6   15.55    1.16
   2  13   7   51.25    1.97
   2  13   7   48.99    1.98
   2  13   7   48.53    1.80
  -2 -13  -7   47.47    2.15
  -2 -13  -7   48.58    2.06
  -2  13  -7   50.89    1.92
  -2  13  -7   49.58    2.00
  -2  13  -7   50.74    1.80
   2  13   8    1.25    0.34
   2  13   8    1.45    0.36
   2  13   8    1.35    0.40
   2  13   9   22.27    0.74
  -2  14  10    8.26    0.41
   2 -14 -10    7.72    0.41
  -2  14   9    0.52    0.26
   2 -14  -9    0.89    0.35
   2 -14  -9    1.28    0.43
  -2  14   9    0.47    0.29
  -2  14   9    0.54    0.30
   2  14  -9    0.56    0.30
  -2  14   8   11.22    0.88
   2 -14  -8   12.00    1.12
   2 -14  -8   10.74    1.12
  -2  14   8   10.40    0.88
   2  14  -8   14.02    1.00
   2  14  -8   12.85    0.95
  -2  14   8   11.44    0.86
  -2  14   7   43.88    1.71
   2 -14  -7   43.35    2.22
  -2  14   7   41.20    1.81
  -2  14   7   44.67    1.97
   2  14  -7   39.30    1.63
   2  14  -7   38.78    1.72
   2  14  -7   40.12    1.74
   2  14  -7   42.46    1.88
   2 -14  -6    5.98    0.89
  -2  14   6    5.96    1.08
   2  14  -6    8.41    0.73
   2  14  -6    8.24    0.74
   2  14  -6    9.23    0.90
   2  14  -6    8.14    0.83
   2  14  -6   10.71    0.90
   2  14  -6    7.98    0.86
  -2  14   6    6.72    0.78
  -2  14   6    7.30    0.74
   2 -14  -6    5.53    0.82
  -2  14   6    7.15    0.84
   2 -14  -5   53.17    2.07
  -2  14   5   53.98    3.04
   2  14  -5   51.16    1.72
   2  14  -5   50.88    1.73
   2  14  -5   54.40    2.02
   2  14  -5   53.92    2.05
   2  14  -5   54.04    2.11
   2  14  -5   52.42    2.06
   2  14  -5   49.74    1.84
   2 -14  -5   52.75    2.21
   2  14  -5   57.01    2.39
   2  14  -5   54.47    2.13
  -2  14   5   55.18    1.82
  -2  14   5   54.94    1.84
   2  14  -5   53.24    1.96
  -2  14   5   55.94    2.06
  -2  14   4 1220.12   15.21
   2  14  -4 1200.82   15.31
   2  14  -4 1217.68   15.41
   2  14  -4 1232.05   15.60
   2  14  -4 1208.50   14.91
   2  14  -4 1178.40   14.79
   2  14  -4 1190.67   14.90
   2  14  -4 1198.21   15.23
  -2  14   4 1245.49   14.97
  -2  14   4 1251.23   18.61
   2  14  -4 1165.97   14.88
   2 -14  -4 1152.72   15.41
   2  14  -4 1220.09   15.41
  -2  14   3   47.37    2.67
  -2  14   3   45.65    1.62
  -2  14   2  534.87    9.77
  -2  14   2  534.63   10.15
   2  14  -2  483.18    6.75
  -2  14   2  494.47    7.16
  -2  14   1  282.09    6.64
  -2  14   1  269.42    4.59
  -2  14   0  390.28    9.03
   2  14   0  417.42    8.89
   2  14   1  241.10    6.45
   2  14   2   26.50    2.07
   2  14   3  135.14    3.13
   2  14   3  141.72    5.01
   2  14   3  132.44    3.14
   2  14   3  139.21    3.38
  -2 -14  -4  205.04    4.41
  -2  14  -4  217.12    4.53
  -2  14  -4  213.04    4.76
  -2  14  -4  224.64    4.60
   2  14   4  223.19    4.66
   2  14   4  225.60    4.62
   2  14   4  214.45    4.43
  -2  14  -4  219.87    4.43
  -2  14  -4  219.41    4.18
  -2  14  -5   37.66    1.60
   2  14   5   35.89    1.62
   2  14   5   34.29    1.72
  -2 -14  -5   34.94    1.74
  -2  14  -5   35.28    1.67
   2  14   5   36.97    1.77
   2  14   5   34.44    1.67
  -2  14  -5   35.74    1.68
   2  14   6    0.51    0.39
  -2  14  -6    0.60    0.33
   2  14   6    1.28    0.42
  -2 -14  -6    0.85    0.50
   2  14   6    0.76    0.40
  -2  14  -6    0.75    0.38
  -2 -14  -6    0.62    0.41
   2  14   7   36.90    1.68
   2  14   7   36.48    1.65
  -2  14  -7   40.66    1.56
  -2 -14  -7   36.46    1.84
  -2 -14  -7   35.66    1.74
   2  14   7   37.15    1.55
  -2  14  -7   42.42    1.83
  -2  14  -7   41.04    1.66
   2  14   8  222.01    3.85
   2  14   8  227.20    4.09
   2  14   8  218.40    3.88
  -2  14  -8  222.50    4.00
   2  14   9    1.08    0.18
  -2  15  10   13.68    0.54
  -2  15  10   13.84    0.51
  -2  15   9   20.65    0.92
   2 -15  -9   18.83    1.05
  -2  15   9   20.70    1.01
  -2  15   9   22.03    1.05
   2 -15  -9   21.35    1.19
  -2  15   8  236.58    4.26
   2 -15  -8  224.81    4.98
   2 -15  -8  237.74    5.19
  -2  15   8  223.23    4.45
  -2  15   8  232.76    4.41
   2  15  -8  248.31    4.50
   2  15  -8  256.86    4.60
   2  15  -7  129.58    3.26
   2  15  -7  130.89    3.25
   2  15  -7  132.71    3.51
  -2  15   7  129.57    3.09
   2 -15  -7  129.08    3.89
  -2  15   7  132.52    3.53
   2  15  -7  124.21    3.01
  -2  15   7  128.24    3.35
  -2  15   6   21.43    1.19
   2 -15  -6   22.68    1.61
  -2  15   6   21.87    1.96
  -2  15   6   23.12    1.45
   2  15  -6   21.75    1.16
   2  15  -6   21.02    1.14
   2  15  -6   22.06    1.33
   2  15  -6   20.94    1.37
   2  15  -6   21.91    1.29
   2  15  -6   22.60    1.29
   2 -15  -6   20.94    1.43
  -2  15   6   20.65    1.09
  -2  15   6   22.05    1.35
  -2  15   5  159.08    5.49
   2  15  -5  159.00    3.40
   2  15  -5  158.98    3.33
   2  15  -5  170.39    4.06
   2  15  -5  165.22    3.87
   2  15  -5  168.36    3.89
   2  15  -5  160.83    3.98
   2 -15  -5  155.22    4.05
  -2  15   5  157.24    3.38
   2 -15  -5  151.82    3.73
  -2  15   5  162.16    3.51
   2  15  -5  169.80    3.77
   2  15  -5  177.28    4.49
  -2  15   5  164.66    3.86
   2  15  -4  204.61    4.25
   2  15  -4  209.68    4.55
   2  15  -4  202.52    4.36
   2  15  -4  207.42    4.41
   2  15  -4  206.60    4.01
   2  15  -4  204.09    4.34
   2  15  -4  203.91    3.99
   2  15  -4  214.61    4.31
  -2  15   4  210.84    4.11
   2  15  -4  206.70    4.07
  -2  15   4  210.02    3.78
  -2  15   4  214.74    6.32
   2 -15  -4  190.54    4.32
   2  15  -4  208.11    4.38
  -2  15   4  206.84    4.24
  -2  15   3   28.16    2.16
  -2  15   3   28.70    1.32
  -2  15   2   87.79    3.66
  -2  15   2   86.62    3.85
  -2  15   2   84.47    2.29
  -2  15   1    1.31    0.58
  -2  15   1    0.99    0.35
  -2  15   0  179.02    5.95
   2  15   1  778.52   13.89
   2  15   2  159.15    3.65
   2  15   2  175.01    5.63
   2  15   3   63.45    2.26
  -2  15  -3   60.52    2.25
   2  15   3   63.67    2.09
   2  15   3   61.21    2.17
   2  15   3   64.83    2.11
  -2  15  -3   58.94    2.01
  -2  15  -4   23.31    1.31
  -2  15  -4   23.50    1.39
  -2  15  -4   25.46    1.54
   2  15   4   25.17    1.46
  -2  15  -4   27.31    1.50
   2  15   4   23.19    1.38
   2  15   4   23.07    1.34
   2  15   4   25.20    2.19
  -2  15  -4   23.59    1.23
  -2  15  -5   43.65    1.86
  -2  15  -5   43.88    1.75
   2  15   5   46.91    1.88
   2  15   5   46.02    2.03
  -2 -15  -5   47.37    2.00
  -2  15  -5   43.45    1.91
   2  15   5   47.50    2.03
   2  15   5   46.73    1.96
   2  15   5   44.37    2.97
  -2 -15  -6   68.37    2.45
   2  15   6   65.59    2.36
  -2 -15  -6   67.53    2.71
   2  15   6   70.94    2.30
   2  15   6   71.94    2.49
  -2  15  -6   68.98    2.33
  -2  15  -6   66.53    2.16
   2  15   7    4.83    0.64
   2  15   7    5.10    0.68
   2  15   7    4.83    0.60
  -2 -15  -7    4.81    0.71
  -2 -15  -7    4.62    0.68
  -2  15  -7    4.67    0.65
  -2  15  -7    4.23    0.57
   2  15   8   81.88    2.00
  -2  15  -8   84.56    2.10
  -2  15  -9   44.33    1.01
  -2  16   9    8.63    0.57
   2 -16  -9   10.04    0.78
  -2  16   9    9.39    0.66
   2 -16  -9    8.32    0.65
   2 -16  -8   75.18    2.62
   2 -16  -8   72.14    2.49
  -2  16   8   73.73    2.04
   2  16  -8   79.73    2.25
  -2  16   8   72.75    2.16
   2  16  -7    9.70    0.79
   2 -16  -7   13.17    1.21
  -2  16   7   10.93    0.85
  -2  16   7   11.97    1.03
  -2  16   7   12.27    1.01
   2  16  -7   11.24    1.00
   2  16  -7   11.29    0.95
   2  16  -7   11.20    0.92
   2 -16  -6    0.84    0.48
  -2  16   6    0.56    0.50
   2  16  -6    1.05    0.35
   2  16  -6    2.17    0.42
  -2  16   6    0.83    0.44
   2  16  -6    1.04    0.43
   2  16  -6    1.32    0.42
   2  16  -6    0.87    0.45
   2 -16  -6    0.43    0.37
  -2  16   6    1.18    0.39
  -2  16   6    1.40    0.47
  -2  16   5    8.47    0.85
   2  16  -5    7.12    0.94
  -2  16   5    8.16    1.29
   2  16  -5    6.99    0.72
   2  16  -5    7.20    0.68
   2  16  -5    6.45    0.63
   2  16  -5    7.57    0.85
   2  16  -5    6.68    0.78
   2  16  -5    6.40    0.77
   2  16  -5    6.73    0.72
   2 -16  -5    6.72    0.85
  -2  16   5    7.56    0.70
  -2  16   5    7.21    0.71
   2  16  -5    8.50    0.82
  -2  16   5    8.00    0.87
  -2  16   4  306.37    4.87
   2  16  -4  287.37    5.43
   2  16  -4  285.28    4.92
   2  16  -4  286.10    4.76
   2  16  -4  291.00    5.81
   2  16  -4  294.30    5.63
   2  16  -4  276.22    5.46
   2  16  -4  293.21    5.57
   2  16  -4  296.64    5.12
   2  16  -4  299.14    5.14
   2  16  -4  315.20    5.54
   2  16  -4  297.75    5.20
  -2  16   4  298.84    5.29
   2  16  -4  278.57    5.20
   2  16  -4  295.39    5.55
  -2  16   4  305.53    7.85
   2 -16  -4  291.32    5.62
  -2  16   3   19.26    1.13
  -2  16   3   18.83    1.82
  -2  16   3   20.28    1.86
   2  16  -3   20.56    1.19
   2  16  -3   18.39    1.19
   2  16  -3   19.42    1.02
   2  16  -3   18.31    0.99
  -2  16   3   19.33    1.14
   2 -16  -3   18.52    1.14
   2  16  -3   17.80    1.17
   2  16  -3   18.82    1.21
   2  16  -3   18.64    1.09
  -2  16   3   20.40    1.15
   2  16  -3   18.73    1.15
   2  16  -3   19.21    1.34
  -2  16   2   87.28    4.12
  -2  16   2   88.49    3.88
   2  16  -2   81.09    2.14
  -2  16   2   86.47    2.41
  -2  16   1  170.02    5.55
  -2  16   0   27.44    2.38
   2  16   1   22.10    2.04
   2  16   2    3.57    0.88
   2  16   2    3.54    0.55
  -2  16  -2    4.42    0.64
  -2  16  -2    4.40    0.56
   2  16   2    3.43    0.54
   2  16   2    3.93    0.53
   2  16   3  159.28    5.67
   2  16   3  151.38    3.51
  -2  16  -3  146.79    3.44
   2  16   3  148.08    3.64
   2  16   3  144.56    3.42
  -2  16  -3  154.18    3.86
   2  16   3  152.80    3.77
   2  16   4  453.97    7.69
  -2  16  -4  464.92    7.69
   2  16   4  451.43   10.39
  -2  16  -4  441.47    7.24
   2  16   4  452.04    7.33
  -2  16  -4  442.87    7.59
  -2  16  -4  441.72    7.87
   2  16   5    1.23    0.47
   2  16   5    1.55    0.70
  -2  16  -5    1.57    0.47
  -2 -16  -5    1.49    0.45
   2  16   5    0.92    0.46
   2  16   5    2.27    0.53
  -2  16  -5    0.76    0.38
  -2  16  -5    0.71    0.39
  -2 -16  -6   20.03    1.46
   2  16   6   18.65    1.25
   2  16   6   20.65    1.30
   2  16   6   21.86    1.37
  -2  16  -6   19.43    1.21
   2  16   6   22.35    1.27
  -2 -16  -6   18.85    1.24
  -2  16  -7    3.16    0.53
  -2 -16  -7    3.36    0.60
   2  16   7    1.62    0.40
  -2  16  -7    1.42    0.44
  -2 -16  -7    1.66    0.47
   2  16   7    1.58    0.43
  -2 -16  -8   89.03    2.13
   2  16   8   84.64    2.02
   2  16   8   90.06    2.02
   2 -17  -9    6.47    0.52
   2 -17  -9    7.33    0.63
  -2  17   9    7.05    0.54
  -2  17   9    6.40    0.46
  -2  17   8   47.87    1.68
   2 -17  -8   50.50    2.03
   2 -17  -8   48.85    1.92
  -2  17   8   49.38    1.74
  -2  17   8   48.55    1.56
   2 -17  -7   14.41    1.21
  -2  17   7   14.76    0.95
  -2  17   7   15.12    1.13
  -2  17   7   13.85    1.05
   2  17  -7   16.34    1.10
   2  17  -7   16.76    1.10
   2  17  -7   15.98    1.17
  -2  17   6   94.72    4.18
   2 -17  -6  108.39    3.49
  -2  17   6  104.76    2.66
  -2  17   6   97.09    2.56
   2  17  -6   94.39    2.52
   2  17  -6   93.93    2.52
   2  17  -6   95.45    2.86
   2  17  -6  100.73    3.15
   2  17  -6   99.80    2.81
  -2  17   6  106.07    3.09
  -2  17   6  111.01    3.26
   2 -17  -6   95.62    3.12
  -2  17   5   63.65    2.35
  -2  17   5   58.04    3.33
   2  17  -5   63.28    2.19
   2  17  -5   61.14    1.92
   2  17  -5   60.45    1.98
   2  17  -5   61.83    2.35
   2  17  -5   60.81    2.29
   2  17  -5   63.11    2.49
   2  17  -5   65.96    2.18
   2 -17  -5   56.45    2.36
  -2  17   5   59.81    1.92
  -2  17   5   58.04    2.06
   2  17  -5   62.39    2.69
   2  17  -5   62.27    2.37
  -2  17   5   60.78    2.38
  -2  17   4  120.87    4.99
  -2  17   4  131.54    5.08
   2  17  -4  115.17    3.21
   2  17  -4  117.88    2.85
   2  17  -4  117.82    2.71
   2  17  -4  117.28    3.34
   2  17  -4  116.60    3.25
   2  17  -4  120.13    3.49
   2  17  -4  122.32    3.30
   2  17  -4  118.40    2.97
   2  17  -4  118.33    2.94
   2 -17  -4  118.51    3.30
  -2  17   4  124.24    2.74
  -2  17   4  129.65    3.20
   2  17  -4  120.55    2.99
   2  17  -4  116.12    3.10
   2  17  -4  122.38    3.28
  -2  17   3    7.45    1.27
  -2  17   3    6.95    1.20
   2  17  -3    8.08    0.84
   2  17  -3    6.88    0.79
   2  17  -3    7.13    0.73
   2  17  -3    6.35    0.62
   2  17  -3    7.40    0.68
   2 -17  -3    8.36    0.80
   2  17  -3    8.22    0.82
   2  17  -3    7.07    0.65
   2  17  -3    8.10    0.93
   2  17  -3    7.29    0.74
   2  17  -3    7.40    0.65
   2  17  -3    8.11    0.76
  -2  17   3    8.60    0.79
  -2  17   3    8.49    0.80
   2  17  -3    7.79    0.80
   2  17  -3    8.89    0.81
   2  17  -2   48.51    1.95
  -2  17   2   47.51    2.94
  -2  17   2   49.61    3.20
   2  17  -2   47.42    1.76
  -2  17   2   48.59    1.81
   2  17  -2   48.11    1.96
   2  17  -2   47.91    2.09
  -2  17   2   49.53    1.85
   2  17  -2   47.74    1.65
   2  17  -2   47.55    1.90
   2  17  -2   48.68    2.00
  -2  17   2   47.49    1.80
   2  17  -1    5.62    0.60
   2  17  -1    5.39    0.67
  -2  17   1    6.99    1.16
   2  17  -1    6.27    0.71
  -2  17   1    6.07    0.65
   2  17   0    2.79    0.51
  -2  17   0    3.39    0.47
   2  17   0    2.89    0.52
   2  17   1 1022.66   17.62
   2  17   1  975.47   13.11
  -2  17  -1 1038.24   13.76
   2  17   1  966.82   13.45
   2  17   1 1002.92   13.34
  -2  17  -1 1058.01   13.04
  -2  17  -1 1006.44   12.86
   2  17   1 1030.49   13.49
   2  17   2   28.58    1.39
  -2  17  -2   30.11    1.63
   2  17   2   32.58    2.58
   2  17   2   31.85    1.49
   2  17   2   31.74    1.48
  -2  17  -2   31.02    1.52
  -2  17  -2   28.71    1.37
  -2  17  -2   31.31    1.46
   2  17   2   33.49    1.58
   2  17   2   30.09    1.50
   2  17   2   29.83    1.35
  -2  17  -3  567.80    8.49
  -2  17  -3  559.01    9.43
   2  17   3  573.72    9.13
   2  17   3  578.25   12.27
  -2  17  -3  609.35    9.41
   2  17   3  578.70    8.67
   2  17   3  572.15    8.90
   2  17   3  574.31    8.57
   2  17   3  592.65    8.73
   2  17   4   15.07    1.19
  -2  17  -4   16.18    1.22
   2  17   4   12.76    1.67
  -2  17  -4   16.28    1.25
  -2  17  -4   15.52    1.28
  -2  17  -4   15.36    1.12
  -2  17  -4   15.35    1.12
  -2  17  -4   15.52    1.15
  -2  17  -4   14.73    1.08
   2  17   4   14.67    1.09
   2  17   4   15.84    1.12
  -2 -17  -5  328.37    5.97
   2  17   5  317.78    8.59
  -2  17  -5  344.91    6.33
   2  17   5  345.32    6.38
   2  17   5  338.11    6.11
  -2  17  -5  344.75    6.08
  -2  17  -5  340.95    6.19
  -2  17  -5  319.51    5.93
  -2  17  -5  334.29    6.02
   2  17   5  343.17    6.43
  -2 -17  -6    9.24    1.02
   2  17   6    8.51    0.86
  -2  17  -6    7.47    0.79
  -2  17  -6    7.49    0.82
   2  17   6    7.88    0.85
   2  17   6    8.25    0.84
   2  17   6    9.09    0.83
  -2 -17  -6    7.84    0.79
  -2 -17  -7    1.16    0.43
  -2 -17  -7    0.82    0.40
  -2  17  -7    1.49    0.45
   2  17   7    1.39    0.38
  -2  17  -7    1.13    0.39
  -2  17  -7    0.78    0.36
   2  17   7    0.71    0.37
   2  17   8    8.14    0.56
  -2 -17  -8    8.37    0.61
  -2  17  -8    6.67    0.54
  -2  18   9   10.66    0.62
  -2  18   9    9.68    0.58
  -2  18   9   10.12    0.51
   2 -18  -9   11.41    0.69
  -2  18   8    2.51    0.45
   2 -18  -8    3.47    0.57
  -2  18   8    2.84    0.50
  -2  18   8    3.01    0.47
  -2  18   8    2.56    0.39
   2 -18  -7   10.19    1.01
  -2  18   7   12.20    0.83
  -2  18   7   11.33    0.98
  -2  18   7   11.64    0.96
   2  18  -7   14.14    1.00
   2  18  -7   13.55    1.07
   2  18  -7   14.16    1.01
  -2  18   6   29.38    2.51
   2 -18  -6   30.06    1.80
  -2  18   6   31.68    1.37
  -2  18   6   31.40    1.70
   2  18  -6   30.78    1.35
   2  18  -6   31.57    1.56
   2  18  -6   31.59    1.73
   2  18  -6   32.97    1.55
   2 -18  -6   26.45    1.56
  -2  18   6   25.94    1.26
  -2  18   6   30.65    1.63
   2  18  -5  171.06    4.73
   2  18  -5  181.70    4.29
  -2  18   5  167.46    5.93
  -2  18   5  170.31    6.19
  -2  18   5  187.58    4.41
   2  18  -5  173.34    3.97
   2  18  -5  166.80    3.61
   2  18  -5  170.24    3.52
   2  18  -5  173.18    4.09
   2  18  -5  176.29    4.29
   2  18  -5  178.62    3.89
   2 -18  -5  168.63    4.28
  -2  18   5  180.31    3.60
  -2  18   5  183.62    4.24
  -2  18   5  179.18    3.91
   2  18  -4    5.09    0.67
  -2  18   4    3.44    0.47
   2  18  -4    4.77    0.57
   2  18  -4    4.51    0.67
   2  18  -4    4.52    0.53
   2  18  -4    4.21    0.69
   2  18  -4    4.99    0.77
   2  18  -4    4.76    0.70
   2  18  -4    5.61    0.74
   2  18  -4    5.60    0.66
   2  18  -4    4.82    0.61
   2  18  -4    5.03    0.63
  -2  18   4    3.35    0.58
   2  18  -4    4.49    0.66
  -2  18   4    3.62    0.95
  -2  18   4    5.65    1.16
   2 -18  -4    1.99    0.51
  -2  18   4    2.83    0.59
  -2  18   3  471.80   10.81
  -2  18   3  456.33   10.47
   2  18  -3  435.60    7.56
   2  18  -3  455.78    7.38
   2  18  -3  442.19    6.74
   2  18  -3  461.47    6.95
   2 -18  -3  454.79    7.40
   2  18  -3  469.37    7.40
   2  18  -3  450.84    8.27
   2  18  -3  449.37    7.69
   2  18  -3  446.31    7.36
   2  18  -3  446.46    7.53
   2  18  -3  465.78    6.84
  -2  18   3  479.93    7.46
  -2  18   3  465.27    7.41
  -2  18   2  336.83    9.12
  -2  18   2  347.29    8.80
   2  18  -2  340.34    6.18
   2  18  -2  341.57    6.36
   2  18  -2  334.51    5.16
   2  18  -2  336.63    5.78
   2  18  -2  326.46    5.79
  -2  18   2  331.00    5.83
   2  18  -2  340.29    5.56
   2  18  -2  342.75    5.56
  -2  18   2  345.28    5.99
   2 -18  -2  320.99    5.67
   2  18  -2  348.90    5.78
   2  18  -2  335.67    6.60
   2  18  -2  342.67    6.30
  -2  18   2  343.87    5.90
   2  18  -2  347.77    6.29
   2  18  -2  339.81    6.22
   2  18  -1  608.48    8.66
   2  18  -1  617.30    9.29
  -2  18   1  619.01    8.94
   2  18  -1  608.45    9.24
   2  18  -1  600.07    9.03
  -2  18   1  605.88    9.12
   2  18  -1  578.95    9.44
   2  18   0   24.12    1.30
   2  18   0   27.01    1.48
   2  18   0   24.80    1.42
  -2  18   0   24.42    1.41
   2  18   0   24.53    1.29
   2  18   0   24.37    1.33
   2  18   0   24.44    1.39
  -2  18   0   23.27    1.21
   2  18   0   23.85    1.38
  -2  18   0   23.75    1.32
   2  18   1  413.98    6.88
   2  18   1  422.44   10.41
   2  18   1  418.34    6.86
   2  18   1  422.83    7.17
   2  18   1  404.26    6.92
  -2  18  -1  414.87    7.29
   2  18   1  431.78    7.17
   2  18   1  431.25    7.03
  -2  18  -1  408.78    6.62
   2  18   2   14.45    1.08
   2  18   2   13.53    0.93
   2  18   2   13.48    1.00
   2  18   2   13.12    1.73
  -2  18  -2   17.79    1.30
   2  18   2   13.50    1.00
   2  18   2   14.13    1.07
  -2  18  -2   16.86    1.16
   2  18   2   14.05    1.03
  -2  18  -2   18.33    1.12
  -2  18  -2   17.01    1.09
  -2  18  -3   11.89    1.14
   2  18   3   10.29    0.86
  -2  18  -3   12.02    1.10
   2  18   3    8.54    1.42
   2  18   3   12.01    0.97
   2  18   3   12.81    1.10
   2  18   3   13.07    1.01
  -2  18  -3   13.80    1.08
  -2  18  -3   11.84    0.93
   2  18   3   11.43    0.91
   2  18   3   10.58    0.97
   2  18   4   51.20    2.23
   2  18   4   47.21    1.95
  -2  18  -4   60.67    2.38
  -2  18  -4   59.25    2.39
  -2  18  -4   57.07    2.43
  -2  18  -4   53.97    2.11
  -2  18  -4   55.32    2.17
  -2  18  -4   59.08    2.14
   2  18   4   47.08    1.94
   2  18   4   49.23    2.13
   2  18   4   46.68    3.20
   2  18   5  140.44    3.75
  -2  18  -5  132.10    3.56
   2  18   5  129.29    3.54
   2  18   5  135.49    3.44
  -2  18  -5  132.36    3.36
  -2  18  -5  132.21    3.39
  -2  18  -5  135.51    3.50
   2  18   5  127.76    5.22
   2  18   6  161.88    3.81
  -2 -18  -6  157.56    4.11
  -2  18  -6  170.05    3.71
  -2  18  -6  170.74    3.79
  -2  18  -6  164.41    4.10
   2  18   6  148.96    3.36
   2  18   6  164.92    3.86
   2  18   6  156.16    3.65
  -2 -18  -7  140.43    3.28
  -2  18  -7  136.68    3.21
  -2 -18  -7  138.27    3.34
   2  18   7  139.43    2.95
   2  18   7  140.23    3.14
   2  18   7  135.92    3.04
  -2  18  -7  139.49    3.04
  -2  18  -7  142.58    3.04
  -2 -18  -8    3.60    0.38
   2  18   8    3.86    0.38
  -2  19   9    2.11    0.27
  -2  19   9    2.29    0.30
  -2  19   8  133.92    2.81
   2 -19  -8  136.39    3.12
  -2  19   8  127.18    2.73
  -2  19   8  128.78    2.53
  -2  19   7   62.83    1.85
   2 -19  -7   63.62    2.36
   2 -19  -7   65.11    2.40
   2  19  -7   65.17    2.31
  -2  19   7   64.46    2.20
  -2  19   7   68.08    2.31
   2  19  -6  103.45    2.83
   2  19  -6  109.52    2.90
   2  19  -6   98.72    2.75
  -2  19   6   96.79    2.48
   2 -19  -6  100.88    3.27
  -2  19   6  104.74    3.13
  -2  19   6  101.33    3.02
  -2  19   5    1.65    0.37
  -2  19   5    2.22    0.77
  -2  19   5    1.59    0.74
   2  19  -5    1.60    0.44
   2  19  -5    1.73    0.40
   2  19  -5    0.75    0.30
   2  19  -5    1.90    0.55
   2  19  -5    2.35    0.57
   2  19  -5    2.13    0.50
   2 -19  -5    1.27    0.46
   2  19  -5    1.26    0.54
   2  19  -5    1.05    0.41
  -2  19   5    2.16    0.47
  -2  19   5    1.69    0.48
  -2  19   4  130.52    2.90
   2  19  -4  150.91    3.69
  -2  19   4  135.80    5.47
  -2  19   4  136.58    5.52
   2  19  -4  135.48    3.54
  -2  19   4  135.91    3.47
   2  19  -4  138.59    3.20
   2  19  -4  136.99    3.70
   2  19  -4  142.15    4.00
   2  19  -4  145.56    3.71
   2  19  -4  142.13    3.85
   2  19  -4  138.68    3.66
   2  19  -4  145.91    3.40
   2  19  -4  143.42    3.29
  -2  19   4  127.19    3.50
  -2  19   4  139.51    3.71
   2 -19  -4  129.50    3.57
  -2  19   3  283.65    5.49
   2  19  -3  282.52    5.52
   2  19  -3  292.42    5.76
   2  19  -3  279.45    6.09
   2  19  -3  292.86    5.87
   2  19  -3  288.06    5.70
   2  19  -3  296.02    4.98
   2  19  -3  289.69    5.49
  -2  19   3  303.87    5.60
   2  19  -3  289.70    6.34
   2  19  -3  295.88    5.46
  -2  19   3  297.53    8.32
  -2  19   3  282.21    8.39
   2 -19  -3  280.64    5.45
  -2  19   3  296.49    5.65
   2  19  -2    7.30    0.75
  -2  19   2   10.27    0.88
   2  19  -2    6.59    0.82
   2  19  -2    7.89    0.88
   2  19  -2    8.70    0.89
  -2  19   2    7.33    0.74
   2  19  -2    6.97    0.61
   2  19  -2    7.21    0.73
  -2  19   2    9.30    0.87
   2  19  -2    7.46    0.70
   2  19  -2    6.66    0.90
   2  19  -2    6.89    0.70
   2  19  -2    6.91    0.82
   2  19  -2    7.27    0.83
  -2  19   2   10.07    1.58
  -2  19   2   10.34    1.52
   2 -19  -2    8.96    0.80
  -2  19   2    7.63    0.79
  -2  19   1   52.69    3.56
   2  19  -1   55.03    2.18
   2  19  -1   53.75    2.10
   2  19  -1   52.73    1.80
   2  19  -1   54.94    1.83
   2  19  -1   51.44    2.28
  -2  19   1   55.53    2.20
   2  19  -1   52.65    1.91
  -2  19   1   49.36    1.87
  -2  19   1   55.46    2.07
   2  19  -1   54.36    2.19
  -2  19   1   52.69    1.92
   2  19  -1   50.19    1.95
   2  19   0  302.40    6.04
  -2  19   0  324.58    6.18
  -2  19   0  343.68    5.72
   2  19   0  321.67    6.05
  -2  19   0  335.91    5.94
   2  19   0  323.58    6.12
   2  19   0  312.79    5.69
   2  19   0  316.00    5.82
   2  19   0  299.82    5.91
   2  19   1    6.40    0.68
   2  19   1    4.75    0.69
   2  19   1    5.01    0.66
  -2  19  -1    5.62    0.66
   2  19   1    4.33    0.65
  -2  19  -1    4.32    0.71
   2  19   1    4.01    0.61
  -2  19  -1    5.01    0.63
   2  19   1    4.88    0.68
   2  19   1    4.64    0.69
   2  19   2  168.47    4.03
   2  19   2  165.52    3.61
   2  19   2  173.74    6.51
  -2  19  -2  170.56    4.39
   2  19   2  161.71    3.84
   2  19   2  179.41    3.99
   2  19   2  174.87    4.10
   2  19   2  173.62    3.94
  -2  19  -2  165.32    4.01
  -2  19  -2  166.67    3.74
  -2  19  -2  167.88    3.86
   2  19   2  172.29    4.24
  -2  19  -3   59.41    2.57
   2  19   3   70.38    2.37
   2  19   3   67.20    3.97
   2  19   3   67.09    2.33
   2  19   3   68.84    2.59
   2  19   3   66.86    2.44
   2  19   3   65.44    2.21
  -2  19  -3   59.26    2.30
  -2  19  -3   60.55    2.17
   2  19   3   62.84    2.17
  -2  19  -3   59.91    2.50
  -2  19  -4   89.12    2.96
  -2  19  -4   90.39    2.83
  -2  19  -4   83.04    2.68
  -2  19  -4   83.90    2.70
  -2  19  -4   86.43    2.67
   2  19   4   92.92    3.06
   2  19   4   91.61    2.73
   2  19   4   93.20    2.95
  -2  19  -4   88.44    3.02
  -2  19  -4   87.71    3.09
   2  19   4   97.32    2.82
   2  19   4   87.08    4.44
   2  19   5    0.48    0.39
   2  19   5    0.41    0.36
  -2  19  -5    0.37    0.37
   2  19   5    0.69    0.38
  -2  19  -5    0.14    0.36
  -2  19  -5    0.34    0.39
  -2  19  -6    0.85    0.39
  -2  19  -6    1.06    0.47
   2  19   6    1.48    0.43
   2  19   6    1.38    0.36
   2  19   6    1.23    0.44
   2  19   6    1.29    0.39
  -2  19  -6    1.16    0.39
  -2 -19  -6    1.33    0.48
  -2 -19  -7  144.65    3.27
  -2  19  -7  141.92    2.94
  -2  19  -7  144.49    2.96
  -2 -19  -7  140.11    3.18
   2  19   7  147.65    3.11
  -2  19  -7  138.09    3.11
  -2 -19  -8   57.98    1.35
   2  19   8   61.49    1.35
  -2  20   9   78.36    1.46
  -2  20   9   68.21    1.28
   2 -20  -8    1.21    0.34
  -2  20   8    1.33    0.29
  -2  20   8    1.42    0.33
  -2  20   8    1.03    0.26
   2 -20  -7   22.33    1.31
   2 -20  -7   22.01    1.32
  -2  20   7   21.13    0.99
  -2  20   7   24.48    1.33
  -2  20   7   22.67    1.25
  -2  20   7   22.16    1.12
  -2  20   7   23.06    1.22
   2 -20  -6    2.58    0.53
  -2  20   6    1.98    0.39
  -2  20   6    1.34    0.49
  -2  20   6    2.00    0.53
   2 -20  -6    2.11    0.57
  -2  20   5    7.87    0.68
  -2  20   5    8.78    0.92
   2  20  -5    8.33    0.93
   2  20  -5    7.33    0.80
   2  20  -5    7.76    0.79
   2  20  -5    8.06    0.92
  -2  20   5    7.52    0.77
   2 -20  -5   10.06    0.98
  -2  20   5    7.99    1.38
  -2  20   5    6.50    1.21
  -2  20   4   76.33    4.11
  -2  20   4   73.96    4.13
   2  20  -4   84.66    2.69
  -2  20   4   73.46    2.06
  -2  20   4   80.62    2.74
  -2  20   4   79.00    2.59
   2  20  -4   78.86    2.78
   2  20  -4   78.71    2.95
   2  20  -4   75.40    2.61
   2  20  -4   78.60    2.83
   2  20  -4   82.25    2.75
   2  20  -4   81.90    2.38
   2  20  -4   76.88    2.61
   2 -20  -4   78.70    2.70
  -2  20   4   79.46    2.67
   2  20  -3  255.09    5.86
  -2  20   3  269.39    8.04
  -2  20   3  267.24    8.17
   2  20  -3  252.48    5.21
  -2  20   3  274.75    5.44
   2  20  -3  258.30    5.47
   2  20  -3  260.11    5.61
   2  20  -3  255.76    5.69
   2  20  -3  253.69    5.34
   2  20  -3  259.94    5.18
   2  20  -3  271.42    4.70
   2 -20  -3  257.77    5.17
  -2  20   3  277.47    5.37
   2  20  -3  265.96    5.13
   2  20  -3  264.41    6.11
  -2  20   3  263.50    5.28
   2  20  -2   13.96    1.28
   2  20  -2   15.13    1.03
   2  20  -2   15.12    1.22
   2  20  -2   15.23    1.24
   2  20  -2   13.82    1.14
  -2  20   2   15.91    1.08
   2  20  -2   14.52    1.01
  -2  20   2   15.48    1.15
   2  20  -2   14.17    0.97
  -2  20   2   15.89    1.13
  -2  20   2   15.28    1.89
  -2  20   2   15.41    1.98
   2  20  -2   14.68    1.19
   2  20  -2   14.27    1.17
   2 -20  -2   15.47    1.05
  -2  20   2   14.79    1.07
   2  20  -2   12.40    0.96
   2  20  -1  162.00    3.95
   2  20  -1  162.01    4.06
  -2  20   1  172.11    3.99
   2  20  -1  161.39    3.46
   2  20  -1  159.39    3.66
   2  20  -1  154.66    4.27
   2  20  -1  162.90    3.45
  -2  20   1  166.69    4.09
  -2  20   1  159.62    3.64
  -2  20   1  153.56    3.61
   2  20  -1  152.66    3.69
  -2  20   1  167.36    3.90
   2  20  -1  162.30    4.11
   2  20   0    8.09    0.89
   2  20   0    9.19    0.86
   2  20   0    7.82    0.82
   2  20   0    7.88    0.80
   2  20   0    8.40    0.91
  -2  20   0    7.15    0.73
   2  20   0    8.15    0.93
  -2  20   0    8.33    0.93
   2  20   0    8.34    0.89
  -2  20   0    6.69    0.78
   2  20   1  147.59    3.75
  -2  20  -1  153.30    3.54
   2  20   1  141.16    3.34
   2  20   1  140.06    3.41
   2  20   1  145.20    3.60
  -2  20  -1  145.13    3.48
   2  20   1  139.25    3.80
   2  20   1  144.62    3.81
   2  20   1  134.99    3.51
  -2  20  -1  147.86    4.05
   2  20   1  136.95    3.71
  -2  20  -2    1.30    0.45
   2  20   2    1.45    0.45
  -2  20  -2    1.21    0.44
   2  20   2    0.84    0.38
   2  20   2    1.14    0.48
   2  20   2    1.20    0.40
   2  20   2    2.71    0.95
   2  20   2    1.37    0.45
  -2  20  -2    2.64    0.61
   2  20   2    1.03    0.38
  -2  20  -3   32.46    1.91
   2  20   3   31.55    1.60
   2  20   3   34.41    1.67
  -2  20  -3   31.37    1.82
   2  20   3   31.78    1.54
   2  20   3   32.80    2.81
  -2  20  -3   32.17    1.69
  -2  20  -3   32.87    1.59
   2  20   3   32.35    1.80
   2  20   3   32.11    1.69
   2  20   3   33.96    1.55
  -2  20  -4    2.10    0.51
  -2  20  -4    1.85    0.53
  -2  20  -4    1.90    0.57
   2  20   4    1.54    0.51
   2  20   4    1.95    0.78
  -2  20  -4    3.40    0.65
  -2  20  -4    1.64    0.47
  -2  20  -4    2.34    0.54
   2  20   4    1.95    0.52
   2  20   4    1.58    0.44
   2  20   4    2.41    0.52
  -2 -20  -5  193.37    4.68
   2  20   5  190.32    4.43
   2  20   5  188.21    4.03
   2  20   5  191.71    4.15
  -2  20  -5  183.86    4.28
  -2  20  -5  193.81    4.18
  -2  20  -5  196.48    4.12
   2  20   5  182.87    3.99
  -2 -20  -6   20.72    1.28
  -2  20  -6   21.59    1.16
  -2  20  -6   22.29    1.18
   2  20   6   19.54    1.03
   2  20   6   21.48    1.23
   2  20   6   20.68    1.13
  -2  20  -6   20.99    1.31
   2  20   7   42.67    1.47
  -2 -20  -7   42.95    1.57
  -2  20  -7   41.44    1.48
  -2  20  -7   43.33    1.39
   2  20   8    1.57    0.19
  -2  21   8   29.11    1.06
   2 -21  -8   31.09    1.15
   2 -21  -7    7.85    0.77
  -2  21   7    9.05    0.68
  -2  21   7    9.34    0.76
   2 -21  -7    8.55    0.79
  -2  21   7    8.60    0.76
   2 -21  -6   91.28    2.90
  -2  21   6   89.83    2.75
  -2  21   6   85.34    2.34
  -2  21   6   90.55    2.83
   2  21  -5   95.65    2.76
   2  21  -5  100.12    3.17
   2  21  -5   99.78    3.09
  -2  21   5  104.37    2.86
  -2  21   5   92.53    4.61
   2 -21  -5  101.76    3.03
  -2  21   4    1.70    0.48
   2  21  -4    0.89    0.45
   2  21  -4    0.39    0.51
  -2  21   4    2.27    0.81
  -2  21   4    4.01    1.05
   2  21  -4    1.14    0.42
   2  21  -4    1.10    0.46
   2  21  -4    1.60    0.52
   2  21  -4    1.65    0.51
   2  21  -4    1.24    0.44
   2  21  -4    2.00    0.50
  -2  21   4    3.27    0.61
   2 -21  -4    0.80    0.40
  -2  21   4    1.78    0.52
   2  21  -3  171.14    4.85
   2  21  -3  184.07    4.04
  -2  21   3  178.05    6.73
  -2  21   3  174.36    6.58
   2  21  -3  172.00    4.36
   2  21  -3  166.68    4.07
  -2  21   3  177.53    4.20
   2  21  -3  173.01    4.46
   2  21  -3  170.36    4.20
   2  21  -3  178.73    4.64
   2  21  -3  177.74    4.09
  -2  21   3  190.46    4.32
   2  21  -3  175.74    4.73
   2 -21  -3  173.84    4.05
  -2  21   3  178.73    4.19
  -2  21   2   47.93    1.95
   2  21  -2   45.40    2.14
   2  21  -2   44.91    2.11
   2  21  -2   47.83    2.22
  -2  21   2   46.64    1.87
   2  21  -2   47.34    2.10
   2  21  -2   47.54    2.22
   2  21  -2   45.95    1.81
   2 -21  -2   45.69    1.86
   2  21  -2   46.33    1.79
  -2  21   2   45.56    1.99
  -2  21   2   41.02    3.27
  -2  21   2   44.06    1.90
   2  21  -2   45.38    1.83
   2  21  -2   41.15    2.16
   2  21  -2   45.21    1.78
   2  21  -2   43.44    2.29
   2  21  -1    1.85    0.45
  -2  21   1    1.18    0.39
   2  21  -1    1.98    0.49
  -2  21   1    1.46    0.46
   2  21  -1    1.48    0.51
  -2  21   1    1.24    0.43
   2  21  -1    1.42    0.51
   2  21  -1    1.35    0.48
  -2  21   1    1.58    0.41
  -2  21   1    2.00    0.54
   2  21  -1    2.36    0.62
   2  21   0  376.59    6.71
   2  21   0  376.26    6.56
  -2  21   0  387.08    6.99
   2  21   0  367.11    6.54
   2  21   0  381.52    6.57
   2  21   0  381.76    6.98
  -2  21   0  383.20    6.75
   2  21   0  375.80    7.03
  -2  21   0  374.43    6.40
   2  21   0  361.80    7.08
  -2  21   0  378.90    7.16
   2  21   0  356.18    6.81
  -2  21  -1   51.84    2.00
   2  21   1   52.70    2.24
  -2  21  -1   52.42    2.02
   2  21   1   54.13    2.22
   2  21   1   55.44    2.12
  -2  21  -1   54.00    2.41
   2  21   1   50.42    2.21
   2  21   1   58.52    2.23
   2  21   1   51.75    2.08
   2  21   1   50.93    1.92
   2  21   1   51.15    1.98
  -2  21  -1   53.42    2.36
   2  21   1   52.91    2.30
   2  21   2  349.75    6.47
   2  21   2  362.89    6.41
   2  21   2  356.96    6.59
   2  21   2  347.01    6.77
   2  21   2  336.99    6.34
  -2  21  -2  363.77    7.12
   2  21   2  354.62    6.34
  -2  21  -2  356.25    6.28
  -2  21  -2  350.84    6.49
  -2  21  -3   12.85    1.22
  -2  21  -3   13.76    1.27
  -2  21  -3   14.64    1.27
   2  21   3   13.61    1.02
   2  21   3   12.17    1.74
   2  21   3   12.58    1.02
  -2  21  -3   12.50    1.08
   2  21   3   13.08    1.10
   2  21   3   12.59    0.93
   2  21   3   12.97    1.05
   2  21   4   63.25    2.22
  -2  21  -4   62.69    2.43
   2  21   4   63.93    2.51
  -2  21  -4   59.09    2.47
  -2  21  -4   60.26    2.45
  -2  21  -4   66.06    2.26
  -2  21  -4   61.07    2.24
  -2  21  -4   62.64    2.28
   2  21   4   59.47    2.32
   2  21   4   56.99    2.03
   2  21   4   63.21    2.33
  -2  21  -5   10.80    0.97
  -2  21  -5   10.70    1.02
   2  21   5   10.87    0.90
   2  21   5   11.95    1.04
  -2 -21  -5   13.62    1.17
  -2  21  -5    9.95    0.86
  -2  21  -5   11.13    0.92
   2  21   5   11.27    0.97
   2  21   5   11.31    0.87
   2  21   5   10.63    0.88
   2  21   6    0.40    0.24
  -2  21  -6    0.59    0.35
  -2  21  -6    0.53    0.32
  -2 -21  -6    0.58    0.38
   2  21   6    0.84    0.32
  -2  21  -7    1.27    0.31
  -2  21  -7    1.48    0.33
  -2  22   8    2.79    0.34
   2 -22  -8    2.93    0.32
  -2  22   8    2.99    0.34
  -2  22   7   50.54    1.73
  -2  22   7   47.64    1.52
   2 -22  -7   51.76    1.74
  -2  22   7   48.84    1.60
   2 -22  -7   46.10    1.64
  -2  22   6   36.70    1.67
   2 -22  -6   35.79    1.70
  -2  22   6   35.61    1.52
  -2  22   6   38.18    1.73
   2 -22  -5   69.29    2.39
  -2  22   5   73.41    2.32
  -2  22   4  177.24    4.18
   2  22  -4  150.32    4.58
  -2  22   4  162.93    6.32
  -2  22   4  156.35    6.08
   2  22  -4  164.92    4.05
  -2  22   4  172.99    4.19
   2  22  -4  170.47    4.30
   2  22  -4  168.62    4.54
   2  22  -4  168.37    4.35
   2  22  -4  157.88    3.86
   2  22  -4  174.29    4.12
   2 -22  -4  169.00    4.03
  -2  22   4  176.34    4.07
  -2  22   4  173.24    3.76
  -2  22   3  105.76    3.13
   2  22  -3  101.80    3.70
  -2  22   3  108.86    3.25
   2  22  -3  112.91    2.99
  -2  22   3  104.24    5.11
  -2  22   3   97.72    4.92
   2  22  -3  110.43    3.39
   2  22  -3  107.28    3.10
  -2  22   3  109.31    3.18
   2  22  -3  112.58    3.50
   2  22  -3  103.06    3.32
   2  22  -3  110.30    3.23
   2  22  -3  109.62    3.57
   2  22  -3  112.59    3.12
   2  22  -3  106.16    3.62
  -2  22   3  105.69    3.13
   2 -22  -3  101.22    2.98
  -2  22   3  100.28    2.66
   2  22  -2  372.89    7.22
   2  22  -2  381.90    7.30
   2  22  -2  386.13    7.11
  -2  22   2  391.44    6.51
   2  22  -2  391.23    6.43
   2  22  -2  375.94    6.92
  -2  22   2  389.16    6.73
   2  22  -2  365.50    7.39
   2 -22  -2  376.22    6.46
   2  22  -2  371.99    7.67
   2  22  -2  379.68    6.23
  -2  22   2  393.81    6.73
   2  22  -2  371.07    7.09
   2  22  -2  380.33    7.22
   2  22  -1  416.70    7.19
   2  22  -1  427.64    7.51
  -2  22   1  407.24    7.10
   2  22  -1  395.49    7.82
  -2  22   1  406.64    7.48
  -2  22   1  387.58    6.68
   2  22  -1  405.39    6.79
   2  22  -1  411.73    7.55
   2  22  -1  413.88    6.87
  -2  22   1  386.41    6.59
   2  22   0  272.88    5.69
  -2  22   0  266.63    5.43
  -2  22   0  265.72    5.15
   2  22   0  252.35    5.53
   2  22   0  278.93    5.34
   2  22   0  269.18    5.73
   2  22   0  256.77    5.83
  -2  22   0  260.78    5.79
   2  22   0  271.72    5.30
  -2  22   0  268.69    5.64
   2  22   0  270.93    5.46
   2  22   0  275.46    5.34
   2  22   1    3.27    0.55
  -2  22  -1    5.22    0.81
  -2  22  -1    4.96    0.65
   2  22   1    3.63    0.68
   2  22   1    3.96    0.65
  -2  22  -1    4.75    0.80
   2  22   1    3.52    0.66
   2  22   1    3.96    0.66
   2  22   1    4.36    0.73
   2  22   2   35.31    1.91
  -2  22  -2   34.12    1.96
   2  22   2   32.24    1.68
   2  22   2   35.00    1.79
   2  22   2   33.26    1.70
   2  22   2   36.23    1.72
   2  22   2   35.40    1.71
  -2  22  -2   34.31    1.65
  -2  22  -2   33.98    1.75
  -2  22  -3    0.95    0.49
  -2  22  -3    1.17    0.52
  -2  22  -3    1.67    0.57
   2  22   3    0.80    0.38
   2  22   3    0.53    0.40
   2  22   3    1.05    0.41
  -2  22  -3    0.98    0.44
   2  22   3    0.51    0.34
  -2  22  -3    1.39    0.45
   2  22   3    0.80    0.42
  -2  22  -4   22.48    1.32
  -2  22  -4   20.93    1.28
  -2  22  -4   22.05    1.43
   2  22   4   23.41    1.31
   2  22   4   23.77    1.49
  -2  22  -4   19.76    1.38
  -2  22  -4   21.52    1.46
  -2  22  -4   21.80    1.39
   2  22   4   22.09    1.36
   2  22   4   23.33    1.37
  -2  22  -5   39.77    1.82
  -2 -22  -5   33.86    1.75
   2  22   5   36.65    1.72
   2  22   5   35.46    1.63
   2  22   5   34.35    1.49
  -2  22  -5   41.03    1.65
   2  22   5   33.99    1.51
   2  22   6  150.01    2.92
   2  22   6  159.00    3.12
  -2  22  -6  153.43    3.11
   2  22   7  104.02    2.02
  -2  22  -7  111.43    2.17
  -2 -22  -7  108.37    2.23
   2 -23  -8   51.84    1.24
  -2  23   8   49.33    1.16
  -2  23   7  119.67    2.50
   2 -23  -7  113.22    2.49
   2 -23  -7  120.53    2.54
  -2  23   7  114.91    2.38
  -2  23   7  124.37    2.71
  -2  23   6   41.23    1.69
  -2  23   6   35.80    1.60
  -2  23   6   38.48    1.53
   2 -23  -6   38.62    1.61
  -2  23   6   37.03    1.46
   2 -23  -6   36.96    1.63
   2  23  -5   37.77    1.76
  -2  23   5   36.22    1.74
  -2  23   5   38.05    1.69
  -2  23   5   33.94    1.48
   2  23  -4   52.19    2.13
   2  23  -4   49.76    2.53
  -2  23   4   56.40    2.21
  -2  23   4   53.72    2.18
   2  23  -4   54.41    2.29
   2  23  -4   53.01    2.41
   2  23  -4   55.43    2.35
   2  23  -4   50.93    1.97
   2  23  -4   52.95    2.10
  -2  23   4   56.15    2.20
   2 -23  -4   51.33    2.02
  -2  23   4   52.52    1.86
   2  23  -3  119.49    3.29
  -2  23   3  121.42    3.38
   2  23  -3  126.48    3.68
   2  23  -3  126.64    3.75
   2  23  -3  132.53    3.76
   2  23  -3  132.06    3.95
   2  23  -3  128.41    3.45
   2  23  -3  130.82    3.34
  -2  23   3  125.68    3.44
   2 -23  -3  121.25    3.25
   2  23  -3  126.43    3.97
  -2  23   3  128.88    3.60
   2  23  -3  138.06    3.28
   2  23  -3  122.02    4.07
   2  23  -2   91.21    3.18
  -2  23   2   91.16    2.67
   2  23  -2   96.32    3.25
   2  23  -2   93.26    3.07
   2  23  -2   93.43    2.98
  -2  23   2   90.56    2.82
   2  23  -2   92.04    3.17
   2  23  -2   92.12    3.32
   2  23  -2   85.05    3.33
   2  23  -2   98.01    2.59
   2  23  -2   89.65    3.06
  -2  23   2   88.76    2.75
   2  23  -1  185.32    4.68
   2  23  -1  179.22    4.09
  -2  23   1  185.61    3.99
   2  23  -1  179.73    4.01
  -2  23   1  191.84    4.15
   2  23  -1  176.19    4.87
  -2  23   1  196.83    4.21
   2  23  -1  193.49    4.47
  -2  23   1  206.49    4.52
   2  23  -1  186.11    4.58
  -2  23   0   12.08    1.11
   2  23   0   11.92    1.05
   2  23   0   12.99    1.04
   2  23   0   12.75    1.04
   2  23   0   14.56    1.07
   2  23   0   11.29    1.13
  -2  23   0   10.86    0.93
   2  23   0   11.79    1.17
  -2  23   0   11.40    1.16
   2  23   0   11.55    1.12
  -2  23   0   11.82    1.06
   2  23   1  162.80    4.08
   2  23   1  154.07    3.66
  -2  23  -1  160.03    4.28
  -2  23  -1  153.00    3.50
   2  23   1  158.88    3.94
   2  23   1  156.56    4.18
  -2  23  -1  157.38    3.69
   2  23   1  164.88    4.22
  -2  23  -1  161.95    4.45
   2  23   1  151.40    4.12
  -2  23  -2   58.34    2.54
  -2  23  -2   60.68    2.21
  -2  23  -2   64.73    2.72
   2  23   2   62.47    2.38
   2  23   2   66.96    2.64
   2  23   2   71.79    2.57
   2  23   2   68.39    2.42
   2  23   2   69.06    2.40
  -2  23  -2   63.01    2.41
   2  23   2   69.87    2.38
   2  23   3  345.59    6.25
  -2  23  -3  317.24    6.58
  -2  23  -3  314.37    6.50
  -2  23  -3  321.84    6.04
   2  23   3  317.11    5.76
  -2  23  -3  326.22    6.49
   2  23   3  339.88    5.95
   2  23   3  333.10    6.11
   2  23   3  330.50    5.90
  -2  23  -3  304.08    6.22
  -2  23  -3  321.97    6.06
  -2  23  -4    6.48    0.82
  -2  23  -4    6.61    0.82
  -2  23  -4    6.71    0.79
   2  23   4    9.07    0.86
  -2  23  -4    6.36    0.73
  -2  23  -4    6.62    0.74
   2  23   4    8.99    0.94
   2  23   4    7.84    0.81
   2  23   4    8.49    0.78
  -2  23  -5  218.48    4.49
  -2 -23  -5  224.92    4.68
   2  23   5  212.62    4.11
   2  23   5  222.22    4.34
   2  23   5  225.73    4.13
  -2  23  -5  211.81    4.12
  -2 -23  -6    1.27    0.38
   2  23   6    1.50    0.33
   2  23   6    1.08    0.26
  -2 -23  -7    4.80    0.38
  -2 -23  -7    5.34    0.40
   2 -24  -7   27.46    0.93
  -2  24   7   28.59    0.98
  -2  24   6    8.06    0.74
   2 -24  -6    7.37    0.70
  -2  24   6    7.47    0.66
   2 -24  -6    8.23    0.68
  -2  24   5    0.71    0.38
  -2  24   5    1.10    0.43
   2  24  -4   37.12    1.85
  -2  24   4   36.21    1.66
  -2  24   4   39.60    1.80
   2  24  -4   37.91    1.73
   2  24  -4   35.00    2.07
  -2  24   4   37.70    1.76
   2  24  -4   39.94    1.95
  -2  24   4   36.81    1.74
   2 -24  -4   33.16    1.54
  -2  24   4   36.09    1.53
   2  24  -3    6.27    0.85
   2  24  -3    6.32    0.89
   2  24  -3    6.44    0.85
   2  24  -3    6.23    0.74
  -2  24   3    5.70    0.73
   2  24  -3    5.12    0.88
  -2  24   3    6.08    0.81
   2  24  -3    5.20    0.78
   2 -24  -3    6.00    0.69
  -2  24   3    5.85    0.73
   2  24  -2  347.21    7.04
  -2  24   2  348.99    6.20
   2  24  -2  343.43    6.80
   2  24  -2  328.26    6.49
   2  24  -2  322.80    7.11
  -2  24   2  342.60    6.07
   2  24  -2  336.93    6.29
   2  24  -2  342.06    6.80
  -2  24   2  339.75    5.87
   2  24  -2  345.93    6.57
   2  24  -1    7.84    0.99
  -2  24   1    7.12    0.75
   2  24  -1   10.49    1.08
  -2  24   1    7.58    0.79
   2  24  -1    7.79    1.02
   2  24  -1    9.40    0.96
  -2  24   1    7.67    0.84
   2  24  -1    9.79    1.01
   2  24  -1    8.75    0.84
   2  24  -1    8.78    1.03
  -2  24   0  284.48    5.38
   2  24   0  287.59    5.41
   2  24   0  299.78    5.79
   2  24   0  301.70    5.62
  -2  24   0  297.71    5.98
   2  24   0  300.38    5.68
   2  24   0  304.64    6.11
   2  24   0  301.35    6.21
  -2  24   0  300.71    6.36
   2  24   0  279.08    6.18
   2  24   1    1.99    0.55
   2  24   1    1.84    0.45
  -2  24  -1    0.53    0.50
  -2  24  -1    1.10    0.37
   2  24   1    1.77    0.47
   2  24   1    1.56    0.55
   2  24   1    2.04    0.52
   2  24   1    2.13    0.59
  -2  24  -1    0.47    0.48
  -2  24  -2    6.18    0.71
  -2  24  -2    7.19    0.93
   2  24   2    4.40    0.68
   2  24   2    4.52    0.76
  -2  24  -2    5.69    0.84
  -2  24  -2    6.67    0.93
   2  24   2    5.82    0.76
   2  24   2    4.76    0.66
  -2  24  -2    6.13    0.79
  -2  24  -3    3.42    0.65
  -2  24  -3    3.24    0.61
  -2  24  -3    3.27    0.67
  -2  24  -3    3.23    0.68
  -2  24  -3    3.53    0.59
   2  24   3    1.87    0.45
   2  24   3    2.05    0.50
  -2  24  -3    3.53    0.66
   2  24   3    2.28    0.48
   2  24   3    2.41    0.51
   2  24   3    2.91    0.53
  -2  24  -4   45.23    1.93
  -2  24  -4   45.09    1.98
  -2  24  -4   48.32    1.92
   2  24   4   46.27    1.72
  -2  24  -4   47.17    1.79
   2  24   4   45.95    1.83
   2  24   4   45.19    1.81
   2  24   4   46.38    1.97
   2  24   5   11.86    0.79
  -2  24  -5   12.68    0.93
  -2 -24  -5   11.81    0.89
   2  24   5   12.63    0.83
   2  24   5   11.81    0.83
  -2 -24  -5   12.73    0.98
   2  24   6  152.26    2.70
  -2  24  -6  153.35    2.96
  -2  25   7   22.32    0.89
  -2  25   7   16.59    0.63
  -2  25   6   38.53    1.47
   2 -25  -6   34.45    1.31
   2 -25  -6   35.03    1.19
  -2  25   6   36.45    1.33
  -2  25   5   22.36    1.22
  -2  25   5   22.05    1.25
   2 -25  -5   21.36    1.22
  -2  25   4    4.25    0.59
   2  25  -4    4.66    0.69
  -2  25   4    4.40    0.63
   2  25  -4    3.83    0.78
  -2  25   4    4.35    0.67
   2 -25  -4    4.63    0.55
  -2  25   4    4.56    0.65
  -2  25   4    5.01    0.56
   2  25  -3    2.18    0.57
   2  25  -3    3.87    0.80
  -2  25   3    3.16    0.62
  -2  25   3    2.49    0.50
   2  25  -3    2.93    0.60
   2  25  -3    2.50    0.63
   2  25  -3    2.72    0.61
  -2  25   3    3.15    0.57
   2  25  -2   27.33    1.77
   2  25  -2   25.04    1.77
  -2  25   2   25.35    1.35
  -2  25   2   24.83    1.58
   2  25  -2   26.54    1.66
   2  25  -2   28.42    1.61
   2  25  -2   27.23    1.67
   2  25  -2   27.38    1.61
   2  25  -2   26.76    1.47
  -2  25   2   24.95    1.29
  -2  25   2   24.82    1.34
  -2  25   2   23.99    1.36
   2  25  -1   12.69    1.28
   2  25  -1   14.08    1.24
   2  25  -1   15.99    1.25
   2  25  -1   16.44    1.21
  -2  25   1   14.52    1.09
   2  25  -1   16.42    1.37
  -2  25   1   13.66    1.00
   2  25  -1   15.70    1.29
   2  25   0   82.13    2.94
   2  25   0   81.15    3.02
  -2  25   0   84.24    3.07
   2  25   0   83.54    2.90
  -2  25   0   90.69    2.91
   2  25   0   81.78    2.68
   2  25   0   80.35    2.61
   2  25   1  383.48    6.37
  -2  25  -1  392.79    7.23
  -2  25  -1  369.12    5.97
   2  25   1  394.75    6.82
   2  25   1  403.15    7.21
   2  25   1  402.82    7.00
   2  25   1  406.67    6.56
   2  25   1  387.44    7.19
  -2  25  -1  391.55    7.51
  -2  25  -2   14.87    1.29
  -2  25  -2   17.46    1.33
  -2  25  -2   16.33    1.05
   2  25   2   17.89    1.31
   2  25   2   18.94    1.26
   2  25   2   18.62    1.26
  -2  25  -2   16.51    1.25
   2  25   2   17.97    1.15
   2  25   2   18.39    1.15
  -2  25  -2   16.99    1.34
   2  25   2   16.78    1.19
  -2  25  -3   35.36    1.83
  -2  25  -3   33.04    1.75
  -2  25  -3   33.86    1.54
  -2  25  -3   32.12    1.64
  -2  25  -3   35.27    1.76
   2  25   3   29.63    1.40
   2  25   3   31.97    1.56
   2  25   3   32.08    1.69
  -2  25  -4    3.41    0.52
  -2  25  -4    3.06    0.54
  -2  25  -4    3.16    0.57
   2  25   4    2.69    0.47
  -2 -25  -5   26.92    1.22
   2  25   5   23.31    1.05
   2  25   5   23.48    1.06
  -2 -25  -5   26.18    1.27
  -2  25  -5   26.26    1.20
  -2 -25  -6    0.58    0.25
  -2  25  -6    0.62    0.22
  -2 -25  -6    0.75    0.24
  -2  26   7    0.79    0.19
  -2  26   6   16.49    0.82
   2 -26  -6   15.54    0.75
  -2  26   5   38.25    1.51
   2 -26  -5   37.15    1.49
  -2  26   5   38.98    1.56
  -2  26   4   18.35    1.07
  -2  26   4   17.15    0.93
  -2  26   4   19.28    1.17
   2  26  -4   19.71    1.45
  -2  26   4   19.92    1.22
  -2  26   3    3.26    0.50
   2  26  -3    3.36    0.67
  -2  26   3    2.85    0.57
   2  26  -3    4.00    0.69
  -2  26   3    2.73    0.53
  -2  26   3    2.98    0.60
   2  26  -3    3.63    0.75
  -2  26   3    2.68    0.52
   2  26  -3    3.44    0.62
   2  26  -2  239.63    5.73
  -2  26   2  241.53    5.29
  -2  26   2  243.98    4.48
   2  26  -2  264.64    5.32
   2  26  -2  266.96    5.54
   2  26  -2  258.16    5.66
   2  26  -2  252.11    5.45
   2  26  -1  245.62    5.50
   2  26  -1  224.73    5.16
   2  26  -1  238.80    4.84
   2  26  -1  240.63    5.30
   2  26  -1  226.19    5.47
   2  26  -1  248.60    5.18
  -2  26   1  238.17    4.74
   2  26   0   23.13    1.33
   2  26   0   22.50    1.54
   2  26   0   24.80    1.57
   2  26   0   25.69    1.54
   2  26   0   23.84    1.57
  -2  26   0   25.12    1.64
   2  26   0   22.50    1.55
  -2  26   0   25.20    1.47
   2  26   0   23.94    1.37
   2  26   1   72.60    2.44
  -2  26  -1   78.74    2.80
  -2  26  -1   79.73    2.74
  -2  26  -1   77.98    2.88
   2  26   1   76.62    2.57
  -2  26  -1   79.55    2.91
   2  26   1   73.66    2.67
   2  26   1   75.38    2.65
  -2  26  -2   24.09    1.56
  -2  26  -2   26.92    1.57
   2  26   2   23.97    1.35
  -2  26  -2   25.34    1.47
   2  26   2   24.48    1.28
  -2  26  -2   24.61    1.51
   2  26   2   23.37    1.36
  -2  26  -2   26.10    1.57
   2  26   2   22.98    1.33
  -2  26  -2   24.10    1.18
  -2  26  -3    3.62    0.64
  -2  26  -3    2.92    0.59
  -2  26  -3    2.97    0.49
   2  26   3    2.47    0.44
  -2  26  -3    2.73    0.54
   2  26   3    1.99    0.46
   2  26   4   31.44    1.35
  -2  26  -4   35.77    1.55
   2  26   4   32.92    1.45
  -2 -26  -4   34.79    1.55
  -2 -26  -4   36.38    1.45
  -2  26  -4   36.89    1.43
  -2  26  -5   64.94    1.74
   2  26   5   62.93    1.62
  -2 -26  -5   68.86    1.94
   2  26   5   62.42    1.63
  -2 -26  -5   68.86    1.80
  -2 -26  -6   73.50    1.51
  -2 -26  -6   69.64    1.37
  -2  27   6   44.60    1.21
   2 -27  -6   45.66    1.37
   2 -27  -5   43.94    1.46
  -2  27   5   48.60    1.63
  -2  27   5   46.29    1.56
  -2  27   4   83.49    2.20
   2  27  -4   80.62    2.78
  -2  27   4   88.05    2.50
  -2  27   4   85.48    2.38
  -2  27   3   11.18    0.79
  -2  27   3   11.39    0.87
   2  27  -3   11.94    1.03
  -2  27   3   11.16    0.92
   2  27  -3   10.21    1.06
  -2  27   3   11.37    0.97
  -2  27   3   12.60    0.92
   2  27  -2   40.39    1.92
  -2  27   2   43.06    1.92
   2  27  -2   42.59    1.96
  -2  27   2   39.11    1.43
  -2  27   2   40.28    1.71
  -2  27   2   42.70    1.85
   2  27  -2   37.90    2.03
  -2  27   2   41.62    1.94
   2  27  -2   40.81    1.99
   2  27  -1    4.54    0.71
   2  27  -1    4.83    0.68
  -2  27   1    4.93    0.63
   2  27  -1    6.10    0.82
   2  27  -1    4.74    0.81
   2  27  -1    5.03    0.80
   2  27   0  227.08    4.93
   2  27   0  205.65    4.85
  -2  27   0  217.84    4.95
   2  27   0  220.99    4.44
  -2  27   0  229.68    4.67
  -2  27   0  225.92    4.97
   2  27   0  229.48    4.86
   2  27   0  210.55    4.94
  -2  27   0  228.30    5.10
   2  27   0  229.15    5.05
   2  27   1   12.69    0.96
   2  27   1   13.94    1.18
  -2  27  -1   16.14    1.22
  -2  27  -1   15.68    1.16
  -2  27  -1   15.10    1.23
  -2  27  -1   15.38    1.21
   2  27   1   13.55    1.04
   2  27   1   13.09    1.08
  -2  27  -1   15.60    1.25
   2  27   1   13.61    1.10
  -2  27  -2  171.39    3.99
  -2  27  -2  153.80    3.09
   2  27   2  174.82    3.75
  -2  27  -2  153.51    3.69
  -2  27  -2  161.98    3.92
   2  27   2  176.79    3.78
  -2  27  -2  165.23    4.00
   2  27   2  165.80    3.68
  -2  27  -3    2.93    0.54
   2  27   3    2.41    0.52
  -2  27  -3    3.10    0.43
  -2 -27  -3    2.17    0.39
   2  27   3    2.39    0.39
   2  27   4  205.38    3.68
  -2  27  -4  199.93    3.53
  -2 -27  -4  218.22    4.00
   2  27   4  202.87    3.81
  -2 -27  -4  211.42    3.61
  -2  27  -4  188.93    3.74
  -2 -27  -5    5.19    0.42
  -2  27  -5    4.65    0.40
  -2 -27  -5    5.32    0.48
   2  27   5    4.39    0.36
   2 -28  -6   24.13    0.81
  -2  28   5    3.58    0.43
   2 -28  -5    3.18    0.34
  -2  28   5    3.79    0.43
  -2  28   4   15.75    0.91
  -2  28   4   14.56    0.80
  -2  28   4   15.18    0.96
  -2  28   3  107.81    2.57
  -2  28   3  101.48    2.26
  -2  28   3  113.99    2.80
   2  28  -3  102.78    3.15
  -2  28   3  114.39    2.98
  -2  28   2   68.47    2.31
  -2  28   2   66.86    2.09
  -2  28   2   66.66    2.21
   2  28  -2   63.74    2.29
   2  28  -2   59.52    2.41
  -2  28   2   66.52    2.36
   2  28  -1  267.62    5.38
  -2  28   1  265.61    5.07
  -2  28   1  254.54    4.56
   2  28  -1  267.39    5.24
  -2  28   1  263.23    5.18
  -2  28   1  264.10    5.26
   2  28  -1  245.91    4.98
   2  28  -1  251.94    5.40
  -2  28   0   74.32    2.57
   2  28   0   79.97    2.66
   2  28   0   82.95    2.69
  -2  28   0   79.25    2.41
  -2  28   0   76.71    2.57
   2  28   0   81.31    2.64
   2  28   0   78.60    2.67
  -2  28   0   78.16    2.70
   2  28   0   84.17    2.59
  -2  28   0   76.51    2.61
   2  28   1   88.37    2.46
  -2  28  -1   86.25    2.73
  -2  28  -1   86.47    2.77
  -2  28  -1   90.84    2.67
   2  28   1   92.44    2.69
  -2  28  -1   82.82    2.64
   2  28   1   88.62    2.79
   2  28   1   90.90    2.54
   2  28   1   88.61    2.67
  -2  28  -1   87.38    2.80
   2  28   1   91.12    2.77
  -2  28  -2    2.14    0.51
  -2  28  -2    1.51    0.28
  -2  28  -2    1.48    0.44
   2  28   2    2.45    0.44
  -2  28  -2    2.49    0.52
   2  28   2    2.57    0.45
  -2  28  -3    1.31    0.38
   2  28   3    1.76    0.43
  -2 -28  -3    1.82    0.42
  -2  28  -3    1.63    0.31
  -2  28  -4   19.66    0.79
  -2 -28  -4   18.72    0.75
  -2  28  -4   18.82    0.91
   2  28   4   20.96    0.96
  -2 -28  -5   41.03    1.08
  -2  29   5   19.86    0.80
  -2  29   4   84.76    1.80
   2 -29  -4   88.95    1.97
   2  29  -3  113.54    3.10
  -2  29   3  120.13    2.69
  -2  29   3  113.34    2.44
   2  29  -2    0.90    0.45
  -2  29   2    1.53    0.46
  -2  29   2    1.83    0.43
  -2  29   2    1.48    0.36
  -2  29   2    1.71    0.44
   2  29  -1    9.03    0.86
   2  29  -1    6.97    0.81
  -2  29   1    5.25    0.54
  -2  29   1    5.47    0.64
  -2  29   1    5.34    0.68
   2  29  -1    8.37    0.82
  -2  29   1    5.40    0.67
  -2  29   0    2.13    0.52
   2  29   0    2.17    0.50
   2  29   0    2.38    0.52
  -2  29   0    2.52    0.54
   2  29   0    2.25    0.48
  -2  29   0    2.54    0.46
  -2  29   0    2.63    0.53
   2  29   0    1.93    0.46
   2  29   0    1.97    0.49
  -2  29   0    2.91    0.54
   2  29   1  143.95    3.37
  -2  29  -1  135.10    3.35
   2  29   1  133.80    3.14
  -2  29  -1  139.09    3.37
  -2  29  -1  137.81    3.15
  -2  29  -1  132.04    3.18
   2  29   1  139.51    3.35
  -2  29  -1  135.67    3.31
  -2  29  -2  111.64    2.72
   2  29   2  101.04    2.62
  -2  29  -2  113.82    2.76
   2  29   2  104.87    2.38
  -2  29  -2  105.45    2.64
  -2  29  -3   29.93    1.24
   2  29   3   30.67    1.26
  -2 -29  -3   32.77    1.22
   2  29   4    4.18    0.38
  -2 -29  -4    4.25    0.39
  -2  30   5    3.69    0.30
  -2  30   4   29.69    1.08
  -2  30   3   36.29    1.38
  -2  30   3   33.64    1.19
   2  30  -2  170.67    3.78
  -2  30   2  192.61    3.80
  -2  30   2  175.51    3.11
  -2  30   2  189.45    3.61
  -2  30   2  185.10    3.43
   2  30  -1   16.03    1.05
  -2  30   1   17.07    1.00
  -2  30   1   14.62    0.73
  -2  30   1   16.41    0.94
  -2  30   1   16.01    1.00
   2  30   0    5.52    0.63
  -2  30   0    4.97    0.63
   2  30   0    4.77    0.59
  -2  30   0    5.10    0.63
  -2  30   0    4.79    0.51
  -2  30   0    4.79    0.58
  -2  30   0    4.86    0.59
   2  30   0    4.80    0.57
   2  30   1    6.58    0.65
  -2  30  -1    5.69    0.63
   2  30   1    5.57    0.56
  -2  30  -1    5.89    0.64
  -2  30  -1    6.23    0.65
  -2  30  -1    6.72    0.60
   2  30   1    6.83    0.66
  -2  30  -1    6.50    0.61
   2  30   2    0.94    0.23
   2  30   2    1.07    0.32
  -2  30  -2    1.54    0.35
  -2 -30  -2    1.39    0.29
  -2  30  -2    0.97    0.29
   2  30   3   15.74    0.77
   2  30   3   16.40    0.79
  -2 -30  -3   14.96    0.68
  -2  31   4    0.37    0.16
  -2  31   4    0.37    0.16
  -2  31   3    7.81    0.57
  -2  31   3    7.28    0.46
  -2  31   2   19.80    0.99
   2  31  -2   20.18    1.02
  -2  31   2   17.97    0.81
  -2  31   2   20.47    0.93
  -2  31   1  102.41    2.21
   2  31  -1  106.36    2.51
  -2  31   1  108.91    2.40
  -2  31   1  106.78    2.45
  -2  31   0    2.88    0.43
   2  31   0    2.55    0.41
  -2  31   0    2.91    0.44
  -2  31   0    3.12    0.36
  -2  31   0    2.68    0.40
   2  31   0    2.97    0.44
  -2  31   0    3.04    0.44
  -2  31  -1   80.21    1.93
   2  31   1   88.17    2.09
  -2  31  -1   84.53    2.07
  -2  31  -1   86.34    1.93
  -2  31  -1   81.85    2.05
   2  31   1   78.73    1.79
   2  31   1   82.67    2.00
  -2  31  -1   81.45    2.02
   2  31   2   86.96    1.91
  -2  31  -2   86.50    1.88
   2  31   3  163.19    2.51
   2  31   3  166.95    2.55
  -2  32   3    1.64    0.23
  -2  32   2   84.26    1.71
  -2  32   2   94.72    1.93
   2  32  -1    2.64    0.35
  -2  32   1    2.28    0.33
  -2  32   1    1.51    0.23
  -2  32   1    2.13    0.30
  -2  32   0   34.70    1.16
   2  32   0   32.53    1.01
  -2  32   0   32.93    1.11
  -2  32   0   35.29    1.08
  -2  32   0   33.95    1.11
  -2  32  -1    2.35    0.30
  -2  32  -1    2.57    0.31
   2  32   2    0.22    0.12
   2  32   2    0.20    0.12
  -2  33   1   15.32    0.57
  -2  33   1   14.55    0.58
  -2  33   0   13.39    0.53
  -3   0  11    0.04    0.13
   3   0 -11    0.19    0.20
   3   0 -10   56.18    2.03
   3   0 -10   49.95    1.60
   3   0  -9    0.55    0.35
   3   0  -9    0.90    0.39
   3   0  -9    0.78    0.42
   3   0  -8    4.62    0.80
   3   0  -8    5.67    1.23
   3   0  -8    5.62    0.72
   3   0  -8    5.25    0.76
   3   0  -7    0.24    0.34
   3   0  -7    0.60    0.37
   3   0  -7    0.71    0.64
   3   0  -7    0.47    0.30
   3   0  -6   38.83    2.89
   3   0  -6   38.90    1.53
   3   0  -6   38.51    2.56
   3   0  -5    1.15    0.62
   3   0  -5    1.46    0.32
   3   0  -5    1.75    0.61
   3   0  -4 2258.89   28.90
   3   0  -4 2295.01   27.85
   3   0  -4 2232.51   24.88
   3   0  -3    0.38    0.33
   3   0  -3    0.26    0.26
   3   0  -2    4.69    0.66
   3   0  -1    5.91    0.63
  -3   0   1    3.96    0.52
   3   0   0 1909.03   22.68
  -3   0   0 1968.34   22.62
  -3   0  -1    1.97    0.45
   3   0   1    1.27    0.35
  -3   0  -2 1087.99   15.30
   3   0   2 1118.59   14.88
  -3   0  -3    0.57    0.46
  -3   0  -3    0.44    0.25
   3   0   3    0.79    0.43
  -3   0  -4  317.57    8.29
   3   0   4  333.21    7.36
  -3   0  -4  317.27    5.44
  -3   0  -5    1.88    0.48
  -3   0  -5    1.55    0.47
  -3   0  -5    1.61    0.77
   3   0   5    1.77    0.36
  -3   0  -5    1.12    0.34
   3   0   5    1.48    0.63
  -3   0  -6    1.09    0.47
  -3   0  -6    1.83    0.44
   3   0   6    1.93    0.76
  -3   0  -6    1.79    0.43
  -3   0  -6    1.46    0.83
   3   0   7    0.37    0.50
  -3   0  -7    0.16    0.48
  -3   0  -8   13.11    0.93
  -3   0  -8   14.18    0.98
  -3   0  -9    0.08    0.24
  -3   0  -9    0.48    0.28
  -3   0  -9    0.46    0.26
  -3   1  11    2.41    0.26
  -3  -1  11    2.53    0.24
   3   1 -11    2.21    0.31
   3  -1 -11    2.74    0.32
   3   1 -10  148.57    3.00
   3  -1 -10  147.42    2.95
   3   1 -10  151.55    3.53
   3  -1 -10  158.36    3.59
   3  -1  -9   13.85    1.15
   3   1  -9   12.70    0.99
   3   1  -9   12.46    1.13
   3  -1  -9   14.01    1.04
   3   1  -8   42.96    1.99
   3  -1  -8   37.84    1.95
   3  -1  -8   41.31    1.80
   3   1  -8   39.41    1.63
   3   1  -8   41.79    2.14
   3  -1  -7  276.11    7.94
   3  -1  -7  283.47    5.18
   3   1  -7  276.44    5.09
   3  -1  -7  257.08    4.89
   3   1  -7  290.95    5.56
   3  -1  -7  273.15    5.61
   3  -1  -7  297.70    8.90
   3   1  -7  282.81    4.93
   3  -1  -6  737.24    9.91
   3  -1  -6  754.32   13.44
   3  -1  -6  746.05   14.37
   3  -1  -5  700.34   11.75
   3  -1  -5  703.56   12.65
   3  -1  -4  176.67    4.64
   3  -1  -4  172.49    2.98
   3  -1  -4  169.89    5.03
   3  -1  -3    8.27    0.84
   3  -1  -3    7.41    0.88
   3  -1  -2  471.00    7.79
   3  -1  -1  124.84    2.96
  -3  -1   1  106.70    2.66
  -3  -1   0   29.10    1.33
  -3   1   0   29.13    0.98
   3  -1   1  484.45    7.53
  -3  -1  -1  493.64    7.73
  -3  -1  -2  673.50   10.44
   3  -1   2  649.77    9.96
  -3  -1  -3  252.45    4.26
  -3  -1  -3  251.09    6.43
  -3  -1  -4  172.38    3.67
  -3  -1  -4  176.36    5.89
  -3  -1  -5   20.57    1.19
  -3   1  -5   22.07    1.18
  -3  -1  -5   27.18    2.51
  -3  -1  -5   24.39    1.35
   3   1   5   22.23    1.14
  -3   1  -5   19.36    1.09
   3  -1   5   23.29    1.99
  -3   1  -5   19.81    1.27
  -3  -1  -5   21.39    1.33
  -3   1  -6    4.58    0.61
  -3  -1  -6    4.50    0.73
  -3  -1  -6    3.10    0.64
  -3  -1  -6    3.24    0.54
  -3  -1  -6    4.45    1.21
   3  -1   6    6.32    1.21
  -3  -1  -6    3.46    0.54
   3   1   6    4.05    0.56
  -3   1  -7   17.12    1.22
  -3  -1  -7   17.74    2.18
   3  -1   7   18.52    2.01
  -3   1  -8    4.17    0.55
  -3  -1  -8    3.51    0.54
  -3   1  -9  109.28    2.29
  -3  -1  -9  107.48    2.25
  -3  -1  -9  109.79    2.38
  -3   1  -9   89.90    1.89
  -3  -1  -9   96.18    1.97
   3   2 -11    4.57    0.42
  -3  -2  11    3.93    0.27
   3  -2 -10   39.40    1.36
   3   2 -10   42.80    1.46
   3  -2 -10   43.66    1.89
   3   2 -10   43.70    1.78
   3  -2 -10   41.53    1.74
   3  -2  -9    2.74    0.52
   3  -2  -9    2.98    0.61
   3   2  -9    3.31    0.55
   3   2  -9    2.75    0.65
   3   2  -9    2.34    0.59
   3  -2  -8   87.44    3.07
   3   2  -8   90.76    2.88
   3   2  -8   92.68    2.52
   3  -2  -8   93.50    4.64
   3   2  -8   97.50    4.87
   3  -2  -8   88.64    2.72
   3   2  -8   85.70    2.51
   3   2  -8   92.77    3.22
   3   2  -7   89.89    2.75
   3  -2  -7   93.25    3.05
   3  -2  -7   97.66    4.51
   3  -2  -7   94.92    2.65
   3   2  -7   87.94    2.48
   3  -2  -7   97.58    4.93
   3   2  -7   92.04    3.06
   3  -2  -7   89.94    3.14
   3   2  -7   85.54    2.55
   3  -2  -6   79.52    2.69
   3  -2  -6   80.19    4.10
   3  -2  -6   77.57    2.21
   3  -2  -6   78.61    3.67
   3  -2  -5 1346.87   19.90
   3  -2  -5 1339.40   15.53
   3  -2  -5 1370.59   19.04
   3  -2  -4  221.66    5.85
   3  -2  -4  230.45    5.43
   3  -2  -4  224.25    3.61
   3   2  -4  238.83    3.66
   3  -2  -3  680.37   10.80
   3  -2  -2  516.33    8.37
   3  -2  -1  320.35    5.60
  -3  -2   1  337.83    5.42
   3  -2   0   18.41    1.05
  -3   2   0   15.56    0.79
   3  -2   1   52.86    1.91
  -3  -2  -1   43.50    1.81
  -3  -2  -2   43.75    2.07
   3  -2   2   54.11    2.15
  -3  -2  -3  236.44    4.01
  -3   2  -3  234.91    4.09
  -3  -2  -3  240.57    6.19
  -3  -2  -4  281.42    4.94
  -3  -2  -4  268.65    7.49
   3  -2   5  141.20    5.01
  -3   2  -5  132.33    3.11
  -3   2  -5  127.91    3.06
  -3  -2  -5  140.56    3.36
  -3  -2  -5  146.21    5.81
  -3  -2  -5  143.58    3.46
   3   2   5  142.59    3.21
  -3  -2  -5  137.03    3.59
   3   2   6  259.28    4.45
   3  -2   6  280.48    7.90
  -3   2  -6  259.00    4.95
  -3  -2  -6  258.08    8.41
  -3  -2  -6  256.23    5.05
   3   2   6  266.33    4.96
  -3  -2  -6  265.79    5.36
  -3  -2  -6  266.71    5.55
  -3   2  -7  110.88    5.62
  -3  -2  -7  119.96    5.63
  -3   2  -7  104.47    2.95
  -3   2  -7  112.07    3.18
   3  -2   7  118.65    5.08
   3   2   7  127.76    5.25
  -3   2  -8   73.94    2.17
  -3   2  -8   82.83    2.41
  -3  -2  -9  113.32    2.43
  -3   2  -9  116.62    2.51
  -3   2  -9  118.65    2.40
  -3  -2  -9  112.70    2.30
  -3   2  -9  118.44    2.53
  -3   2  -9  101.34    1.98
  -3  -2  -9  101.08    2.08
  -3   3  11   30.32    0.85
   3   3 -11   30.56    1.01
   3  -3 -11   31.82    1.13
  -3   3  10   39.80    1.26
   3  -3 -10   42.50    1.38
   3   3 -10   48.46    1.56
   3  -3 -10   50.59    2.02
   3   3 -10   50.11    1.87
   3  -3 -10   47.46    1.82
   3  -3  -9   21.63    1.46
   3   3  -9   21.39    1.27
   3   3  -9   18.86    1.01
   3  -3  -9   20.57    1.53
   3   3  -9   20.29    1.43
   3   3  -9   22.69    1.46
   3   3  -8   39.33    1.68
   3   3  -8   39.83    2.06
   3   3  -8   40.06    2.01
   3  -3  -8   47.61    2.26
   3   3  -8   38.72    1.64
   3  -3  -8   48.15    3.30
   3   3  -8   38.44    3.05
   3  -3  -8   47.97    1.93
   3   3  -8   40.82    1.82
   3   3  -7    2.53    0.50
   3   3  -7    3.95    0.56
   3  -3  -7    3.88    0.56
   3   3  -7    4.00    0.58
   3  -3  -7    4.11    1.03
   3   3  -7    3.53    0.97
   3   3  -7    2.62    0.60
   3   3  -7    3.97    1.09
   3  -3  -7    2.27    0.91
   3   3  -7    3.40    0.55
   3   3  -6  277.41    7.32
   3  -3  -6  280.88    4.83
   3   3  -6  267.63    4.77
   3  -3  -6  287.34    7.37
   3  -3  -6  292.06    8.07
   3   3  -6  270.98    7.97
   3  -3  -6  266.54    5.34
   3  -3  -6  289.00    5.72
   3  -3  -5  326.02    5.09
   3   3  -5  331.12    5.09
   3  -3  -5  349.78    7.53
   3   3  -5  343.36    7.48
   3  -3  -5  337.34    8.11
   3   3  -5  346.15    8.16
   3   3  -4    1.35    0.25
   3  -3  -4    0.98    0.23
   3  -3  -4    1.55    0.48
   3   3  -4    1.44    0.48
   3  -3  -4    2.06    0.60
   3   3  -4    1.91    0.57
   3   3  -3  279.42    5.99
   3  -3  -3  270.04    5.88
  -3  -3   2 1568.23   18.98
  -3   3   2 1577.30   19.03
   3  -3  -2 1564.11   19.59
   3   3  -2 1525.36   19.65
   3  -3  -1 1738.71   20.31
   3   3  -1 1679.76   20.41
  -3   3   1 1669.96   19.98
  -3  -3   1 1695.38   19.96
   3  -3   0  403.65    6.20
   3   3   0  411.19    6.40
  -3  -3   0  422.53    6.21
   3  -3   1  332.00    5.74
   3   3   1  328.22    5.87
  -3  -3  -1  333.31    5.89
  -3   3  -1  349.03    6.13
  -3   3  -2 1587.86   20.87
  -3  -3  -2 1595.15   20.55
   3  -3   2 1597.30   20.16
   3   3   2 1636.61   20.35
  -3   3  -3   28.33    2.10
  -3  -3  -3   31.07    2.08
  -3   3  -3   29.46    1.22
  -3  -3  -3   30.94    1.19
   3  -3   3   31.19    1.83
   3   3   3   35.10    1.95
  -3   3  -4    2.24    0.79
  -3  -3  -4    1.95    0.68
  -3   3  -4    1.34    0.38
  -3  -3  -4    3.64    0.53
   3  -3   4    1.69    0.58
   3   3   4    2.81    0.70
  -3  -3  -5   12.92    0.99
   3   3   5   12.34    0.79
   3   3   5   14.39    1.58
   3  -3   5   13.54    1.53
  -3   3  -5   12.92    0.91
   3   3   5   12.94    0.92
  -3   3  -5   12.86    1.81
  -3  -3  -5   15.68    1.89
  -3  -3  -5   14.25    1.11
  -3   3  -5   12.19    1.01
  -3  -3  -5   14.89    1.06
  -3   3  -6   52.75    2.24
  -3  -3  -6   53.11    2.14
  -3   3  -6   51.65    3.78
  -3  -3  -6   50.69    3.59
  -3  -3  -6   50.19    2.01
  -3  -3  -6   51.73    2.24
   3   3   6   49.42    1.70
   3  -3   6   53.42    3.32
   3   3   6   52.69    3.28
   3   3   6   51.27    1.94
  -3   3  -7   10.49    0.91
  -3   3  -7   11.12    1.80
  -3  -3  -7    6.79    1.38
  -3  -3  -7    8.03    0.81
  -3   3  -7   10.61    0.97
   3   3   7    8.58    0.79
   3   3   7    7.43    0.65
   3  -3   7   12.25    1.69
   3   3   7    8.61    1.40
  -3   3  -8   56.24    1.96
  -3   3  -8   52.08    1.76
  -3   3  -9   10.24    0.54
  -3  -3  -9    9.71    0.59
  -3   3  -9   14.59    0.81
  -3  -3  -9   11.15    0.69
  -3   3  -9   13.77    0.80
  -3   3  -9   14.97    0.78
  -3  -3  -9   11.30    0.66
   3  -4 -11  148.63    2.68
   3   4 -11  145.57    2.49
   3   4 -10   19.17    1.19
   3  -4 -10   17.35    1.19
   3   4 -10   18.88    1.14
   3  -4 -10   16.42    1.08
   3   4 -10   18.32    0.94
   3  -4 -10   15.34    0.79
  -3   4  10   13.94    0.75
   3  -4  -9   30.34    1.75
   3  -4  -9   29.90    1.85
   3   4  -9   34.72    1.83
   3   4  -9   34.94    1.79
   3   4  -9   31.74    1.34
   3   4  -9   35.55    1.62
   3  -4  -8   58.75    2.56
   3   4  -8   55.90    2.43
   3   4  -8   55.77    2.35
   3   4  -8   54.85    2.00
   3  -4  -8   58.94    3.64
   3  -4  -8   64.21    2.23
   3   4  -8   57.27    2.17
   3   4  -8   55.78    3.67
   3   4  -8   52.24    2.12
   3   4  -8   50.63    1.94
   3  -4  -7    7.69    1.43
   3   4  -7    8.57    1.49
   3   4  -7    5.87    0.78
   3   4  -7    6.27    0.80
   3   4  -7    7.60    0.76
   3  -4  -7    6.93    1.23
   3   4  -7    7.86    1.34
   3  -4  -7    7.49    0.74
   3   4  -7    6.31    0.70
   3   4  -7    6.30    0.71
   3  -4  -6   98.03    4.11
   3  -4  -6   98.70    2.53
   3   4  -6  101.49    2.60
   3   4  -6  101.65    4.20
   3  -4  -6   99.65    4.54
   3   4  -6  100.91    4.63
   3  -4  -6   90.62    2.77
   3   4  -6   97.41    2.67
   3  -4  -6   98.57    3.12
   3   4  -6   99.88    2.88
   3  -4  -5  776.33   12.59
   3   4  -5  745.44   12.48
   3  -4  -5  742.32    9.57
   3   4  -5  730.06    9.51
   3  -4  -5  755.70   13.41
   3   4  -5  742.96   13.28
   3  -4  -4  353.69    6.96
   3   4  -4  329.10    6.76
   3  -4  -4  344.12    4.84
   3   4  -4  322.54    4.75
   3   4  -4  329.39    7.36
   3  -4  -4  338.76    7.38
   3   4  -3 1191.16   16.70
   3  -4  -3 1229.90   16.62
  -3   4   2 1203.37   14.89
  -3  -4   2 1136.40   14.76
   3  -4  -2 1191.82   15.45
   3   4  -2 1130.04   15.46
   3  -4  -1 2927.68   32.88
   3   4  -1 2818.97   32.95
  -3  -4   1 2855.12   32.37
  -3   4   1 2956.89   32.52
   3  -4   0  419.32    6.43
   3   4   0  420.96    6.63
  -3   4   0  410.07    6.31
  -3  -4   0  417.36    6.37
  -3   4   0  423.32    6.53
   3   4   0  404.00    5.53
   3  -4   1  449.28    7.20
   3   4   1  476.44    7.49
  -3   4  -1  470.21    7.64
  -3  -4  -1  471.41    7.40
  -3  -4  -2   53.08    2.28
  -3   4  -2   52.69    2.40
   3  -4   2   54.41    2.16
   3   4   2   53.07    2.21
  -3   4  -3  265.42    6.90
  -3  -4  -3  264.05    6.56
  -3   4  -3  256.70    4.48
  -3  -4  -3  277.02    4.39
   3  -4   3  268.88    5.96
  -3   4  -4   49.11    3.19
  -3  -4  -4   58.17    3.22
  -3   4  -4   50.53    1.87
  -3  -4  -4   59.56    1.91
   3  -4   4   57.65    2.81
  -3  -4  -5  103.69    2.94
   3   4   5  119.85    4.59
   3   4   5  106.38    2.55
   3  -4   5  114.73    4.50
  -3   4  -5  108.64    2.84
  -3   4  -5  106.64    5.22
  -3  -4  -5  120.43    5.17
   3   4   5  112.63    2.88
  -3  -4  -5  110.85    3.23
  -3   4  -5  118.85    3.22
  -3  -4  -5  116.26    3.03
  -3   4  -6   45.10    2.04
  -3  -4  -6   34.30    1.71
  -3   4  -6   39.71    1.69
  -3   4  -6   39.21    3.28
  -3  -4  -6   35.14    2.94
  -3  -4  -6   33.19    1.66
  -3  -4  -6   33.32    1.82
  -3   4  -6   41.25    1.87
   3   4   6   36.00    1.64
   3  -4   6   45.80    3.02
   3   4   6   37.26    2.72
   3   4   6   36.27    1.45
   3   4   7  237.65    4.26
   3  -4   7  261.86    7.65
   3   4   7  240.25    7.33
  -3   4  -7  241.68    4.73
  -3   4  -7  247.19    8.56
  -3  -4  -7  238.89    7.95
  -3  -4  -7  245.98    4.86
  -3   4  -7  245.39    4.95
  -3   4  -7  246.26    4.94
   3   4   7  243.03    4.74
  -3   4  -8   75.78    2.31
  -3   4  -8   74.23    2.08
  -3  -4  -9    3.82    0.38
  -3   4  -9    3.57    0.31
  -3  -4  -9    5.94    0.49
  -3   4  -9    4.87    0.48
  -3   4  -9    4.75    0.49
  -3  -4  -9    5.07    0.46
  -3   4  -9    4.65    0.47
   3  -5 -11    5.04    0.44
  -3   5  11    6.07    0.38
  -3   5  10   16.28    0.83
   3  -5 -10   15.72    0.77
   3   5 -10   17.75    0.92
   3   5 -10   18.13    1.10
   3  -5 -10   18.83    1.21
   3  -5 -10   16.71    1.05
   3  -5  -9   24.78    1.59
   3   5  -9   25.67    1.53
   3  -5  -9   23.30    1.62
   3   5  -9   25.00    1.54
   3   5  -9   25.21    1.37
   3   5  -9   24.41    1.19
   3  -5  -8  566.31    9.79
   3   5  -8  589.45    8.72
   3  -5  -8  576.01   12.55
   3   5  -8  607.39   13.27
   3  -5  -8  585.02    8.75
   3   5  -8  618.96    9.09
   3   5  -8  570.22    9.48
   3   5  -8  578.22    9.36
   3   5  -8  560.91    8.90
   3   5  -8  569.76    8.68
   3  -5  -7  341.38    9.51
   3   5  -7  327.60    9.39
   3   5  -7  302.66    5.62
   3  -5  -7  327.38    8.62
   3   5  -7  315.80    8.70
   3  -5  -7  332.27    5.68
   3   5  -7  325.55    5.72
   3   5  -7  316.84    6.18
   3   5  -7  320.47    6.07
   3   5  -7  308.22    5.68
   3  -5  -6   62.37    2.31
   3  -5  -6   67.05    3.37
   3   5  -6   74.51    3.60
   3  -5  -6   65.83    2.03
   3   5  -6   70.33    2.09
   3   5  -6   72.64    2.28
   3   5  -6   70.88    2.20
   3   5  -6   69.04    2.23
   3  -5  -6   67.64    3.72
   3   5  -6   72.20    3.91
   3   5  -6   70.30    2.36
   3   5  -6   70.55    2.27
   3  -5  -5  981.57   15.96
   3   5  -5  961.91   16.01
   3  -5  -5 1005.12   15.31
   3   5  -5  985.06   15.13
   3  -5  -5  983.23   11.97
   3   5  -5  941.28   11.91
   3  -5  -4  247.92    6.17
   3   5  -4  270.10    6.43
   3  -5  -4  254.67    5.79
   3   5  -4  264.20    5.85
   3  -5  -4  253.88    3.95
   3   5  -4  266.74    4.00
   3  -5  -3   44.01    2.14
   3   5  -3   36.99    1.98
   3  -5  -2  540.49    8.48
   3   5  -2  508.35    8.52
  -3  -5   2  512.87    7.84
  -3   5   2  534.29    7.91
  -3   5   1   12.23    0.84
  -3  -5   1   14.00    0.87
   3  -5  -1   14.79    0.95
  -3   5   0 1051.78   13.43
  -3  -5   0 1044.95   13.16
  -3   5   0 1087.85   13.44
   3   5   0 1022.61   12.57
   3   5   0 1006.21   13.46
   3  -5   0 1075.03   13.31
  -3  -5  -1  470.55    7.39
  -3   5  -1  466.57    7.66
   3   5   1  485.18    7.57
  -3  -5  -2  267.23    5.69
  -3   5  -2  291.48    6.19
  -3   5  -2  285.75    6.42
  -3  -5  -2  265.95    5.87
   3  -5   2  285.72    5.59
   3   5   2  283.00    5.71
  -3  -5  -3   50.56    1.54
  -3   5  -3   48.88    1.62
  -3   5  -3   47.00    2.79
  -3  -5  -3   47.47    2.55
   3  -5   3   50.69    2.34
   3   5   3   51.08    2.39
  -3  -5  -4  158.28    3.41
  -3   5  -4  175.64    3.73
   3   5   4  163.73    4.96
   3  -5   4  173.78    5.11
  -3   5  -4  172.52    6.07
  -3  -5  -4  154.29    5.37
  -3   5  -5   49.36    3.52
  -3  -5  -5   52.30    3.36
   3   5   5   53.22    1.73
   3  -5   5   52.92    3.02
   3   5   5   56.18    3.14
  -3   5  -5   55.38    2.16
  -3  -5  -5   53.92    2.00
   3   5   5   56.75    2.00
   3   5   5   55.01    1.87
  -3  -5  -5   51.36    2.03
  -3  -5  -5   51.17    2.17
  -3   5  -6   10.08    1.71
  -3  -5  -6   11.00    1.66
  -3  -5  -6   13.20    1.07
  -3  -5  -6   12.61    1.04
   3   5   6   12.99    1.01
  -3   5  -6   11.86    1.02
  -3  -5  -6   12.15    1.12
   3   5   6   12.90    0.88
   3  -5   6   12.26    1.59
   3   5   6   14.94    1.72
  -3   5  -6   11.52    0.92
  -3   5  -7    0.91    0.39
   3   5   7    1.36    0.36
  -3  -5  -7    1.99    0.59
  -3   5  -7    0.76    0.40
  -3  -5  -7    1.50    0.46
   3   5   7    1.72    0.46
  -3   5  -7    0.63    0.42
  -3   5  -8   36.88    1.41
  -3   5  -8   40.43    1.63
   3   5   8   35.96    1.24
  -3   5  -8   40.37    1.70
  -3  -5  -8   37.91    1.54
  -3  -5  -9   25.21    0.95
  -3   5  -9   23.88    0.98
  -3   5  -9   25.02    1.01
  -3  -5  -9   21.31    0.83
  -3   5  -9   25.03    0.98
  -3  -5  -9   25.22    0.91
   3  -6 -11    2.10    0.29
  -3   6  11    2.52    0.25
  -3   6  10    1.69    0.33
   3  -6 -10    2.31    0.50
   3   6 -10    1.36    0.40
   3  -6 -10    1.61    0.43
   3   6 -10    1.63    0.35
  -3   6  10    2.05    0.40
   3   6  -9    0.84    0.37
   3   6  -9    0.45    0.32
   3  -6  -9    0.48    0.47
   3   6  -9    0.55    0.43
   3  -6  -9    0.24    0.46
   3   6  -9    0.70    0.43
   3   6  -9    0.44    0.37
   3   6  -8   33.63    1.68
   3   6  -8   32.64    1.57
   3  -6  -8   34.48    1.60
   3   6  -8   34.93    1.68
   3  -6  -8   32.54    2.69
   3   6  -8   37.14    2.98
   3  -6  -8   34.36    1.99
   3   6  -8   36.00    1.84
   3   6  -8   33.21    1.82
   3   6  -8   35.10    1.64
   3   6  -7    3.27    0.58
  -3   6   7    3.48    0.50
   3   6  -7    2.76    0.53
   3  -6  -7    4.41    0.81
   3   6  -7    3.59    0.63
   3   6  -7    2.63    0.58
   3  -6  -7    4.25    0.67
   3  -6  -7    5.81    1.16
   3  -6  -7    5.35    0.65
   3   6  -7    3.07    0.53
   3   6  -7    3.62    0.95
   3   6  -6   43.53    1.77
   3   6  -6   40.59    1.63
   3   6  -6   42.96    1.73
   3  -6  -6   52.19    2.96
   3   6  -6   42.80    2.71
   3  -6  -6   49.84    1.73
   3   6  -6   40.64    1.58
   3   6  -6   40.44    1.70
   3   6  -6   43.58    1.81
   3   6  -6   43.76    1.77
   3   6  -6   45.03    1.73
   3  -6  -6   44.78    1.99
   3   6  -6   42.72    2.98
   3  -6  -6   50.96    3.19
  -3   6   6   48.55    1.67
   3  -6  -6   44.64    1.96
   3  -6  -5   14.37    1.43
   3   6  -5   13.87    1.38
   3  -6  -5   13.11    0.80
   3   6  -5   13.69    0.81
   3  -6  -5    9.90    1.31
   3   6  -5   13.98    1.56
   3  -6  -4  452.73    8.23
   3   6  -4  433.14    7.99
   3  -6  -4  450.34    5.97
   3   6  -4  419.02    5.82
   3  -6  -4  431.98    8.61
   3   6  -4  413.01    8.52
   3   6  -3  164.84    4.39
   3  -6  -3  151.87    4.16
   3  -6  -2  179.57    4.20
   3   6  -2  191.51    4.41
  -3   6   2  175.96    3.82
  -3  -6   2  185.71    3.86
   3   6  -1  213.54    4.50
  -3   6   1  201.43    3.70
  -3  -6   1  205.65    3.88
  -3   6   1  207.12    3.96
   3  -6   0  143.87    3.20
   3   6   0  148.70    3.43
  -3   6   0  145.63    3.29
  -3  -6   0  142.69    3.12
   3   6   0  149.66    3.07
  -3   6   0  138.52    3.42
   3  -6   1  169.30    3.72
   3   6   1  161.42    3.80
  -3  -6  -1  169.07    3.78
  -3   6  -1  170.11    4.01
   3  -6   2  144.44    3.69
   3   6   2  130.74    3.69
  -3   6  -2  149.95    4.41
  -3  -6  -2  124.91    3.78
   3  -6   3  153.64    4.27
   3   6   3  139.18    4.12
  -3  -6  -3  129.83    2.74
  -3   6  -3  148.69    3.06
  -3   6  -3  147.49    4.97
  -3  -6  -3  126.60    4.30
   3  -6   4   40.56    2.40
   3   6   4   44.74    2.50
  -3   6  -4   38.81    2.85
  -3  -6  -4   43.37    2.75
  -3  -6  -4   42.28    1.59
  -3   6  -4   41.05    1.68
  -3   6  -5  836.83   11.50
  -3   6  -5  887.89   12.16
  -3  -6  -5  842.80   12.45
  -3  -6  -5  883.74   11.85
  -3   6  -5  927.53   12.43
  -3   6  -5  900.35   17.31
  -3  -6  -5  876.13   16.20
  -3  -6  -5  865.14   12.39
   3   6   5  888.67   11.69
   3   6   5  888.61   11.91
  -3  -6  -5  863.26   12.15
   3   6   5  880.19   11.36
   3  -6   5  957.12   15.49
   3   6   5  905.97   15.21
  -3   6  -6    2.92    0.50
   3   6   6    3.88    0.53
   3  -6   6    4.30    0.99
   3   6   6    4.01    0.97
  -3  -6  -6    5.08    0.77
  -3   6  -6    2.75    0.55
  -3   6  -6    2.16    0.93
  -3  -6  -6    5.40    1.21
  -3   6  -6    2.82    0.55
   3   6   6    3.12    0.51
   3   6   6    3.51    0.58
  -3  -6  -6    4.48    0.68
  -3  -6  -7    9.45    0.89
   3   6   7   10.02    0.89
  -3  -6  -7   12.26    1.11
   3   6   7    9.83    0.77
  -3   6  -7   10.82    0.87
  -3  -6  -8  133.50    3.04
  -3   6  -8  138.77    3.28
  -3   6  -8  139.79    3.28
   3   6   8  131.04    2.66
  -3   6  -8  132.50    2.81
  -3   6  -9    7.12    0.53
  -3  -6  -9    6.05    0.44
  -3  -6  -9    6.52    0.45
  -3   7  11    2.07    0.22
   3  -7 -11    2.29    0.28
  -3   7  10    0.28    0.29
  -3   7  10    1.17    0.29
   3   7 -10    0.59    0.30
   3  -7 -10    0.44    0.38
   3   7 -10    0.54    0.34
   3   7  -9    1.96    0.57
   3   7  -9    1.78    0.52
   3  -7  -9    1.99    0.59
   3   7  -9    1.34    0.41
   3   7  -9    1.58    0.45
   3   7  -8    3.98    0.62
   3   7  -8    4.63    0.68
   3  -7  -8    7.30    0.75
   3   7  -8    5.02    0.68
   3  -7  -8    5.58    0.87
   3   7  -8    4.53    0.67
   3  -7  -8    6.22    0.96
   3   7  -8    4.88    0.74
   3   7  -8    4.32    0.70
   3  -7  -7   29.24    1.89
   3   7  -7   32.41    1.70
   3   7  -7   32.98    1.68
  -3   7   7   27.77    1.36
   3   7  -7   30.54    1.57
   3   7  -7   33.14    1.60
   3  -7  -7   25.80    1.56
   3   7  -7   29.67    1.54
   3  -7  -7   30.84    2.48
   3   7  -7   30.15    2.53
   3  -7  -7   29.39    1.43
   3   7  -7   33.87    1.55
   3   7  -6  136.64    3.29
   3   7  -6  130.48    3.30
   3  -7  -6  132.95    5.26
   3   7  -6  133.82    5.32
   3   7  -6  125.48    3.18
   3   7  -6  133.92    3.20
  -3   7   6  125.15    3.01
   3   7  -6  141.06    3.34
   3   7  -6  132.79    2.94
   3   7  -6  129.80    3.20
   3  -7  -6  127.45    4.77
   3   7  -6  131.08    4.88
   3  -7  -6  126.19    2.94
   3   7  -6  127.55    2.97
   3  -7  -6  120.64    3.42
  -3   7   6  127.39    2.98
   3  -7  -6  116.11    3.41
   3   7  -6  133.95    3.24
   3  -7  -5    0.55    0.45
   3   7  -5    1.79    0.58
   3   7  -5    1.65    0.33
   3  -7  -5    0.79    0.27
   3   7  -5    1.19    0.58
   3  -7  -5    1.03    0.55
   3  -7  -4    3.29    0.37
   3   7  -4    3.83    0.38
   3   7  -4    3.51    0.72
   3  -7  -4    1.94    0.57
   3   7  -3   73.39    2.82
   3  -7  -3   72.10    2.75
  -3  -7   2  204.84    4.12
  -3   7   2  209.29    4.16
   3  -7  -2  210.45    4.56
   3   7  -2  204.96    4.65
  -3   7   1  626.65    9.66
  -3   7   1  647.40    8.78
  -3   7   1  594.82    8.65
  -3  -7   1  615.33    8.59
   3   7  -1  644.41    9.48
   3  -7  -1  668.25    9.27
  -3   7   0   12.87    0.91
  -3   7   0   12.27    1.01
  -3  -7   0   11.58    0.81
   3   7   0   13.03    0.89
   3  -7   0   10.50    0.79
   3   7   0   12.94    0.94
  -3  -7  -1 1612.47   19.89
   3   7   1 1668.28   19.79
  -3   7  -1 1656.69   20.46
   3  -7   1 1610.11   19.72
   3   7   1 1689.17   20.27
  -3   7  -2  239.50    5.91
  -3  -7  -2  254.46    5.65
   3  -7   2  248.02    5.16
  -3   7  -3  326.16    7.95
  -3  -7  -3  368.59    7.81
   3  -7   3  338.93    6.98
   3   7   3  389.26    7.44
  -3  -7  -3  357.25    5.30
  -3   7  -3  330.54    5.43
  -3  -7  -4   21.20    1.11
  -3   7  -4   22.47    1.24
   3  -7   4   26.18    1.90
   3   7   4   19.56    1.69
  -3   7  -4   22.46    2.18
  -3  -7  -4   20.29    1.88
   3   7   4   19.72    1.11
  -3   7  -4   20.84    1.12
   3   7   5    7.45    0.78
   3   7   5    7.41    0.74
  -3   7  -5    8.03    0.81
  -3  -7  -5    7.46    0.76
  -3   7  -5    8.86    0.90
  -3  -7  -5    8.15    0.92
  -3   7  -5    7.92    0.83
  -3   7  -5    8.97    1.54
  -3  -7  -5    8.06    1.34
  -3  -7  -5    7.26    0.84
   3   7   5    7.06    0.68
   3  -7   5   11.75    1.44
   3   7   5    7.42    1.20
  -3  -7  -5    8.68    0.87
  -3   7  -5    7.94    0.73
  -3   7  -6    1.55    0.40
   3  -7   6    1.87    0.70
   3   7   6    3.22    0.89
   3   7   6    1.14    0.37
  -3   7  -6    0.67    0.37
  -3  -7  -6    1.22    0.50
  -3   7  -6    0.48    0.58
  -3  -7  -6    1.54    0.75
  -3   7  -6    1.09    0.44
   3   7   6    1.20    0.39
   3   7   6    1.09    0.42
  -3  -7  -6    1.34    0.46
  -3  -7  -7   29.49    1.55
   3   7   7   26.99    1.29
   3   7   7   30.10    1.52
  -3  -7  -7   31.33    1.73
   3   7   7   27.76    1.29
  -3   7  -7   25.76    1.28
  -3   7  -7   26.81    1.45
  -3   7  -8    4.95    0.62
  -3  -7  -8    3.05    0.47
  -3   7  -8    3.53    0.45
   3   7   8    2.71    0.39
  -3   7  -8    4.02    0.61
  -3   7  -8    4.58    0.60
  -3  -7  -9   65.11    1.40
  -3  -7  -9   59.24    1.40
  -3   8  11    0.97    0.15
   3  -8 -11    1.11    0.19
   3  -8 -10  117.22    2.98
   3   8 -10  121.68    2.82
  -3   8  10  111.06    2.41
   3   8 -10  118.56    2.48
  -3   8  10  121.50    2.50
   3  -8  -9   78.41    2.86
   3   8  -9   85.08    2.69
   3   8  -9   83.23    2.31
   3   8  -9   82.63    2.43
   3  -8  -8   20.08    1.60
   3   8  -8   18.32    1.31
   3   8  -8   17.78    1.15
   3   8  -8   17.99    1.23
   3   8  -8   17.53    1.17
   3  -8  -8   19.22    1.52
  -3   8   8   18.79    1.08
   3   8  -8   18.07    1.31
   3   8  -8   19.79    1.28
  -3  -8   8   15.48    1.74
  -3   8   8   18.55    1.95
   3  -8  -7   28.17    1.88
   3   8  -7   28.28    1.58
   3   8  -7   28.46    1.59
  -3   8   7   31.17    1.46
   3   8  -7   27.77    1.51
   3   8  -7   31.47    1.39
   3   8  -7   26.87    1.47
   3  -8  -7   26.36    1.60
   3   8  -7   27.04    1.49
   3  -8  -7   33.49    2.61
   3  -8  -7   32.58    1.49
   3   8  -7   28.19    2.43
   3   8  -7   30.03    1.48
   3   8  -6   15.73    1.08
   3  -8  -6   16.50    1.35
   3   8  -6   14.64    1.05
   3  -8  -6   17.71    1.91
   3   8  -6   15.13    1.79
   3   8  -6   14.47    1.03
   3   8  -6   13.89    1.02
  -3   8   6   15.82    1.03
   3   8  -6   16.21    1.10
   3   8  -6   15.12    0.95
   3   8  -6   14.01    1.01
   3   8  -6   14.01    1.01
   3  -8  -6   18.54    1.80
   3   8  -6   15.44    1.65
   3  -8  -6   17.86    1.01
   3   8  -6   15.89    0.97
   3  -8  -6   16.23    1.23
  -3   8   6   15.64    1.00
   3   8  -6   15.41    1.10
   3  -8  -6   15.66    1.23
   3   8  -5   68.34    3.37
   3  -8  -5   72.66    3.46
   3  -8  -5   79.09    3.35
   3   8  -5   73.97    3.22
   3  -8  -5   77.57    2.01
   3   8  -5   71.61    1.90
   3  -8  -4  234.55    5.90
   3   8  -4  231.31    5.89
   3   8  -3   11.39    1.10
   3  -8  -3   13.71    1.19
  -3   8   2   97.62    2.61
  -3  -8   2   91.80    2.54
   3  -8  -2  100.79    2.96
   3   8  -2   93.01    2.93
  -3  -8   1   52.38    1.72
  -3   8   1   62.28    2.42
  -3   8   1   58.97    1.87
  -3   8   1   58.15    2.01
   3   8  -1   52.58    2.05
   3  -8  -1   61.89    2.08
   3   8   0  203.29    4.26
  -3   8   0  202.98    4.06
  -3   8   0  195.79    4.70
  -3  -8   0  203.11    3.88
   3  -8   0  188.12    3.86
   3   8   0  191.29    4.11
   3   8   1  121.64    3.21
  -3  -8  -1  117.32    3.09
  -3   8  -1  116.04    3.28
   3  -8   1  114.74    2.98
   3   8   1  121.71    3.24
  -3   8  -2   12.51    0.71
  -3  -8  -2    8.82    0.55
   3  -8   2    8.76    0.89
   3   8   2   11.30    1.03
  -3   8  -2    8.70    1.07
  -3  -8  -2   10.90    1.09
  -3  -8  -3  550.12    7.57
  -3   8  -3  556.51    7.89
   3  -8   3  598.56    9.91
   3   8   3  589.75    9.96
  -3   8  -3  549.22   10.93
  -3  -8  -3  562.24   10.34
  -3   8  -4  195.14    3.98
  -3   8  -4  197.70    4.14
  -3  -8  -4  213.73    3.99
   3   8   4  208.71    3.87
   3  -8   4  214.32    5.83
   3   8   4  220.73    5.88
  -3   8  -4  198.23    6.65
  -3  -8  -4  211.24    6.30
   3   8   4  212.07    4.11
   3   8   4  209.54    4.15
  -3   8  -4  195.58    4.16
   3   8   5   34.80    1.61
   3   8   5   33.70    1.56
  -3   8  -5   42.66    1.77
  -3   8  -5   45.20    1.90
  -3  -8  -5   31.94    1.49
  -3   8  -5   40.25    1.78
  -3  -8  -5   31.28    1.66
  -3   8  -5   42.64    3.24
  -3  -8  -5   31.04    2.53
  -3  -8  -5   30.41    1.64
   3   8   5   31.10    1.41
   3  -8   5   43.45    2.73
   3   8   5   33.42    2.39
  -3   8  -5   39.94    1.57
  -3  -8  -5   29.77    1.70
  -3   8  -6   82.71    2.64
  -3  -8  -6   84.20    3.00
  -3   8  -6   81.16    4.69
  -3  -8  -6   84.33    4.37
  -3   8  -6   85.60    2.71
  -3  -8  -6   87.70    2.90
   3   8   6   90.62    2.80
   3   8   6   88.97    2.64
  -3   8  -6   79.72    2.40
   3   8   6   87.49    2.48
   3  -8   6   83.66    4.04
   3   8   6   91.46    4.16
  -3  -8  -7   61.34    2.45
   3   8   7   59.91    2.00
   3   8   7   63.93    2.25
  -3   8  -7   60.55    2.17
  -3  -8  -7   60.45    2.26
  -3   8  -7   57.06    1.92
   3   8   7   61.19    1.96
  -3   8  -8    1.03    0.37
  -3   8  -8    2.07    0.43
  -3   8  -8    1.38    0.36
  -3  -8  -8    1.47    0.34
  -3   8  -8    1.57    0.32
   3   8   8    1.70    0.34
  -3  -8  -9    0.82    0.20
  -3  -8  -9    1.01    0.18
  -3   9  11   12.43    0.42
   3   9 -10   48.06    1.44
   3   9 -10   50.27    1.68
   3  -9 -10   48.51    1.78
  -3   9  10   47.86    1.43
  -3   9  10   45.76    1.43
   3  -9 -10   51.88    1.83
   3  -9  -9   90.82    3.06
   3   9  -9   90.89    2.76
   3   9  -9   92.07    2.55
   3   9  -9   92.75    2.46
  -3   9   8  241.77    4.54
   3   9  -8  230.83    4.56
   3   9  -8  238.30    4.78
   3   9  -8  236.26    4.85
   3  -9  -8  247.15    5.77
   3  -9  -8  246.28    5.84
   3   9  -8  248.33    5.17
   3   9  -8  256.68    5.05
  -3   9   8  229.47    4.51
  -3   9   8  240.82    7.09
   3   9  -8  242.30    5.17
   3  -9  -7  604.05    8.44
   3   9  -7  572.16    8.40
   3   9  -7  562.14    8.76
  -3   9   7  562.35    8.44
   3   9  -7  540.31    8.21
   3   9  -7  583.54    8.29
   3   9  -7  559.81    8.66
   3   9  -7  556.63    8.66
   3   9  -7  570.87    8.95
   3   9  -7  565.85    8.87
   3  -9  -7  584.83   10.09
   3  -9  -6  534.52   11.26
   3   9  -6  475.94   10.71
   3  -9  -6  487.39    8.14
  -3   9   6  508.30    7.59
   3   9  -6  444.11    6.95
   3   9  -6  502.03    7.79
   3   9  -6  458.36    7.43
   3   9  -6  479.74    7.31
   3   9  -6  454.59    7.46
   3   9  -6  470.05    7.63
   3   9  -6  463.74    7.58
   3   9  -6  481.33    7.75
   3   9  -6  482.22    7.62
   3  -9  -6  513.10    8.80
   3   9  -6  480.67    7.58
  -3   9   6  506.08    7.44
   3  -9  -6  542.10    7.39
   3   9  -6  465.90    7.08
   3  -9  -6  542.25   10.70
   3   9  -5    6.06    1.02
   3  -9  -5    5.23    0.95
   3  -9  -5    6.43    0.57
   3   9  -5    7.96    0.61
  -3   9   4  332.17    4.94
   3  -9  -4  346.41    7.40
   3   9  -4  356.16    7.45
  -3   9   3  354.68    5.18
   3  -9  -3  367.60    7.04
   3   9  -3  358.16    7.02
  -3  -9   3  379.57    6.67
  -3   9   3  383.94    6.60
   3   9  -2   31.04    1.62
   3  -9  -2   31.61    1.59
  -3   9   2   34.15    1.45
  -3  -9   2   29.00    1.35
   3   9  -1  154.87    3.71
   3  -9  -1  164.49    3.65
  -3   9   1  162.77    3.33
  -3  -9   1  147.91    3.14
  -3   9   1  158.43    3.76
  -3   9   1  170.47    4.41
   3  -9   0  224.87    4.31
   3   9   0  219.77    4.50
  -3   9   0  229.28    5.40
   3   9   0  237.90    4.96
  -3   9   0  238.17    4.49
  -3  -9   0  226.80    4.21
   3   9   1   35.27    1.69
   3  -9   1   47.52    1.81
   3   9   1   35.72    1.80
  -3  -9  -1   41.06    1.73
  -3   9  -1   47.68    2.01
  -3  -9  -2   97.62    2.09
  -3   9  -2  118.04    2.38
  -3   9  -2  122.45    3.97
  -3  -9  -2   99.61    3.34
   3  -9   2  120.60    3.34
   3   9   2  104.54    3.29
  -3   9  -3  394.29    5.93
  -3  -9  -3  365.01    5.55
   3  -9   3  407.30    7.64
   3   9   3  365.94    7.51
  -3   9  -3  386.91    8.67
  -3  -9  -3  354.94    7.84
   3   9   4   31.04    1.47
   3   9   4   31.87    1.44
  -3   9  -4   25.89    1.30
  -3  -9  -4   34.60    1.41
  -3   9  -4   25.81    1.33
  -3  -9  -4   29.20    1.45
  -3   9  -4   25.00    1.36
  -3   9  -4   26.83    2.36
  -3  -9  -4   32.41    2.38
   3   9   4   31.13    1.34
   3  -9   4   26.85    1.97
   3   9   4   34.52    2.24
   3   9   4   31.02    1.43
   3   9   5    0.74    0.34
   3   9   5    0.84    0.39
  -3   9  -5    1.38    0.41
  -3  -9  -5    0.71    0.35
  -3   9  -5    1.12    0.43
  -3  -9  -5    0.48    0.34
  -3   9  -5    1.45    0.71
  -3  -9  -5    1.28    0.64
  -3   9  -5    0.88    0.31
   3  -9   5    1.03    0.55
   3   9   5    0.34    0.43
   3   9   5    0.65    0.31
  -3  -9  -5    0.69    0.40
  -3   9  -5    0.73    0.37
  -3  -9  -5    0.77    0.43
  -3   9  -6   92.71    2.80
  -3  -9  -6   90.51    3.17
  -3   9  -6   88.23    4.80
  -3  -9  -6   89.84    4.44
  -3   9  -6   88.94    2.77
  -3   9  -6   83.59    2.43
   3   9   6   92.36    2.56
   3  -9   6   92.28    4.18
   3   9   6   88.78    4.06
   3   9   6   92.05    2.74
   3   9   6   92.80    2.86
  -3  -9  -6   90.71    2.99
   3   9   7  335.82    5.48
  -3   9  -7  303.92    5.25
  -3  -9  -7  334.91    6.39
  -3  -9  -7  331.87    6.06
  -3   9  -7  325.44    5.80
   3   9   7  328.66    5.61
   3   9   7  341.08    5.99
  -3   9  -7  313.41    5.87
  -3  -9  -8    9.47    0.66
  -3   9  -8    9.71    0.77
  -3   9  -8   10.17    0.78
   3   9   8    9.65    0.66
  -3   9  -8    8.73    0.60
  -3  -9  -9    7.21    0.40
  -3   9  -9   11.19    0.59
   3 -10 -10   12.31    0.88
   3 -10 -10   12.01    0.86
   3  10 -10   13.78    0.86
   3  10 -10   13.51    0.73
  -3  10  10   12.58    0.72
   3  10  -9    7.94    0.82
   3 -10  -9    9.89    1.01
   3  10  -9    7.85    0.72
   3  10  -9    7.46    0.73
  -3  10   8   49.63    1.89
   3  10  -8   50.59    1.85
  -3  10   8   50.99    1.86
   3  10  -8   52.97    2.05
   3  10  -8   52.24    2.00
   3 -10  -8   56.68    2.61
   3  10  -8   53.48    2.19
   3 -10  -8   47.37    2.36
  -3  10   7    6.73    0.74
   3  10  -7    7.19    0.81
   3  10  -7    8.09    0.78
   3  10  -7    6.87    0.80
   3  10  -7    7.61    0.85
   3  10  -7    6.76    0.70
   3  10  -7    6.53    0.80
   3 -10  -7    6.08    0.95
   3  10  -7    6.21    0.78
  -3  10   6   86.05    2.53
   3  10  -6   92.17    2.76
   3  10  -6   84.99    2.30
   3  10  -6   86.89    2.61
   3  10  -6   86.43    2.61
   3  10  -6   88.18    2.56
   3  10  -6   90.55    2.70
   3  10  -6   90.96    2.74
   3  10  -6   92.81    2.70
   3  10  -6   91.55    2.81
   3  10  -6   87.89    2.63
   3 -10  -6   88.61    3.22
   3 -10  -6   86.56    4.15
   3  10  -6   91.34    4.23
   3 -10  -6   82.16    2.83
  -3  10   5  173.13    3.63
   3  10  -5  156.05    3.61
  -3  10   5  169.52    3.50
   3  10  -5  154.24    5.11
   3 -10  -5  169.32    5.35
  -3  10   5  174.49    3.74
   3  10  -5  155.25    3.65
   3 -10  -5  160.75    3.76
   3  10  -5  154.43    3.39
  -3  10   5  178.97    3.84
   3  10  -5  155.06    3.55
   3  10  -5  155.88    3.61
  -3  10   4  243.80    4.03
   3 -10  -4  248.54    6.04
   3  10  -4  240.36    5.92
  -3  10   3  406.34    5.80
  -3 -10   3  405.47    7.01
   3  10  -3  391.20    7.42
   3 -10  -3  410.73    7.55
  -3  10   2  178.48    3.20
   3  10  -2  180.06    4.14
   3 -10  -2  181.06    4.11
  -3  10   2  190.49    3.75
  -3 -10   2  178.72    3.68
   3  10  -1  597.66    8.89
   3 -10  -1  603.11    8.71
  -3  10   1  590.60    9.30
  -3  10   1  609.35    8.28
   3 -10   0   15.30    0.97
   3  10   0   16.59    1.07
  -3 -10   0   18.23    1.01
  -3  10   0   14.48    1.33
  -3  10   0   13.95    0.96
   3  10   0   18.03    1.32
   3 -10   1   53.05    1.93
   3  10   1   48.62    1.99
  -3 -10  -1   51.26    2.04
  -3  10  -1   54.15    2.16
  -3 -10  -1   53.77    2.00
   3  10   1   53.13    2.31
  -3  10  -2    4.11    0.77
  -3 -10  -2    4.10    0.69
  -3  10  -2    2.70    0.37
   3 -10   2    5.38    0.69
   3  10   2    2.47    0.53
   3 -10   3   27.89    1.73
   3  10   3   20.11    1.52
   3  10   4  588.65    8.73
   3  10   4  598.06    8.78
  -3  10  -4  599.60   12.39
  -3 -10  -4  585.20   11.57
  -3 -10  -4  566.46    8.75
  -3  10  -4  595.38    8.88
  -3  10  -4  618.89    8.73
  -3 -10  -4  594.34    8.32
  -3  10  -4  612.91    8.69
   3  10   4  586.90    8.77
   3  10   4  585.98    8.42
   3 -10   4  639.79   11.11
   3  10   4  602.44   10.91
   3  10   5  123.77    3.27
   3  10   5  123.80    3.23
  -3  10  -5  110.46    3.04
  -3  10  -5  108.36    5.09
  -3 -10  -5  117.92    4.90
  -3 -10  -5  121.35    3.37
  -3  10  -5  107.07    3.10
   3  10   5  130.07    3.08
   3 -10   5  115.25    4.47
   3  10   5  123.38    4.54
  -3 -10  -5  121.50    2.99
  -3  10  -5  112.98    3.12
  -3  10  -5  108.97    2.78
   3  10   5  117.67    3.10
  -3 -10  -5  121.13    3.60
  -3  10  -6  265.45    5.11
  -3 -10  -6  246.38    5.33
  -3  10  -6  247.50    4.61
  -3 -10  -6  247.20    5.58
  -3  10  -6  240.54    7.99
  -3 -10  -6  232.04    7.28
  -3  10  -6  250.50    5.14
   3  10   6  255.02    5.16
   3  10   6  250.72    5.02
   3  10   6  254.41    4.75
   3 -10   6  255.09    7.14
   3  10   6  235.25    6.78
   3  10   7   12.29    0.89
  -3 -10  -7   13.02    1.15
  -3  10  -7   13.25    0.88
  -3 -10  -7   12.34    1.05
  -3  10  -7   14.74    1.07
   3  10   7   11.35    0.90
   3  10   7   12.80    1.03
  -3  10  -7   14.07    1.08
  -3 -10  -8    1.65    0.30
   3  10   8    1.79    0.34
  -3  10  -8    1.55    0.29
  -3  10  -8    1.47    0.38
  -3  10  -8    1.67    0.40
  -3  10  -9    1.78    0.26
  -3  11  10   11.79    0.69
  -3  11  10   12.84    0.68
   3  11 -10   14.68    0.74
   3 -11 -10   14.67    0.88
   3 -11 -10   14.53    0.92
  -3  11   9    3.58    0.53
   3  11  -9    4.67    0.66
   3  11  -9    4.55    0.58
   3  11  -9    4.21    0.57
   3 -11  -8  235.56    5.62
   3  11  -8  237.94    4.95
   3  11  -8  230.94    4.68
   3  11  -8  236.56    4.67
  -3  11   8  224.74    4.43
  -3  11   8  219.33    4.48
   3  11  -7  150.02    3.51
   3  11  -7  146.41    3.60
   3  11  -7  144.56    3.61
   3 -11  -7  143.18    4.37
   3  11  -7  148.77    3.74
   3  11  -7  139.68    3.22
  -3  11   7  140.83    3.63
   3  11  -7  149.90    3.73
  -3  11   7  138.75    3.45
  -3  11   6   10.28    0.89
   3  11  -6   10.88    0.98
   3  11  -6    9.81    0.86
   3  11  -6   12.75    0.97
   3  11  -6   11.39    0.94
   3 -11  -6    8.14    0.90
   3  11  -6   10.75    0.93
   3  11  -6   10.06    0.94
   3  11  -6    9.51    0.88
   3  11  -6   10.85    0.92
   3  11  -6   11.05    1.00
   3  11  -5   14.99    0.98
   3  11  -5   15.02    1.51
   3 -11  -5   19.19    1.73
   3 -11  -5   16.96    1.17
  -3  11   5   18.11    1.10
   3  11  -5   15.21    1.08
   3  11  -5   16.21    1.04
   3  11  -5   14.01    0.95
  -3  11   5   16.91    1.03
   3  11  -5   16.28    1.09
   3  11  -5   14.97    1.09
  -3  11   5   18.12    1.15
   3 -11  -5   17.34    1.22
   3 -11  -4    1.63    0.54
  -3  11   4    1.80    0.34
   3  11  -3   18.74    1.34
   3 -11  -3   21.47    1.44
  -3  11   3   22.04    1.27
  -3 -11   3   19.30    1.23
  -3  11   3   21.52    1.00
   3  11  -2  441.44    7.37
   3 -11  -2  454.03    7.45
  -3  11   2  484.28    6.97
  -3 -11   2  444.38    6.84
  -3  11   2  498.95    9.17
  -3  11   2  469.14    6.52
   3 -11  -1  112.59    2.87
   3  11  -1  113.22    2.94
  -3  11   1  111.68    3.42
  -3  11   1  118.27    3.96
  -3 -11   1  109.37    2.52
  -3  11   1  111.80    2.60
   3  11   0 1280.58   17.41
  -3  11   0 1265.82   18.21
  -3  11   0 1246.40   15.58
  -3 -11   0 1252.37   15.33
  -3  11  -1  540.99    9.01
  -3 -11  -1  588.09    8.92
   3  11   1  611.60   10.01
   3  11   1  592.15    8.86
   3 -11   1  551.60    8.41
  -3 -11  -2 1518.74   19.90
   3 -11   2 1505.04   19.21
   3  11   2 1559.07   19.68
   3  11   2 1582.57   20.72
   3  11   3   75.70    2.15
   3 -11   3   82.20    3.07
   3  11   3   78.65    3.07
  -3  11  -3   74.30    2.14
   3  11   3   76.64    2.25
   3  11   3   77.85    2.31
  -3 -11  -3   80.57    2.01
  -3  11  -3   73.88    2.05
  -3  11  -3   69.32    3.33
  -3 -11  -3   76.59    3.27
  -3 -11  -4  414.72    7.44
   3  11   4  420.64    6.99
  -3  11  -4  425.56    6.80
  -3  11  -4  405.50    9.68
  -3 -11  -4  421.51    9.30
  -3 -11  -4  412.18    6.87
  -3  11  -4  413.67    6.95
  -3  11  -4  419.94    6.65
  -3 -11  -4  428.87    6.43
   3  11   4  440.07    7.02
   3  11   4  421.71    6.64
   3 -11   4  453.48    8.90
   3  11   4  445.74    8.85
  -3  11  -4  411.96    6.86
  -3  11  -5   84.90    2.73
  -3  11  -5   93.74    2.78
  -3  11  -5   86.41    2.43
   3  11   5  101.26    2.90
  -3  11  -5   83.36    4.36
  -3 -11  -5   99.58    4.42
  -3 -11  -5   99.12    3.00
   3  11   5  105.94    3.01
   3  11   5  102.72    2.96
   3  11   5  102.72    2.75
   3 -11   5   96.16    4.01
   3  11   5   98.99    4.01
  -3  11  -6    1.84    0.51
  -3 -11  -6    1.66    0.54
  -3  11  -6    2.26    0.43
  -3 -11  -6    2.40    0.64
  -3  11  -6    1.96    0.80
   3  11   6    2.06    0.49
   3  11   6    1.65    0.47
  -3  11  -6    2.76    0.58
   3  11   6    2.12    0.48
   3  11   6    1.55    0.60
   3  11   7  126.10    2.96
  -3 -11  -7  127.04    3.55
  -3  11  -7  133.44    2.85
  -3  11  -7  141.75    3.39
   3  11   7  121.88    3.07
   3  11   7  124.16    3.24
  -3  11  -7  145.84    3.37
  -3 -11  -7  115.93    2.75
  -3 -11  -7  121.87    3.33
  -3  11  -8   46.03    1.55
  -3  11  -8   46.65    1.58
   3  11   8   43.79    1.39
  -3  11  -9    1.09    0.22
   3 -12 -10   26.41    1.12
  -3  12  10   26.14    0.92
  -3  12  10   27.07    0.99
  -3  12  10   25.03    0.92
   3  12  -9   82.25    2.45
   3  12  -9   81.85    2.25
   3  12  -9   79.51    2.18
  -3  12   9   76.72    2.07
  -3  12   8    5.34    0.69
   3 -12  -8    6.44    0.99
   3  12  -8    7.28    0.87
  -3  12   8    6.17    0.70
   3  12  -8    6.83    0.80
   3  12  -8    5.59    0.73
   3  12  -7   18.26    1.26
  -3  12   7   16.43    1.20
   3  12  -7   15.68    0.98
   3  12  -7   17.37    1.16
   3  12  -7   16.53    1.17
   3  12  -7   15.88    1.14
  -3  12   7   13.29    1.48
  -3  12   7   15.87    1.13
   3 -12  -7   14.84    1.40
   3  12  -7   16.77    1.19
   3 -12  -7   16.04    1.29
   3  12  -6   60.02    2.32
   3 -12  -6   60.80    2.40
  -3  12   6   59.73    2.14
   3  12  -6   57.78    2.23
   3  12  -6   54.67    2.07
   3  12  -6   57.14    2.13
   3  12  -6   52.61    2.02
   3 -12  -6   58.67    2.47
   3  12  -6   59.19    2.26
   3  12  -6   54.83    2.12
   3  12  -6   58.78    2.14
   3  12  -5   16.79    1.05
   3 -12  -5   18.62    1.69
   3  12  -5   20.00    1.71
   3 -12  -5   17.16    1.18
  -3  12   5   16.85    1.11
   3  12  -5   18.82    1.21
   3  12  -5   18.52    1.13
   3  12  -5   16.37    1.04
  -3  12   5   16.79    1.07
   3 -12  -5   15.97    1.19
  -3  12   5   16.18    1.11
   3  12  -5   16.66    1.17
  -3  12   5   15.46    0.90
   3  12  -5   18.28    1.17
   3  12  -5   17.04    1.10
  -3 -12   4    6.75    0.86
  -3  12   4    4.35    0.67
  -3  12   4    4.29    0.50
   3 -12  -4    4.56    0.78
   3  12  -4    6.88    0.92
  -3  12   3  328.21    5.70
  -3 -12   3  325.07    5.82
  -3  12   3  321.38    5.09
   3 -12  -3  322.65    6.29
   3  12  -3  322.76    6.21
  -3  12   2  184.64    3.55
  -3  12   2  207.25    5.05
  -3  12   2  218.05    5.68
  -3 -12   2  173.29    3.50
  -3  12   2  191.42    3.50
   3  12  -2  166.58    3.84
   3 -12  -2  186.81    4.01
  -3 -12   1  314.63    4.96
  -3  12   1  329.58    6.76
  -3  12   1  320.23    5.04
   3  12  -1  320.37    5.42
  -3  12   0   16.40    0.96
  -3 -12   0   15.64    0.91
  -3  12   0   17.24    1.62
   3  12   0   15.68    1.01
   3 -12   0   14.41    0.94
  -3  12  -1   31.62    1.64
  -3 -12  -1   33.71    1.60
   3  12   1   32.15    1.55
  -3  12  -2   12.47    1.19
  -3 -12  -2    4.17    0.70
   3  12   2    5.52    0.74
   3 -12   2    9.51    0.91
   3  12   2    7.24    1.04
  -3  12  -3   10.57    0.81
  -3  12  -3   12.70    1.38
  -3 -12  -3   10.45    1.19
   3  12   3    9.45    0.79
   3 -12   3   12.78    1.19
   3  12   3   10.52    1.11
  -3  12  -3   11.74    0.77
  -3  12  -3   11.45    0.87
   3  12   3   10.04    0.86
   3  12   3   10.93    0.85
   3  12   3    9.74    0.84
   3  12   4   85.27    2.65
  -3 -12  -4   86.36    2.90
  -3 -12  -4   83.70    2.54
  -3  12  -4   75.70    2.38
  -3  12  -4   71.97    3.66
  -3 -12  -4   89.00    3.82
   3  12   4   86.10    2.46
   3 -12   4   79.69    3.33
   3  12   4   86.50    3.46
  -3  12  -4   72.13    2.20
  -3 -12  -4   87.30    2.27
   3  12   4   87.36    2.65
  -3  12  -4   77.44    2.49
  -3  12  -4   74.51    2.12
  -3  12  -5  526.53    8.39
  -3  12  -5  534.27    8.26
  -3  12  -5  518.74    7.65
  -3 -12  -5  515.27    8.39
   3  12   5  540.48    8.08
   3  12   5  516.53   10.26
   3  12   5  542.32    8.45
   3  12   5  539.41    8.45
   3  12   5  524.40    8.33
  -3  12  -6   99.33    2.90
  -3 -12  -6  102.66    3.23
  -3 -12  -6  103.89    3.38
   3  12   6  105.40    3.04
   3  12   6  107.16    3.12
   3  12   6  108.64    2.86
  -3  12  -6   94.26    2.53
  -3  12  -6   99.10    2.96
  -3 -12  -7   22.72    1.44
  -3  12  -7   23.14    1.30
  -3  12  -7   22.61    1.26
  -3 -12  -7   23.08    1.38
  -3  12  -7   21.04    1.03
   3  12   7   23.23    1.26
   3  12   7   24.70    1.36
   3  12   7   25.31    1.23
  -3  12  -8   29.96    1.22
   3  12   8   27.03    1.06
  -3  12  -9    4.12    0.30
  -3  13  10   20.87    0.83
  -3  13  10   20.01    0.78
   3 -13 -10   20.82    0.92
  -3  13  10   21.89    0.78
  -3  13   9    2.87    0.43
   3  13  -9    2.25    0.46
   3  13  -9    2.76    0.48
   3  13  -9    2.51    0.50
   3 -13  -8  574.84    9.59
   3 -13  -8  576.65    9.66
   3  13  -8  574.11    8.80
  -3  13   8  559.73    8.12
  -3  13   8  547.30    8.40
  -3  13   8  556.61    8.30
   3  13  -8  580.13    8.48
   3  13  -8  563.62    8.44
  -3  13   7   24.23    1.44
   3  13  -7   17.89    1.03
   3  13  -7   19.92    1.25
   3  13  -7   18.21    1.19
   3  13  -7   18.76    1.23
   3  13  -7   18.68    1.28
  -3  13   7   21.78    2.04
   3  13  -7   19.68    1.28
   3 -13  -7   25.11    1.75
   3 -13  -7   21.60    1.50
  -3  13   7   23.96    1.37
   3  13  -6  177.11    4.02
   3  13  -6  179.58    4.11
   3 -13  -6  167.39    4.23
   3  13  -6  179.82    4.32
   3 -13  -6  168.19    4.46
   3  13  -6  180.30    4.04
  -3  13   6  181.15    4.06
   3  13  -6  184.47    4.26
   3 -13  -5    4.52    0.66
  -3  13   5    4.02    0.72
  -3  13   5    4.33    0.62
   3  13  -5    5.38    0.71
   3  13  -5    5.25    0.67
   3  13  -5    5.43    0.66
   3  13  -5    6.35    0.68
   3 -13  -5    3.90    0.68
   3  13  -5    4.71    0.61
   3  13  -5    5.30    0.73
   3  13  -5    5.34    0.66
  -3  13   5    3.97    0.49
  -3  13   5    5.04    0.65
   3  13  -4  627.38    9.34
  -3  13   4  596.57    8.65
   3  13  -4  614.56    8.98
   3  13  -4  586.78    8.94
   3  13  -4  583.99    8.37
   3  13  -4  591.11    8.28
   3  13  -4  564.68    8.38
  -3  13   4  613.63    8.35
   3  13  -4  586.67    8.61
   3 -13  -4  595.83    8.91
  -3  13   4  593.52    9.31
   3  13  -4  567.52    9.82
   3  13  -4  613.67    8.43
   3  13  -3   53.81    2.12
  -3  13   3   55.71    1.89
  -3  13   3   59.64    1.83
  -3  13   2    8.42    1.22
  -3  13   2    9.58    1.11
  -3  13   2    7.56    0.66
  -3  13   1   68.45    3.23
  -3  13   1   65.44    2.87
  -3  13   0   19.53    1.80
   3  13   1   41.11    1.69
  -3  13  -1   43.03    1.81
   3  13   1   40.95    2.40
   3  13   2  119.65    4.29
  -3  13  -2  129.33    3.80
  -3  13  -3   10.89    1.24
   3  13   3   15.57    1.57
   3  13   3   14.24    1.06
   3  13   3   14.77    1.03
   3  13   3   14.10    0.98
   3  13   3   15.95    1.01
   3  13   3   13.93    1.24
  -3  13  -3   12.62    0.94
  -3  13  -3   12.25    0.90
  -3  13  -4   15.31    1.61
  -3  13  -4   16.47    0.96
   3  13   4   12.88    1.07
   3  13   4   14.63    1.58
   3  13   4   13.13    1.05
   3  13   4   11.97    0.98
   3  13   4   13.64    1.00
   3  13   4   12.22    1.27
  -3  13  -4   17.65    1.13
  -3  13  -4   16.06    1.12
  -3  13  -5   17.24    1.21
  -3  13  -5   19.48    1.24
   3  13   5   20.03    1.90
  -3 -13  -5   21.11    1.33
   3  13   5   20.07    1.31
  -3  13  -5   17.71    1.05
   3  13   5   21.96    1.37
   3  13   5   21.16    1.26
  -3 -13  -6   64.82    2.52
   3  13   6   66.51    2.21
  -3  13  -6   67.54    2.03
  -3 -13  -6   66.42    2.67
   3  13   6   68.58    2.41
   3  13   6   66.98    2.42
  -3  13  -6   69.64    2.35
  -3  13  -6   67.71    2.37
   3  13   7   66.23    2.01
  -3 -13  -7   66.62    2.41
  -3 -13  -7   63.69    2.25
   3  13   7   63.98    2.09
   3  13   7   65.48    2.19
  -3  13  -7   61.11    2.05
  -3  13  -7   60.20    2.04
   3  13   8   45.18    1.34
  -3  13  -8   44.06    1.47
  -3  13  -8   43.93    1.44
   3 -14 -10   42.94    1.22
  -3  14  10   43.32    1.06
  -3  14  10   44.03    1.11
  -3  14  10   45.00    1.18
   3 -14  -9    0.35    0.37
   3  14  -9    1.07    0.38
  -3  14   9    0.97    0.26
  -3  14   9    1.10    0.31
   3  14  -9    0.86    0.33
   3  14  -8    1.06    0.45
   3 -14  -8    1.58    0.64
  -3  14   8    1.32    0.45
   3 -14  -8    1.12    0.58
   3  14  -8    1.04    0.47
  -3  14   8    1.28    0.42
   3  14  -8    0.76    0.44
  -3  14   8    1.31    0.43
  -3  14   7    0.52    0.34
  -3  14   7    0.91    0.44
   3 -14  -7    0.56    0.53
   3  14  -7    0.96    0.43
   3  14  -7    0.63    0.38
   3  14  -7    1.10    0.42
   3  14  -7    0.88    0.45
   3  14  -7    0.42    0.38
  -3  14   7    0.57    0.37
   3 -14  -7    0.47    0.40
  -3  14   7    0.63    0.49
   3  14  -6   71.94    2.58
   3  14  -6   74.20    2.52
   3 -14  -6   72.21    2.78
  -3  14   6   71.62    3.73
  -3  14   6   75.85    2.51
   3  14  -6   74.46    2.66
   3 -14  -6   72.54    2.63
   3  14  -6   75.20    2.48
   3 -14  -5   31.51    1.62
  -3  14   5   31.68    2.44
  -3  14   5   32.12    1.56
   3  14  -5   30.58    1.63
   3  14  -5   30.91    1.50
   3  14  -5   32.73    1.61
   3  14  -5   32.36    1.48
   3 -14  -5   31.41    1.71
   3  14  -5   31.58    1.50
   3  14  -5   31.64    1.65
   3  14  -5   35.03    1.87
   3  14  -5   31.24    1.61
   3  14  -5   31.51    1.52
  -3  14   5   32.08    1.38
  -3  14   4    8.53    0.81
   3  14  -4    5.33    0.66
   3  14  -4    5.13    0.70
   3  14  -4    5.38    0.71
   3  14  -4    5.54    0.66
   3  14  -4    4.58    0.58
   3  14  -4    4.82    0.57
  -3  14   4   10.24    0.80
   3  14  -4    6.05    0.69
   3  14  -4    4.91    0.63
   3  14  -4    4.52    0.59
  -3  14   4   10.61    1.45
   3  14  -4    6.25    0.80
   3 -14  -4    6.52    0.76
   3 -14  -4    6.26    0.68
  -3  14   4    9.83    0.87
  -3  14   3  176.56    3.60
  -3  14   2 1373.66   16.59
  -3  14   2 1396.35   19.57
  -3  14   1  293.97    7.45
  -3  14   1  280.26    6.75
  -3  14   0    6.46    1.14
   3  14   1   16.79    1.63
  -3  14  -2   10.61    0.79
   3  14   2    9.78    0.84
   3  14   2   11.15    1.37
   3  14   3    9.41    1.29
   3  14   3    6.92    0.73
   3  14   3    7.07    0.76
  -3  14  -3    9.40    0.83
  -3  14  -3    9.27    0.80
   3  14   3    6.90    0.77
   3  14   3    8.27    0.78
  -3  14  -4   33.50    1.40
   3  14   4   34.55    2.46
   3  14   4   33.75    1.69
   3  14   4   35.65    1.69
  -3  14  -4   33.52    1.58
  -3  14  -4   34.34    1.64
   3  14   4   37.15    1.64
   3  14   4   37.40    1.80
   3  14   5  180.41    4.00
  -3  14  -5  184.62    4.10
   3  14   5  157.52    5.54
   3  14   5  176.87    4.23
  -3  14  -5  195.03    3.82
  -3  14  -5  211.22    4.35
  -3  14  -5  193.52    4.30
  -3 -14  -5  177.75    4.11
   3  14   5  179.24    4.26
   3  14   6   83.80    2.47
  -3 -14  -6   79.72    2.79
  -3  14  -6   77.51    2.52
  -3  14  -6   80.46    2.53
   3  14   6   85.29    2.70
   3  14   6   86.38    2.71
  -3 -14  -6   81.40    2.93
   3  14   7   15.27    1.00
  -3 -14  -7   14.23    1.11
   3  14   7   14.52    0.91
  -3 -14  -7   14.70    1.06
  -3  14  -7   14.52    1.01
  -3  14  -7   14.41    0.97
  -3  14  -7   15.47    1.00
  -3  14  -8   22.07    0.96
  -3  14  -8   20.97    0.95
   3  14   8   21.38    0.88
  -3  15  10   13.77    0.58
  -3  15  10   14.02    0.55
  -3  15  10   13.24    0.50
   3 -15 -10   13.15    0.57
   3  15  -9   31.75    1.25
  -3  15   9   27.89    1.01
   3 -15  -9   32.46    1.50
  -3  15   9   30.84    1.11
  -3  15   8    0.84    0.38
   3  15  -8    0.91    0.42
   3 -15  -8    0.88    0.52
   3 -15  -8    1.03    0.53
  -3  15   8    0.91    0.34
   3  15  -8    1.00    0.42
  -3  15   8    0.67    0.35
  -3  15   7   32.79    1.62
   3 -15  -7   32.94    1.96
   3  15  -7   33.46    1.67
  -3  15   7   30.41    1.38
  -3  15   7   33.29    1.71
   3 -15  -7   28.07    1.64
   3  15  -7   34.70    1.69
   3  15  -7   33.51    1.59
   3  15  -7   35.14    1.64
   3  15  -6   17.43    1.32
  -3  15   6   14.16    0.95
  -3  15   6   14.29    1.10
   3  15  -6   16.24    1.23
   3  15  -6   17.15    1.23
   3  15  -6   16.21    1.17
  -3  15   6   12.19    1.58
   3 -15  -6   12.86    1.19
   3  15  -6   15.27    1.12
   3 -15  -5    3.41    0.59
  -3  15   5    3.54    0.49
  -3  15   5    3.82    0.96
  -3  15   5    2.94    0.56
   3  15  -5    2.70    0.57
   3  15  -5    2.41    0.56
   3  15  -5    2.86    0.50
   3 -15  -5    2.62    0.58
   3  15  -5    3.55    0.70
  -3  15   5    3.27    0.50
   3  15  -5    1.98    0.46
   3  15  -5    2.53    0.52
   3  15  -4  108.71    3.11
   3  15  -4  113.82    3.40
   3 -15  -4  109.43    2.94
   3  15  -4  108.24    2.88
  -3  15   4  117.75    3.17
  -3  15   4  118.99    3.11
   3  15  -4  109.98    2.88
   3  15  -4  110.38    2.99
   3  15  -4  116.51    3.25
   3  15  -4  108.51    3.18
   3  15  -4  110.83    3.06
   3  15  -4  114.14    3.04
   3  15  -4  112.20    2.81
   3  15  -4  107.23    2.69
  -3  15   4  112.21    2.84
   3  15  -4  111.38    2.85
   3  15  -4  112.35    3.02
   3  15  -4  113.56    3.01
   3 -15  -4  111.10    3.13
  -3  15   4  117.07    4.71
  -3  15   3    4.32    0.95
  -3  15   3    4.40    0.89
  -3  15   3    3.74    0.53
   3  15  -3    5.95    0.69
   3  15  -3    5.75    0.70
   3  15  -3    5.38    0.68
   3  15  -3    6.03    0.64
  -3  15   3    4.06    0.53
  -3  15   3    3.82    0.54
   3  15  -3    5.05    0.69
  -3  15   3    7.24    0.71
  -3  15   3    4.19    0.55
   3  15  -3    6.32    0.76
   3  15  -3    5.73    0.68
  -3  15   2  146.15    3.26
  -3  15   2  145.23    4.80
  -3  15   1 1245.91   18.83
  -3  15   1 1321.93   20.26
  -3  15   0  426.92    9.98
   3  15   1 1144.28   18.18
  -3  15  -1 1150.79   14.20
   3  15   2   15.01    1.11
   3  15   2   17.32    1.10
  -3  15  -2   16.72    1.01
   3  15   2   16.78    1.74
   3  15   2   14.94    1.06
   3  15   2   15.88    1.02
  -3  15  -3  414.34    6.84
  -3  15  -3  420.01    6.73
   3  15   3  407.40    6.79
   3  15   3  418.62    9.54
   3  15   3  420.83    7.26
  -3  15  -4    3.80    0.60
  -3  15  -4    4.69    0.73
   3  15   4    5.65    0.76
   3  15   4    6.14    1.11
   3  15   4    5.02    0.67
   3  15   4    5.28    0.75
   3  15   4    5.82    0.73
  -3  15  -4    4.51    0.64
  -3  15  -4    4.67    0.67
  -3  15  -5   44.63    1.88
   3  15   5   46.27    1.87
  -3  15  -5   48.48    1.95
  -3  15  -5   44.46    1.92
   3  15   5   43.99    1.98
   3  15   5   44.40    1.95
   3  15   5   44.17    1.99
   3  15   5   41.59    2.73
   3  15   6   13.08    1.06
  -3 -15  -6   13.20    1.15
   3  15   6   13.62    0.99
  -3  15  -6   11.36    0.95
  -3  15  -6   10.94    0.95
  -3 -15  -6   13.18    1.20
   3  15   7  127.40    2.98
  -3  15  -7  124.91    3.02
   3  15   7  126.62    2.83
  -3 -15  -7  126.63    3.15
  -3  15  -7  121.37    2.95
  -3  15  -7  126.43    2.93
  -3  15  -7  125.27    2.88
  -3 -15  -7  122.56    3.23
  -3  15  -8   43.01    1.28
  -3  15  -8   45.56    1.31
  -3  16  10   45.62    0.99
   3 -16  -9   10.08    0.82
  -3  16   9    9.50    0.58
  -3  16   9    8.42    0.53
   3  16  -8    9.12    0.80
   3  16  -8    8.61    0.77
   3 -16  -8    7.12    0.87
   3 -16  -8    6.35    0.82
  -3  16   8    7.00    0.62
  -3  16   8    6.67    0.68
  -3  16   8    6.91    0.71
   3  16  -7  138.40    3.35
   3  16  -7  139.12    3.38
  -3  16   7  135.58    3.03
   3 -16  -7  140.52    4.08
  -3  16   7  142.37    3.64
  -3  16   7  139.30    3.50
  -3  16   6  138.26    3.11
  -3  16   6  148.61    3.87
   3  16  -6  145.31    3.88
   3  16  -6  142.79    3.74
   3  16  -6  146.51    3.77
   3  16  -6  143.57    3.60
  -3  16   6  139.81    3.62
   3 -16  -6  132.57    3.89
  -3  16   6  134.84    5.25
   3  16  -5   57.07    2.52
  -3  16   5   48.90    1.66
  -3  16   5   51.82    3.20
  -3  16   5   50.09    2.03
   3  16  -5   55.77    2.27
   3  16  -5   54.21    1.97
   3  16  -5   54.87    1.99
   3 -16  -5   45.41    2.16
   3 -16  -5   47.96    2.02
  -3  16   5   47.98    1.81
   3  16  -5   59.06    2.11
   3 -16  -4  481.51    7.79
   3  16  -4  524.57    8.81
   3  16  -4  518.33    8.27
  -3  16   4  510.23   11.08
  -3  16   4  501.72   10.76
   3  16  -4  505.19    7.88
  -3  16   4  517.79    8.08
   3  16  -4  512.15    7.86
   3  16  -4  504.38    8.06
   3  16  -4  526.92    8.46
   3  16  -4  520.16    8.42
   3  16  -4  512.76    8.16
   3  16  -4  517.20    7.60
   3  16  -4  520.08    8.05
   3  16  -4  511.05    7.55
   3 -16  -4  503.75    8.26
   3  16  -4  518.09    7.71
  -3  16   4  506.45    7.74
   3  16  -4  523.30    8.02
  -3  16   3   20.09    1.18
  -3  16   3   20.22    2.00
  -3  16   3   21.78    1.91
   3  16  -3   18.93    1.19
  -3  16   3   22.28    1.26
  -3  16   3   22.93    1.26
   3  16  -3   17.61    1.17
   3  16  -3   19.22    1.22
   3  16  -3   23.26    1.38
   3  16  -3   19.39    1.15
   3  16  -3   19.26    1.01
   3  16  -3   18.77    1.00
   3  16  -3   19.80    1.29
   3 -16  -3   22.73    1.29
   3  16  -3   18.14    1.01
   3  16  -3   20.12    1.12
   3  16  -3   19.98    1.17
  -3  16   3   23.85    1.25
   3  16  -3   19.60    1.35
  -3  16   3   21.47    1.22
   3  16  -3   18.78    1.32
   3  16  -3   19.82    1.22
   3  16  -2  177.77    4.23
   3  16  -2  181.18    4.24
   3  16  -2  184.63    4.09
   3  16  -2  188.77    4.10
   3  16  -2  185.58    4.02
   3  16  -2  189.68    3.78
   3  16  -2  184.74    4.08
  -3  16   2  180.39    5.64
   3  16  -2  186.35    3.57
   3  16  -1   50.10    1.93
  -3  16   1   53.68    3.30
  -3  16   0   45.59    3.14
   3  16   0   40.76    1.76
   3  16   0   40.99    1.73
   3  16   1    9.45    0.87
   3  16   1   11.85    0.96
   3  16   1   10.64    1.44
   3  16   1    8.89    0.82
  -3  16  -1    9.38    0.76
  -3  16  -1    9.53    0.78
   3  16   1    8.49    0.81
   3  16   1   10.86    0.96
   3  16   2  286.33    5.63
   3  16   2  280.30    5.33
   3  16   2  284.21    5.36
   3  16   2  278.35    5.16
   3  16   2  280.48    5.49
   3  16   2  280.34    7.78
  -3  16  -2  302.06    5.58
  -3  16  -2  294.87    5.25
  -3  16  -2  299.62    5.22
   3  16   3    2.70    0.60
  -3  16  -3    3.88    0.59
  -3  16  -3    3.61    0.60
  -3  16  -3    3.12    0.56
   3  16   3    2.05    0.78
   3  16   3    1.81    0.46
   3  16   4  497.80    8.35
   3  16   4  495.72    7.92
  -3  16  -4  492.75    8.01
  -3  16  -4  491.85    8.48
   3  16   4  465.65   10.57
  -3  16  -4  520.97    7.98
  -3  16  -4  498.60    7.99
   3  16   4  499.01    8.27
   3  16   4  489.33    8.00
   3  16   5  174.14    4.18
  -3 -16  -5  171.45    4.51
   3  16   5  149.65    5.41
  -3  16  -5  158.57    3.84
  -3  16  -5  160.76    3.89
  -3  16  -5  169.42    3.91
   3  16   5  178.67    3.95
   3  16   5  178.54    4.22
   3  16   5  169.49    4.03
  -3  16  -6  304.95    5.49
  -3  16  -6  313.78    5.52
   3  16   6  305.81    5.39
   3  16   6  295.70    5.64
   3  16   7    6.61    0.65
  -3  16  -7    4.98    0.61
   3  16   7    6.13    0.60
  -3 -16  -7    6.51    0.71
  -3 -16  -7    7.25    0.75
  -3  16  -7    5.74    0.62
  -3  16  -7    6.65    0.64
  -3  16  -8   21.55    0.84
  -3  16  -8   21.66    0.82
   3  16   8   18.81    0.74
  -3 -16  -8   19.82    0.82
   3 -17  -9   80.65    2.14
  -3  17   9   78.82    1.88
   3  17  -8   27.35    1.28
   3  17  -8   26.39    1.27
   3 -17  -8   25.03    1.45
   3 -17  -8   27.02    1.52
  -3  17   8   25.29    1.07
  -3  17   8   25.47    1.24
  -3  17   8   25.09    1.27
   3  17  -7  349.07    5.88
  -3  17   7  327.76    5.30
   3 -17  -7  338.40    6.72
  -3  17   7  345.34    6.21
  -3  17   7  349.17    6.05
   3  17  -6   18.39    1.35
  -3  17   6   12.95    1.64
  -3  17   6   15.36    1.23
   3  17  -6   17.40    1.26
   3  17  -6   16.83    1.15
   3 -17  -6   14.43    1.25
  -3  17   6   16.29    1.20
  -3  17   6   14.82    0.93
   3  17  -6   18.36    1.24
   3  17  -6   18.15    1.28
   3  17  -5  351.20    7.03
   3 -17  -5  320.31    6.00
  -3  17   5  324.34    5.23
  -3  17   5  338.86    6.15
   3  17  -5  325.94    6.32
   3  17  -5  324.00    5.74
   3  17  -5  334.44    5.78
   3  17  -5  333.95    5.88
   3 -17  -5  323.12    6.44
  -3  17   5  327.66    8.71
  -3  17   5  316.11    8.58
   3 -17  -4   14.27    1.04
   3  17  -4   13.27    1.25
   3  17  -4   16.24    1.18
  -3  17   4   13.70    1.74
  -3  17   4   12.73    1.62
   3  17  -4   14.65    1.09
   3  17  -4   15.29    1.09
   3  17  -4   14.02    1.11
   3  17  -4   14.71    1.22
   3  17  -4   16.20    1.19
   3  17  -4   14.67    1.21
   3  17  -4   15.06    1.12
   3  17  -4   15.82    1.02
   3  17  -4   15.40    1.01
   3 -17  -4   14.97    1.17
   3  17  -4   16.72    1.16
   3  17  -4   14.86    1.01
  -3  17   4   13.17    1.00
  -3  17   4   14.58    1.08
   3  17  -3    3.52    0.58
   3  17  -3    3.61    0.67
  -3  17   3    4.02    0.99
  -3  17   3    4.37    0.96
   3  17  -3    4.58    0.66
  -3  17   3    4.14    0.60
  -3  17   3    4.58    0.62
   3  17  -3    3.49    0.65
   3  17  -3    3.32    0.57
   3  17  -3    3.77    0.63
   3  17  -3    3.49    0.63
   3  17  -3    3.70    0.57
   3  17  -3    3.21    0.47
   3  17  -3    2.88    0.43
   3  17  -3    3.89    0.65
   3 -17  -3    4.64    0.64
  -3  17   3    4.40    0.59
  -3  17   3    5.24    0.65
   3  17  -3    3.38    0.47
   3  17  -3    6.81    0.70
  -3  17   2    3.40    0.86
   3  17  -2    3.06    0.56
   3  17  -2    3.25    0.58
  -3  17   2    3.37    0.52
   3  17  -2    3.59    0.57
   3  17  -2    3.96    0.59
   3  17  -2    3.32    0.56
  -3  17   2    2.86    0.46
   3  17  -2    3.60    0.48
   3  17  -2    3.65    0.50
  -3  17   2    3.45    0.51
  -3  17   2    2.96    0.46
  -3  17   2    2.77    0.47
   3  17  -2    4.46    0.64
   3  17  -2    4.05    0.67
   3  17  -2    5.24    0.63
   3  17  -2    4.06    0.65
   3  17  -1   84.99    2.67
   3  17  -1   85.17    2.74
  -3  17   1   95.86    4.60
   3  17  -1   90.96    2.68
   3  17  -1   93.06    2.66
  -3  17   1   93.47    2.61
   3  17  -1   93.15    2.77
   3  17   0  290.60    5.56
   3  17   0  305.91    5.79
   3  17   0  296.44    5.56
  -3  17   0  300.69    5.61
   3  17   0  319.16    5.73
  -3  17   0  305.88    5.54
  -3  17   0  301.41    5.17
   3  17   0  321.23    5.83
   3  17   0  316.24    5.45
   3  17   0  307.96    5.42
  -3  17  -1  263.98    5.21
   3  17   1  251.21    5.23
   3  17   1  252.97    5.05
   3  17   1  251.72    5.10
   3  17   1  261.75    5.06
  -3  17  -1  265.43    4.76
  -3  17  -1  261.16    4.77
   3  17   1  259.36    5.16
  -3  17  -2   23.02    1.40
   3  17   2   22.34    1.43
   3  17   2   21.82    1.31
   3  17   2   20.41    2.07
   3  17   2   22.33    1.38
   3  17   2   21.11    1.22
  -3  17  -2   24.59    1.30
   3  17   2   21.29    1.24
  -3  17  -2   21.31    1.24
   3  17   2   24.52    1.39
  -3  17  -3  520.18    8.11
  -3  17  -3  541.13    8.11
  -3  17  -3  522.52    8.16
  -3  17  -3  535.76    8.37
   3  17   3  497.48   11.19
   3  17   3  510.33    8.59
   3  17   3  494.09    8.34
   3  17   3  494.97    8.03
  -3  17  -4  133.39    3.55
  -3  17  -4  128.78    3.79
  -3  17  -4  129.83    3.46
  -3  17  -4  137.94    3.47
  -3  17  -4  136.45    3.53
   3  17   4  136.09    5.27
   3  17   4  144.47    3.88
   3  17   4  136.52    3.69
   3  17   4  144.91    3.62
   3  17   5   22.55    1.43
   3  17   5   21.59    1.34
  -3 -17  -5   21.01    1.52
   3  17   5   22.36    1.42
  -3  17  -5   24.47    1.40
  -3  17  -5   24.07    1.38
  -3  17  -5   23.95    1.37
   3  17   5   21.77    1.30
  -3  17  -6    2.13    0.50
   3  17   6    2.73    0.53
   3  17   6    2.79    0.57
   3  17   7    3.02    0.44
  -3  17  -7    3.92    0.52
  -3  17  -7    3.44    0.49
  -3  17  -7    3.61    0.49
  -3 -17  -7    2.79    0.50
  -3 -17  -7    3.21    0.51
  -3 -17  -8    0.44    0.19
  -3  17  -8    0.42    0.16
   3  17   8    0.39    0.15
   3 -18  -9   85.26    2.03
  -3  18   9   80.76    1.74
  -3  18   9   86.54    1.85
   3 -18  -8   44.07    1.82
   3 -18  -8   45.81    1.87
  -3  18   8   44.77    1.64
  -3  18   8   42.96    1.57
  -3  18   7   52.74    2.01
   3 -18  -7   45.00    1.95
   3 -18  -7   48.87    2.21
  -3  18   7   54.92    2.11
  -3  18   7   47.69    1.58
  -3  18   6   10.54    0.99
   3  18  -6    9.30    0.96
   3  18  -6    9.10    0.96
   3  18  -6    9.85    0.89
   3 -18  -6    9.35    0.99
  -3  18   6   10.22    1.01
  -3  18   6   10.06    0.75
  -3  18   6    8.52    1.36
  -3  18   6   10.26    1.50
   3  18  -5    6.77    0.98
   3  18  -5    5.31    0.77
   3 -18  -5    6.86    0.77
  -3  18   5    6.47    0.59
  -3  18   5    6.45    0.80
   3  18  -5    5.20    0.78
   3  18  -5    5.66    0.77
   3  18  -5    5.19    0.66
   3  18  -5    5.37    0.68
   3  18  -5    5.60    0.69
   3 -18  -5    6.36    0.83
  -3  18   5    6.83    1.26
  -3  18   5    6.91    1.27
  -3  18   4  353.54    9.18
  -3  18   4  341.09    8.81
   3  18  -4  334.28    6.17
   3  18  -4  337.11    6.92
   3  18  -4  341.17    6.31
   3  18  -4  328.18    5.99
   3  18  -4  338.25    6.33
   3  18  -4  341.16    6.43
   3  18  -4  333.82    6.46
   3  18  -4  339.01    6.20
   3  18  -4  336.87    5.73
   3  18  -4  332.46    5.64
   3 -18  -4  337.00    6.36
   3  18  -4  341.45    5.76
   3  18  -4  341.51    6.13
  -3  18   4  340.73    6.14
   3  18  -3  522.63    9.05
   3  18  -3  532.65    9.14
   3  18  -3  551.38    8.42
  -3  18   3  552.61   12.08
  -3  18   3  533.80   11.33
   3  18  -3  514.23    8.47
  -3  18   3  529.78    8.17
   3  18  -3  519.16    8.49
   3  18  -3  525.79    8.60
   3  18  -3  542.37    8.83
   3  18  -3  535.44    8.21
   3  18  -3  538.17    7.71
   3  18  -3  525.61    7.53
   3  18  -3  525.65    8.74
   3 -18  -3  521.63    8.34
  -3  18   3  541.51    8.23
   3  18  -3  542.97    8.10
   3  18  -3  523.21    7.61
   3  18  -2   73.56    2.55
  -3  18   2   75.22    2.34
  -3  18   2   74.73    2.28
  -3  18   2   77.97    2.41
   3  18  -2   72.43    2.54
   3  18  -2   73.97    2.50
   3  18  -2   76.45    2.32
   3  18  -2   71.08    2.46
  -3  18   2   75.53    2.33
  -3  18   2   77.81    3.89
   3  18  -2   70.42    2.13
   3  18  -2   73.50    2.20
   3  18  -2   73.91    2.64
   3  18  -2   73.86    2.35
   3  18  -2   74.16    2.73
   3  18  -2   70.98    2.70
   3  18  -1  623.33    9.10
   3  18  -1  612.53    9.17
  -3  18   1  608.85   13.39
   3  18  -1  597.84    9.44
  -3  18   1  641.73    9.28
   3  18  -1  622.03    8.77
   3  18  -1  617.23    9.39
  -3  18   1  629.53    9.06
  -3  18   1  586.90    8.42
   3  18  -1  571.45    9.15
  -3  18   1  576.93    8.52
  -3  18   1  592.42    8.52
   3  18   0   87.02    2.75
  -3  18   0   95.22    2.86
   3  18   0   90.05    2.63
   3  18   0   91.14    2.64
   3  18   0   86.21    2.83
   3  18   0   89.44    2.80
  -3  18   0   97.84    2.80
  -3  18   0   95.00    2.57
   3  18   0   92.98    2.88
   3  18   0   85.53    2.71
   3  18   1    3.95    0.65
   3  18   1    3.83    0.61
   3  18   1    4.41    0.67
   3  18   1    5.06    0.68
  -3  18  -1    3.34    0.54
  -3  18  -1    3.58    0.63
   3  18   1    3.17    0.54
   3  18   1    4.71    0.71
   3  18   2   16.13    1.21
   3  18   2   18.40    1.24
   3  18   2   18.77    2.03
  -3  18  -2   20.71    1.22
  -3  18  -2   19.89    1.22
  -3  18  -2   18.60    1.30
   3  18   2   18.16    1.23
   3  18   2   19.06    1.19
   3  18   3  126.16    5.26
  -3  18  -3  134.03    3.57
   3  18   3  133.21    3.75
   3  18   3  131.17    3.48
  -3  18  -3  137.82    3.42
  -3  18  -3  132.95    3.43
   3  18   3  129.09    3.61
   3  18   3  128.58    3.36
   3  18   4   36.14    1.87
  -3  18  -4   44.00    1.90
  -3  18  -4   45.62    1.90
  -3  18  -4   42.55    1.93
   3  18   4   31.59    2.56
   3  18   4   33.38    1.67
  -3  18  -4   40.09    1.88
  -3  18  -4   38.90    2.01
  -3 -18  -5  143.67    3.99
   3  18   5  143.08    3.70
   3  18   5  143.60    3.70
   3  18   5  139.64    3.49
  -3 -18  -5  144.78    3.84
  -3  18  -5  132.88    3.36
  -3  18  -5  130.10    3.35
   3  18   5  145.74    3.50
   3  18   5  137.06    3.30
   3  18   6    1.72    0.43
  -3  18  -6    1.49    0.47
   3  18   6    0.91    0.41
  -3  18  -6    1.19    0.44
   3  18   6    1.15    0.33
  -3  18  -7   16.92    0.93
  -3 -18  -7   17.17    1.00
   3  18   7   19.21    0.92
  -3  18  -7   17.90    0.92
  -3 -18  -7   18.00    1.00
  -3 -18  -8    9.12    0.43
   3 -19  -9   44.09    1.29
  -3  19   9   42.56    1.11
  -3  19   9   44.24    1.20
   3 -19  -8  144.23    3.32
   3 -19  -8  134.06    3.18
  -3  19   8  136.03    2.82
  -3  19   8  142.48    2.97
   3 -19  -7    3.11    0.67
  -3  19   7    3.25    0.57
  -3  19   7    3.11    0.58
   3  19  -6  308.63    5.50
   3  19  -6  314.14    5.51
  -3  19   6  292.45    4.85
   3  19  -6  295.54    5.70
  -3  19   6  316.90    5.87
  -3  19   6  324.66    6.06
   3 -19  -6  294.46    5.98
   3  19  -5   20.49    1.36
   3  19  -5   21.46    1.26
   3  19  -5   22.66    1.25
   3 -19  -5   18.87    1.37
   3  19  -5   22.52    1.45
   3  19  -5   20.74    1.63
  -3  19   5   17.04    0.93
  -3  19   5   17.84    1.98
  -3  19   5   16.43    1.92
   3  19  -5   18.95    1.35
   3  19  -4   36.06    1.69
   3  19  -4   37.13    1.87
   3  19  -4   34.75    2.04
   3  19  -4   37.33    1.81
  -3  19   4   34.13    1.70
   3  19  -4   38.64    1.91
   3  19  -4   35.85    1.87
   3  19  -4   36.22    1.75
   3  19  -4   38.05    1.60
   3  19  -4   36.67    1.53
   3  19  -4   37.43    1.58
   3  19  -4   34.26    1.73
   3 -19  -4   35.45    1.81
  -3  19   4   35.37    2.83
  -3  19   4   32.72    2.63
   3  19  -3  191.05    4.90
   3  19  -3  192.11    4.28
   3  19  -3  184.35    4.85
  -3  19   3  181.38    6.31
  -3  19   3  198.30    6.96
   3  19  -3  192.74    4.49
   3  19  -3  188.03    4.49
   3  19  -3  192.44    4.59
   3  19  -3  199.41    4.73
   3  19  -3  195.53    3.73
   3  19  -3  199.16    4.27
   3  19  -3  187.50    4.64
  -3  19   3  189.09    4.23
   3  19  -3  193.41    3.75
   3  19  -3  199.98    4.17
   3 -19  -3  195.60    4.39
   3  19  -2   13.18    1.14
   3  19  -2   11.82    1.05
   3  19  -2   12.83    1.05
   3  19  -2   11.68    1.01
  -3  19   2   14.66    1.03
   3  19  -2   11.06    0.86
   3  19  -2   12.49    0.90
   3  19  -2   13.39    1.13
  -3  19   2   15.89    1.06
  -3  19   2   14.31    0.99
  -3  19   2   14.19    1.03
   3  19  -2   10.75    0.89
   3  19  -2   12.83    1.18
   3  19  -2   13.54    1.21
  -3  19   1  106.33    2.80
   3  19  -1  107.62    3.16
   3  19  -1  113.50    2.96
   3  19  -1  115.91    3.33
  -3  19   1  115.17    3.11
   3  19  -1  112.79    3.19
   3  19  -1  112.92    3.11
  -3  19   1  112.38    5.39
  -3  19   1  110.05    2.79
   3  19  -1  106.34    3.32
   3  19  -1  109.95    2.85
  -3  19   1  116.48    3.23
   3  19   0   85.62    2.82
  -3  19   0   92.94    2.91
   3  19   0   86.79    2.64
   3  19   0   88.68    2.89
  -3  19   0   93.42    2.81
   3  19   0   88.90    2.86
   3  19   0   83.30    2.86
   3  19   1  243.74    5.17
   3  19   1  250.77    5.43
   3  19   1  247.49    5.18
   3  19   1  256.33    5.17
  -3  19  -1  261.91    4.93
  -3  19  -1  264.79    5.46
   3  19   1  242.85    5.00
   3  19   1  262.42    5.35
   3  19   2   64.76    2.39
  -3  19  -2   65.94    2.52
   3  19   2   64.74    2.25
   3  19   2   62.11    2.42
  -3  19  -2   65.50    2.46
  -3  19  -2   64.58    2.26
   3  19   2   63.08    2.35
   3  19   3    2.23    0.81
  -3  19  -3    4.39    0.68
   3  19   3    1.37    0.52
   3  19   3    1.76    0.49
  -3  19  -3    2.40    0.65
   3  19   3    1.63    0.53
   3  19   3    1.82    0.47
  -3  19  -3    3.32    0.67
  -3  19  -3    5.57    0.75
  -3  19  -4   17.91    1.25
  -3  19  -4   18.29    1.24
   3  19   4   16.60    1.29
  -3  19  -4   18.12    1.27
  -3  19  -4   18.39    1.37
   3  19   4   17.14    1.16
  -3 -19  -5   26.12    1.54
   3  19   5   21.47    1.22
  -3 -19  -5   24.42    1.58
   3  19   5   24.46    1.45
  -3  19  -6    3.06    0.57
  -3 -19  -6    4.84    0.65
   3  19   6    4.32    0.60
  -3  19  -6    3.12    0.51
   3  19   6    4.44    0.50
   3  19   6    4.47    0.56
  -3  19  -7   11.28    0.68
  -3 -19  -7   13.81    0.85
  -3  19  -7   11.50    0.71
   3  19   7   13.94    0.75
   3 -20  -9    1.84    0.25
  -3  20   8    2.97    0.39
  -3  20   8    2.76    0.42
  -3  20   8    2.69    0.42
   3 -20  -8    2.32    0.45
   3 -20  -8    2.13    0.43
  -3  20   7   40.43    1.67
   3 -20  -7   39.54    1.82
  -3  20   7   41.72    1.74
  -3  20   6    7.31    0.82
   3 -20  -6    6.14    0.79
  -3  20   6    7.75    0.87
   3  20  -6    5.09    0.66
   3  20  -6    5.14    0.70
   3 -20  -5  391.95    7.14
  -3  20   5  364.29    9.55
  -3  20   5  364.75    9.66
   3  20  -5  397.79    7.88
   3  20  -5  395.06    7.00
   3  20  -5  379.85    6.94
   3  20  -5  392.26    6.98
   3  20  -5  398.39    6.43
  -3  20   4    2.53    0.55
  -3  20   4    3.18    0.97
  -3  20   4    3.60    0.97
   3  20  -4    1.92    0.47
   3  20  -4    1.66    0.42
   3  20  -4    2.36    0.58
   3  20  -4    2.31    0.58
   3  20  -4    2.24    0.53
   3  20  -4    2.86    0.61
   3  20  -4    2.62    0.57
   3  20  -4    1.77    0.64
   3 -20  -4    3.23    0.61
  -3  20   4    3.15    0.61
   3  20  -3  442.02    7.72
  -3  20   3  428.11   11.09
  -3  20   3  428.76   10.58
   3  20  -3  453.39    7.96
   3  20  -3  435.13    7.92
   3  20  -3  467.23    8.15
   3  20  -3  461.18    7.89
   3  20  -3  453.65    6.68
   3  20  -3  466.54    7.46
   3  20  -3  431.26    8.33
   3  20  -3  451.64    7.86
   3  20  -3  438.77    8.38
   3  20  -3  471.25    7.55
  -3  20   3  441.11    7.40
   3 -20  -3  439.43    7.52
  -3  20   2   12.74    1.02
   3  20  -2   10.28    1.03
   3  20  -2   10.54    1.00
  -3  20   2   12.99    0.99
   3  20  -2   10.86    0.98
   3  20  -2   10.55    0.83
   3  20  -2   10.80    0.84
   3  20  -2   10.59    1.04
   3  20  -2   10.23    0.87
   3  20  -2   10.93    1.11
   3  20  -2   11.43    1.10
  -3  20   2   11.60    1.76
   3  20  -2    9.31    1.05
   3  20  -1  103.71    3.11
   3  20  -1  103.77    3.05
   3  20  -1   98.21    3.04
  -3  20   1   96.78    2.67
  -3  20   1  108.12    3.19
   3  20  -1  103.05    2.73
   3  20  -1   99.62    3.27
   3  20  -1  102.36    3.42
   3  20  -1  103.26    2.86
  -3  20   1   97.91    2.73
   3  20  -1  106.67    3.40
   3  20  -1  108.86    3.28
  -3  20   1  106.53    3.04
   3  20   0   31.37    1.57
   3  20   0   31.03    1.71
  -3  20   0   30.83    1.69
   3  20   0   31.60    1.72
   3  20   0   31.03    1.68
  -3  20   0   33.25    1.67
   3  20   1   61.95    2.38
   3  20   1   63.81    2.55
   3  20   1   63.26    2.38
   3  20   1   68.05    2.46
  -3  20  -1   62.36    2.21
   3  20   1   69.40    2.56
   3  20   1   60.41    2.30
  -3  20  -1   65.15    2.54
   3  20   2    0.86    0.44
  -3  20  -2    0.19    0.35
   3  20   2    0.47    0.38
   3  20   2    0.27    0.35
  -3  20  -2    0.30    0.38
   3  20   2    0.72    0.38
  -3  20  -2    1.09    0.48
  -3  20  -3  580.93    9.24
  -3  20  -3  602.68    9.09
  -3  20  -3  593.91    9.29
   3  20   3  590.29    9.64
   3  20   3  609.04    9.24
   3  20   3  578.76    9.37
  -3  20  -3  579.93    9.86
  -3 -20  -4   22.83    1.52
   3  20   4   23.58    1.50
   3  20   4   24.72    1.41
  -3  20  -4   20.73    1.33
  -3  20  -4   20.64    1.30
  -3  20  -4   21.33    1.36
  -3  20  -4   20.07    1.42
   3  20   4   22.50    1.43
  -3 -20  -5  312.50    5.89
   3  20   5  297.94    5.24
  -3 -20  -5  309.83    6.04
   3  20   6   27.54    1.14
  -3 -20  -6   30.48    1.44
  -3  20  -6   26.02    1.21
   3  20   6   29.68    1.27
  -3  20  -6   25.29    1.32
   3  20   6   31.27    1.38
  -3  20  -7  173.45    2.97
   3  20   7  169.48    2.93
  -3  20  -7  180.71    2.95
  -3 -20  -7  180.90    3.18
   3 -21  -8   45.79    1.49
  -3  21   8   41.13    1.31
  -3  21   8   43.72    1.36
  -3  21   8   42.47    1.24
  -3  21   7   15.53    1.00
  -3  21   7   14.94    1.00
   3 -21  -7   13.46    1.02
  -3  21   6  110.61    3.03
  -3  21   6  109.80    3.09
   3 -21  -6  108.12    3.27
   3  21  -6  110.55    2.92
   3 -21  -5    9.70    0.99
   3  21  -5   12.12    1.06
   3  21  -5   10.61    0.99
  -3  21   5   12.56    1.08
   3  21  -5   10.19    0.85
   3  21  -4   46.86    2.14
  -3  21   4   44.32    2.00
   3  21  -4   43.87    2.34
   3  21  -4   50.12    2.06
   3  21  -4   43.67    2.05
   3  21  -4   47.35    2.00
   3  21  -4   46.12    1.70
  -3  21   4   43.67    1.94
  -3  21   4   40.06    3.01
  -3  21   4   41.18    3.14
   3 -21  -4   44.52    2.02
   3  21  -3   40.23    1.95
   3  21  -3   43.38    2.29
   3  21  -3   40.95    2.03
   3  21  -3   44.73    2.13
   3  21  -3   43.46    2.16
   3  21  -3   41.13    2.05
   3  21  -3   44.89    2.09
   3 -21  -3   47.40    2.03
  -3  21   3   44.79    1.93
   3  21  -3   43.19    2.31
   3  21  -3   42.01    1.85
  -3  21   3   47.82    2.03
  -3  21   3   41.58    3.25
  -3  21   3   43.56    3.13
   3  21  -2  205.29    4.97
   3  21  -2  197.11    5.13
  -3  21   2  212.85    4.49
   3  21  -2  215.15    4.93
   3  21  -2  213.51    4.78
  -3  21   2  212.77    4.50
   3 -21  -2  211.80    4.51
   3  21  -2  198.23    4.11
   3  21  -2  207.22    4.93
  -3  21   2  205.43    4.37
   3  21  -2  196.02    4.53
  -3  21   2  202.24    7.47
   3  21  -2  209.72    4.35
  -3  21   2  217.41    4.78
   3  21  -2  193.99    5.08
   3  21  -1  189.09    3.91
   3  21  -1  186.03    4.84
   3  21  -1  184.54    4.74
  -3  21   1  185.86    4.49
  -3  21   1  177.10    3.87
   3  21  -1  187.39    4.42
   3  21  -1  191.69    4.82
   3  21  -1  194.12    4.65
  -3  21   1  191.59    4.34
   3  21  -1  191.47    4.15
   3  21  -1  193.17    4.48
   3  21  -1  194.51    4.41
   3  21   0   16.17    1.22
   3  21   0   16.73    1.16
   3  21   0   16.58    1.16
   3  21   0   17.34    1.29
  -3  21   0   15.83    1.18
   3  21   0   16.39    1.27
  -3  21   0   15.88    1.26
   3  21   0   16.74    1.30
   3  21   1  559.27    9.41
   3  21   1  573.25    9.24
   3  21   1  574.71    9.04
  -3  21  -1  568.48    8.63
  -3  21  -1  586.64    9.51
   3  21   1  544.99    8.92
   3  21   1  572.55    9.08
   3  21   2  597.06    9.25
   3  21   2  559.68    9.24
   3  21   2  581.33    9.21
  -3  21  -2  598.67    9.61
  -3  21  -2  576.78    9.22
  -3  21  -2  589.08    8.94
   3  21   2  581.66    8.91
  -3  21  -3  116.33    3.34
  -3  21  -3  116.53    3.20
   3  21   3  120.40    3.60
  -3  21  -3  115.10    3.31
   3  21   3  125.26    3.38
   3  21   3  115.27    3.39
  -3  21  -3  110.79    3.58
   3  21   4   11.33    0.95
  -3 -21  -4    9.98    1.03
  -3  21  -4   11.08    1.06
  -3  21  -4   10.24    0.94
   3  21   4   10.36    0.98
  -3  21  -5   29.74    1.58
  -3 -21  -5   34.68    1.65
  -3 -21  -5   33.75    1.70
   3  21   5   35.82    1.52
   3  21   5   33.21    1.41
  -3 -21  -6   19.48    1.12
   3  21   6   16.66    0.83
  -3  21  -6   19.33    0.98
  -3 -21  -6   21.08    1.12
  -3 -21  -7    2.13    0.30
  -3  21  -7    1.63    0.24
  -3 -21  -7    1.98    0.29
  -3  22   8    2.17    0.32
  -3  22   8    2.17    0.30
   3 -22  -8    2.23    0.32
  -3  22   8    2.12    0.27
  -3  22   7   27.14    1.25
  -3  22   7   25.66    1.15
  -3  22   7   25.76    1.12
   3 -22  -7   26.50    1.29
  -3  22   7   27.00    1.26
   3 -22  -7   25.28    1.28
   3 -22  -6   74.94    2.57
  -3  22   6   79.33    2.44
   3  22  -5  138.19    3.51
   3 -22  -5  145.81    3.72
  -3  22   5  149.67    3.76
  -3  22   5  144.02    3.64
  -3  22   4  155.94    6.21
  -3  22   4  155.50    6.06
   3  22  -4  167.71    4.17
   3 -22  -4  164.73    4.07
   3  22  -4  162.89    4.70
   3  22  -4  177.25    4.05
  -3  22   4  174.64    4.14
  -3  22   4  170.42    4.04
   3  22  -4  172.67    4.34
   3  22  -3   27.15    1.58
  -3  22   3   26.61    1.51
   3  22  -3   26.85    1.65
   3  22  -3   27.61    1.69
   3  22  -3   27.83    1.73
   3  22  -3   27.82    1.67
   3  22  -3   29.40    1.70
   3 -22  -3   26.71    1.51
  -3  22   3   26.43    1.47
  -3  22   3   26.28    2.59
   3  22  -3   22.26    1.68
   3  22  -3   26.49    1.81
   3  22  -3   28.52    1.49
  -3  22   2  385.63    6.99
   3  22  -2  370.99    7.54
   3  22  -2  394.72    6.43
   3  22  -2  368.88    7.53
   3  22  -2  399.60    7.27
   3  22  -2  390.28    7.05
  -3  22   2  382.88    6.61
   3  22  -2  370.87    6.70
  -3  22   2  368.92    6.48
   3  22  -2  376.25    6.23
   3 -22  -2  378.94    6.61
  -3  22   2  368.47    6.47
   3  22  -2  385.08    7.24
   3  22  -2  376.81    7.26
   3  22  -1   64.17    2.46
  -3  22   1   65.90    2.47
  -3  22   1   59.22    2.04
   3  22  -1   58.19    2.32
   3  22  -1   61.56    2.52
  -3  22   1   68.16    2.45
   3  22  -1   61.43    2.19
   3  22  -1   60.68    2.62
   3  22  -1   60.38    2.68
   3  22  -1   60.92    2.61
  -3  22   1   70.19    2.62
   3  22  -1   60.71    2.01
   3  22   0    5.67    0.73
   3  22   0    6.50    0.77
  -3  22   0    8.26    0.96
   3  22   0    6.01    0.82
  -3  22   0    6.91    0.84
   3  22   0    5.98    0.82
  -3  22   0    8.44    0.96
   3  22   0    9.63    0.96
   3  22   0    5.91    0.84
   3  22   1    7.83    0.88
  -3  22  -1    9.69    1.05
  -3  22  -1    9.22    1.04
   3  22   1    8.20    0.89
   3  22   1    8.56    0.94
   3  22   1    7.66    0.86
   3  22   2   14.49    1.15
   3  22   2   15.73    1.30
   3  22   2   14.83    1.17
  -3  22  -2   17.01    1.31
   3  22   2   13.33    1.04
  -3  22  -2   16.55    1.16
  -3  22  -2   16.27    1.22
   3  22   3   76.69    2.79
  -3  22  -3   83.29    2.59
  -3  22  -3   76.59    2.61
   3  22   3   78.24    2.58
   3  22   3   72.62    2.60
  -3  22  -3   77.53    2.84
  -3  22  -3   81.90    2.96
  -3  22  -4   78.27    2.69
  -3 -22  -4   88.38    2.89
   3  22   4   84.87    2.55
   3  22   4   87.31    2.69
   3  22   4   87.72    2.64
  -3  22  -4   79.89    2.51
   3  22   4   83.21    2.67
  -3 -22  -4   85.44    2.72
   3  22   5    2.49    0.46
   3  22   5    2.18    0.40
   3  22   5    2.92    0.47
  -3 -22  -5    2.40    0.54
  -3 -22  -5    2.57    0.52
  -3  22  -5    3.66    0.60
  -3  22  -6   15.16    0.80
  -3 -22  -6   16.67    0.95
  -3 -22  -6   16.65    0.92
  -3 -22  -7    3.82    0.30
  -3  23   8    1.39    0.22
  -3  23   7  231.92    3.94
   3 -23  -7  246.48    4.20
  -3  23   7  237.59    3.86
  -3  23   7  248.34    4.20
   3 -23  -7  232.30    4.19
  -3  23   6    2.56    0.48
   3 -23  -6    2.63    0.54
  -3  23   5  210.32    4.35
  -3  23   5  193.40    3.88
  -3  23   5  203.33    4.34
  -3  23   5  208.52    4.44
   3  23  -5  196.16    4.14
   3 -23  -5  196.55    4.29
   3  23  -4    2.38    0.56
  -3  23   4    2.86    0.58
  -3  23   4    2.92    0.57
   3 -23  -4    4.23    0.66
   3  23  -4    3.53    0.61
   3  23  -4    3.33    0.77
  -3  23   4    3.32    0.65
   3  23  -3    2.95    0.58
   3  23  -3    2.54    0.59
  -3  23   3    3.43    0.59
   3  23  -3    3.10    0.66
   3  23  -3    3.92    0.67
   3  23  -3    3.23    0.71
   3  23  -3    2.97    0.71
   3  23  -3    2.75    0.54
   3 -23  -3    3.86    0.62
  -3  23   3    3.67    1.08
  -3  23   3    3.87    0.61
   3 -23  -2   48.33    1.97
   3  23  -2   48.28    2.22
  -3  23   2   48.91    1.95
   3  23  -2   48.52    2.21
   3  23  -2   45.84    2.21
  -3  23   2   47.79    1.91
   3  23  -2   46.89    2.22
   3  23  -2   45.40    2.32
   3  23  -2   51.20    1.87
  -3  23   2   47.66    2.11
   3  23  -2   47.79    2.38
  -3  23   2   45.20    1.86
  -3  23   1    0.47    0.38
   3  23  -1    1.41    0.46
   3  23  -1    0.91    0.40
   3 -23  -1    0.89    0.37
  -3  23   1    1.12    0.44
   3  23  -1    1.46    0.54
   3  23  -1    0.47    0.44
   3  23  -1    0.81    0.47
   3  23  -1    0.29    0.44
   3  23  -1    1.05    0.38
   3  23   0   31.70    1.61
   3  23   0   36.78    1.93
   3  23   0   32.50    1.82
  -3  23   0   38.77    2.00
   3  23   0   35.02    1.83
  -3  23   0   36.26    1.79
   3  23   0   35.03    1.68
  -3  23   0   35.06    1.88
   3  23   0   34.99    1.77
   3  23   0   35.40    2.00
   3  23   1   62.44    2.40
  -3  23  -1   72.13    2.78
   3  23   1   64.18    2.50
  -3  23  -1   72.61    2.74
   3  23   1   59.74    2.36
   3  23   1   61.07    2.32
   3  23   1   63.61    2.40
  -3  23  -2    5.63    0.71
  -3  23  -2    5.34    0.74
   3  23   2    4.80    0.69
  -3  23  -2    5.32    0.78
   3  23   2    4.81    0.65
   3  23   2    4.76    0.71
   3  23   3    0.83    0.37
  -3  23  -3    1.38    0.46
  -3  23  -3    0.87    0.42
   3  23   3    1.27    0.42
  -3  23  -3    1.28    0.49
  -3  23  -3    1.41    0.52
  -3  23  -4    0.40    0.40
  -3  23  -4    0.56    0.39
  -3 -23  -4    0.47    0.38
  -3 -23  -4    0.21    0.37
  -3  23  -4    0.33    0.34
   3  23   4    0.28    0.31
   3  23   4    0.12    0.32
   3  23   4    0.40    0.33
  -3 -23  -5    5.73    0.68
  -3  23  -5    3.88    0.57
   3  23   5    5.09    0.52
   3  23   5    5.94    0.60
   3  23   5    5.58    0.57
  -3 -23  -5    5.56    0.65
  -3 -23  -6    0.46    0.25
  -3 -23  -6    0.20    0.24
  -3  24   7    4.84    0.45
   3 -24  -7    3.56    0.44
  -3  24   7    4.54    0.48
   3 -24  -7    4.21    0.43
   3 -24  -6   27.01    1.35
  -3  24   6   25.97    1.22
  -3  24   5    6.25    0.72
  -3  24   5    7.37    0.76
  -3  24   5    6.56    0.74
   3 -24  -5    6.15    0.68
  -3  24   5    5.95    0.59
  -3  24   4  386.35    6.55
  -3  24   4  377.65    6.48
   3  24  -4  358.94    7.33
  -3  24   4  398.45    6.72
   3 -24  -4  365.74    6.40
   3  24  -4  363.86    6.43
   3  24  -3   24.73    1.46
   3  24  -3   25.33    1.61
  -3  24   3   25.03    1.39
   3  24  -3   26.33    1.61
  -3  24   3   26.34    1.42
   3  24  -3   24.14    1.71
   3  24  -3   26.00    1.33
   3 -24  -3   25.12    1.40
   3  24  -3   25.39    1.52
   3  24  -2   15.19    1.24
  -3  24   2   15.40    1.07
   3  24  -2   14.29    1.19
   3  24  -2   14.26    1.23
  -3  24   2   14.46    1.02
   3  24  -2   15.74    1.38
  -3  24   2   16.45    1.28
   3  24  -2   17.87    1.36
   3 -24  -2   14.48    1.06
  -3  24   2   14.61    1.04
   3  24  -1    6.80    0.89
   3  24  -1    7.30    0.85
  -3  24   1    7.83    0.87
   3  24  -1    6.77    0.78
   3 -24  -1    6.78    0.72
   3  24  -1    6.57    0.91
  -3  24   1    7.17    0.89
   3  24  -1    7.04    0.94
   3  24  -1    7.55    0.77
   3  24  -1    6.79    0.96
   3  24   0   66.48    2.62
  -3  24   0   69.87    2.71
   3  24   0   73.82    2.87
   3  24   0   67.39    2.43
   3  24   0   69.02    2.79
  -3  24   0   72.34    2.66
   3  24   0   69.94    2.61
  -3  24   0   69.68    2.51
   3  24   0   67.53    2.37
   3  24   0   71.08    2.69
  -3  24  -1   96.67    3.18
  -3  24  -1   85.75    2.42
   3  24   1   86.95    2.78
   3  24   1   89.35    2.86
   3  24   1   89.21    2.80
   3  24   1   84.54    2.80
  -3  24  -1   94.61    3.13
   3  24   1   91.20    2.98
  -3  24  -2   31.56    1.70
   3  24   2   28.92    1.44
  -3  24  -2   29.81    1.46
  -3  24  -2   30.17    1.60
   3  24   2   29.37    1.56
  -3 -24  -2   29.76    1.45
  -3 -24  -3    0.88    0.38
   3  24   3    1.35    0.50
  -3  24  -3    0.99    0.42
  -3  24  -3    1.10    0.45
   3  24   3    0.81    0.42
  -3  24  -3    1.12    0.46
  -3  24  -3    1.20    0.51
  -3  24  -4  200.22    4.26
  -3  24  -4  211.94    4.25
  -3  24  -4  205.79    4.02
  -3 -24  -4  221.17    4.51
  -3 -24  -4  219.25    4.27
   3  24   4  215.21    4.17
   3  24   4  214.77    4.25
   3  24   5   21.18    0.89
  -3 -24  -5   26.79    1.26
  -3 -24  -5   26.02    1.17
   3  24   5   22.34    1.01
  -3  24  -5   27.15    1.20
  -3 -24  -6   43.23    1.25
  -3 -24  -6   39.37    1.02
  -3 -24  -6   42.92    1.19
   3  24   6   43.28    1.12
   3 -25  -7    0.70    0.21
  -3  25   7    0.69    0.23
  -3  25   7    0.70    0.20
  -3  25   6   27.59    1.18
   3 -25  -6   26.96    1.23
   3 -25  -6   26.74    1.12
  -3  25   5    3.15    0.53
  -3  25   5    3.18    0.52
  -3  25   5    3.12    0.41
  -3  25   5    3.74    0.54
   3 -25  -5    2.77    0.42
  -3  25   4   76.45    2.47
   3 -25  -4   72.54    2.26
  -3  25   4   75.69    2.37
  -3  25   4   72.30    2.15
  -3  25   4   72.89    2.34
  -3  25   3    0.97    0.36
   3  25  -3    1.69    0.49
   3  25  -3    1.43    0.52
   3  25  -3    2.29    0.65
   3 -25  -3    1.55    0.44
  -3  25   3    1.31    0.40
  -3  25   2   77.05    2.73
   3  25  -2   74.05    2.93
   3  25  -2   77.86    2.78
   3  25  -2   78.88    2.84
   3 -25  -2   79.92    2.42
   3  25  -2   82.74    2.77
  -3  25   2   79.56    2.40
   3  25  -1   88.27    3.19
   3  25  -1   84.43    3.06
  -3  25   1   87.89    2.98
  -3  25   1   87.30    2.73
   3  25  -1   82.35    2.99
   3  25  -1   83.54    2.50
   3  25  -1   89.96    3.01
   3  25   0  261.84    5.11
   3  25   0  273.30    5.89
   3  25   0  253.57    5.50
  -3  25   0  267.61    5.70
  -3  25   0  269.81    5.52
   3  25   0  269.49    5.51
   3  25   0  257.89    5.79
   3  25   0  268.09    5.17
   3  25   0  268.15    5.65
  -3  25  -1  134.78    3.73
  -3  25  -1  123.98    2.86
   3  25   1  129.36    3.34
   3  25   1  123.37    3.37
  -3  25  -1  135.50    3.74
   3  25   1  131.41    3.42
   3  25   1  132.93    3.58
   3  25   1  133.39    3.37
  -3  25  -2  227.49    5.17
  -3  25  -2  230.57    4.39
   3  25   2  243.99    4.83
   3  25   2  247.61    5.24
  -3  25  -2  233.50    4.91
   3  25   2  220.24    4.37
  -3  25  -2  235.88    4.83
  -3 -25  -2  235.02    4.36
   3  25   2  243.97    4.76
  -3 -25  -3  240.99    4.41
  -3 -25  -3  244.40    4.79
   3  25   3  232.49    4.75
  -3  25  -3  218.21    4.41
  -3  25  -3  223.83    4.32
  -3  25  -3  214.34    4.65
  -3  25  -3  220.66    4.74
   3  25   4   26.81    1.22
  -3  25  -4   20.85    1.16
  -3 -25  -4   26.78    1.33
  -3 -25  -4   27.51    1.25
   3  25   4   25.98    1.23
  -3  25  -4   22.37    1.14
  -3  25  -5    1.64    0.34
   3  25   5    1.74    0.32
  -3 -25  -5    1.98    0.39
  -3 -25  -5    2.09    0.36
   3  25   5    1.42    0.23
  -3  25  -6   52.80    1.09
  -3  26   7    1.26    0.22
   3 -26  -6    0.57    0.30
  -3  26   6    0.81    0.30
   3 -26  -6    0.74    0.22
  -3  26   5   69.56    2.05
  -3  26   5   69.84    2.09
  -3  26   4  122.32    2.94
   3  26  -4  113.50    3.48
  -3  26   4  127.89    3.19
  -3  26   4  124.77    2.96
  -3  26   4  120.14    2.71
   3 -26  -4  114.31    2.70
  -3  26   4  122.41    2.96
   3  26  -3  204.84    4.98
  -3  26   3  210.73    4.19
   3  26  -3  213.06    4.34
   3 -26  -3  214.14    4.09
   3  26  -2   70.84    2.54
  -3  26   2   75.86    2.21
   3  26  -2   73.28    2.49
   3  26  -2   74.00    2.82
  -3  26   2   78.94    2.70
   3  26  -2   73.59    2.68
   3  26  -1   89.69    3.05
   3  26  -1   99.38    3.09
   3  26  -1   92.02    3.11
  -3  26   1   98.52    3.11
  -3  26   1   95.43    2.77
   3  26   0  119.88    3.43
   3  26   0  111.16    3.46
   3  26   0  120.13    3.33
   3  26   0  109.92    2.95
  -3  26   0  122.25    3.32
   3  26   0  117.56    3.54
   3  26   0  108.87    3.27
  -3  26   0  116.35    3.42
   3  26   1    1.88    0.51
   3  26   1    1.73    0.46
  -3  26  -1    3.11    0.62
   3  26   1    1.85    0.56
   3  26   1    1.90    0.46
  -3  26  -1    1.64    0.52
  -3  26  -2    2.36    0.41
   3  26   2    1.57    0.43
   3  26   2    1.67    0.53
  -3  26  -2    2.38    0.54
  -3  26  -2    2.98    0.63
  -3  26  -2    2.71    0.60
   3  26   2    2.45    0.47
   3  26   3   57.67    2.06
  -3 -26  -3   59.52    1.79
  -3 -26  -3   60.72    2.04
  -3  26  -3   57.54    1.80
   3  26   3   58.35    1.85
  -3  26  -3   55.65    2.02
  -3  26  -3   58.62    2.09
  -3  26  -4   10.90    0.77
  -3  26  -4   12.27    0.76
  -3 -26  -4   11.00    0.80
   3  26   4    9.11    0.67
   3  26   4   10.94    0.74
   3  26   4   10.12    0.68
  -3 -26  -4   10.91    0.71
  -3  26  -5   68.63    1.59
  -3 -26  -5   74.17    1.59
  -3  27   6  378.59    5.06
  -3  27   6  388.16    5.14
  -3  27   5    0.66    0.29
  -3  27   5    0.58    0.30
   3 -27  -5    0.47    0.30
  -3  27   4   11.71    0.80
  -3  27   4   12.60    0.84
  -3  27   4   12.50    0.92
  -3  27   4   10.80    0.68
  -3  27   3    5.00    0.65
  -3  27   3    4.67    0.62
   3  27  -3    4.61    0.75
   3  27  -2   13.45    1.16
  -3  27   2   14.07    1.10
   3  27  -2   13.33    0.98
  -3  27   2   12.87    0.83
   3  27  -1   21.55    1.37
   3  27  -1   19.40    1.32
   3  27  -1   19.92    1.24
  -3  27   1   21.79    1.22
   3  27  -1   19.76    1.35
  -3  27   1   23.15    1.42
   3  27   0  141.31    3.77
   3  27   0  135.33    3.69
  -3  27   0  148.42    3.53
   3  27   0  134.45    3.48
  -3  27   0  148.60    3.73
   3  27   0  125.73    3.08
   3  27   0  138.48    3.59
   3  27   1    2.92    0.50
  -3  27  -1    3.79    0.61
   3  27   1    3.80    0.65
  -3  27  -1    4.02    0.63
  -3  27  -1    3.22    0.58
   3  27   1    2.70    0.48
  -3  27  -2  139.73    2.78
   3  27   2  145.10    3.26
   3  27   2  150.30    3.60
  -3  27  -2  147.32    3.60
  -3  27  -2  151.62    3.58
  -3  27  -2  144.21    3.43
   3  27   2  151.03    3.56
  -3 -27  -2  154.11    3.32
  -3 -27  -3    0.31    0.31
   3  27   3    0.71    0.35
  -3  27  -3    0.50    0.24
   3  27   3    0.50    0.33
  -3 -27  -3    0.33    0.21
  -3  27  -3    0.88    0.34
  -3  27  -3    1.23    0.39
  -3  27  -4    1.60    0.28
  -3 -27  -4    1.09    0.30
   3  27   4    0.89    0.25
  -3 -27  -4    1.04    0.24
   3  27   4    1.05    0.26
   3  27   4    1.42    0.32
  -3 -27  -5    2.48    0.26
   3  27   5    2.16    0.24
  -3  28   6    2.63    0.27
  -3  28   6    2.07    0.25
  -3  28   5   29.26    1.06
   3 -28  -5   27.98    1.07
  -3  28   5   29.54    1.14
  -3  28   4   14.65    0.67
  -3  28   4   16.94    0.87
  -3  28   4   17.70    1.01
  -3  28   3   72.39    1.92
  -3  28   3   72.40    2.06
  -3  28   3   76.16    2.22
   3  28  -3   71.59    2.47
  -3  28   2   10.32    0.67
  -3  28   2   11.01    0.86
  -3  28   2   11.71    0.92
  -3  28   2   11.78    0.95
   3  28  -2   10.60    0.98
  -3  28   2   11.04    0.95
   3  28  -1   27.43    1.44
  -3  28   1   26.39    1.43
   3  28  -1   28.15    1.50
  -3  28   1   29.77    1.53
  -3  28   1   28.34    1.27
   3  28   0   69.51    2.25
  -3  28   0   73.61    2.42
  -3  28   0   71.64    2.22
  -3  28   0   73.68    2.44
   3  28   0   69.70    2.40
  -3  28   0   68.79    2.37
   3  28   0   68.35    2.17
  -3  28  -1    7.46    0.74
   3  28   1    7.01    0.64
  -3  28  -1    7.28    0.74
   3  28   1    7.50    0.66
  -3  28  -1    7.61    0.75
   3  28   1    8.77    0.84
  -3  28  -1    7.37    0.77
  -3 -28  -1    8.18    0.64
  -3  28  -2    1.19    0.37
   3  28   2    1.69    0.44
  -3  28  -2    1.76    0.44
  -3  28  -2    1.63    0.42
   3  28   2    1.50    0.34
  -3 -28  -2    1.36    0.35
   3  28   2    2.02    0.45
  -3  28  -2    1.15    0.23
  -3 -28  -3  169.69    3.07
   3  28   3  168.95    3.23
   3  28   3  163.35    3.18
  -3 -28  -4   30.42    0.97
  -3  28  -4   24.86    0.75
   3  28   4   26.79    0.87
   3  28   4   32.94    1.04
  -3  29   5   16.87    0.74
  -3  29   4    0.94    0.23
  -3  29   4    0.89    0.30
  -3  29   3   21.62    0.87
  -3  29   3   23.22    1.09
  -3  29   3   23.52    1.01
  -3  29   2  117.54    2.86
  -3  29   2  112.89    2.62
  -3  29   2  116.94    2.76
   3  29  -2  112.87    2.96
  -3  29   2  115.74    2.91
   3  29  -1    0.51    0.32
  -3  29   1    0.67    0.33
  -3  29   1    0.59    0.28
  -3  29   1    0.57    0.35
   3  29  -1    0.46    0.35
  -3  29   1    0.22    0.29
   3  29   0   93.80    2.44
  -3  29   0  101.48    2.67
  -3  29   0   95.98    2.42
  -3  29   0   99.05    2.67
  -3  29   0   96.24    2.63
   3  29   0   95.37    2.64
  -3  29  -1   85.54    2.30
   3  29   1   98.49    2.58
   3  29   1   82.62    2.00
  -3  29  -1   97.20    2.43
  -3  29  -1   86.49    2.40
   3  29   2  123.06    2.72
  -3  29  -2  110.79    2.61
  -3  29  -2  117.89    2.63
   3  29   2  117.66    2.69
  -3 -29  -2  105.75    2.16
   3  29   3   15.95    0.80
  -3  29  -3   13.08    0.71
  -3 -29  -3   13.21    0.62
   3  29   3   16.17    0.78
   3  29   4   20.37    0.66
   3 -30  -4   58.81    1.38
  -3  30   4   77.22    1.75
  -3  30   3   28.60    0.96
  -3  30   3   32.23    1.14
   3  30  -2   12.84    0.86
  -3  30   2   12.42    0.83
  -3  30   2   11.22    0.74
  -3  30   2   11.48    0.69
  -3  30   2   12.18    0.80
   3  30  -1   25.55    1.16
  -3  30   1   25.48    1.21
  -3  30   1   24.55    1.16
  -3  30   1   23.58    0.90
  -3  30   1   24.68    1.13
  -3  30   0    4.13    0.52
  -3  30   0    3.33    0.42
   3  30   0    4.04    0.45
  -3  30   0    3.64    0.48
   3  30   0    4.10    0.51
  -3  30   0    3.38    0.48
   3  30   1    1.91    0.39
  -3  30  -1    2.59    0.41
  -3  30  -1    2.49    0.43
  -3  30  -1    2.63    0.39
  -3  30  -2    7.61    0.57
  -3  30  -2    8.39    0.59
   3  30   2    6.28    0.53
   3  30   2    5.85    0.52
   3  30   3    0.84    0.19
   3  30   3    1.04    0.21
  -3  30  -3    1.03    0.20
  -3  31   4    6.43    0.39
   3 -31  -3    0.45    0.17
  -3  31   3    0.34    0.16
  -3  31   2    0.87    0.28
  -3  31   2    0.52    0.26
  -3  31   2    0.42    0.18
  -3  31   2    0.66    0.23
   3  31  -1    2.31    0.34
  -3  31   1    2.50    0.38
  -3  31   1    2.39    0.33
  -3  31   1    2.90    0.39
  -3  31   0   11.26    0.68
  -3  31   0   12.33    0.72
  -3  31   0   11.09    0.58
  -3  31  -1   81.49    1.75
  -3  31  -1   82.25    1.89
   3  31   1   84.67    1.87
  -3  31  -2    4.80    0.37
   3  31   2    6.71    0.44
  -3  32   2  108.08    1.95
  -3  32   2  120.32    2.09
  -3  32   1    6.84    0.45
  -3  32   1    6.59    0.44
  -3  32   1    5.73    0.37
  -3  32   0    4.98    0.37
  -3  32   0    4.86    0.37
  -3  32  -1   50.58    1.15
  -4   0  11    0.22    0.16
   4   0 -10   86.34    2.41
   4   0 -10   81.08    2.61
   4   0 -10   80.65    2.25
   4   0  -9    0.25    0.29
[truncated: 561,698 more chars]
