# Supplementary material for: Crystal structure and Hirshfeld surface analysis of 5-amino-5′-bromo-2′-oxo-2,3-di­hydro-1H-spiro­[imidazo[1,2-a]pyridine-7,3′-indoline]-6,8-dicarbo­nitrile dimethyl sulfoxide disolvate
Source: Acta Crystallogr E Crystallogr Commun. 2022 May 10;78(Pt 6):554–8. doi: 10.1107/S2056989022004741 (PMC9431780; doi:10.1107/S2056989022004741)
Supplement: Supplementary file 2 [file e-78-00554-Isup2.hkl]

data_I                                                                          
_shelx_title ' zv2013 in P2(1)/c'                                               
_shelx_refln_list_code          4                                               
_shelx_F_calc_maximum      343.06                                               
_exptl_crystal_F_000      1104.00                                               
_reflns_d_resolution_high  0.7842                                               
                                                                                
loop_                                                                           
 _space_group_symop_operation_xyz                                               
 'x, y, z'                                                                      
 '-x, y+1/2, -z+1/2'                                                            
 '-x, -y, -z'                                                                   
 'x, -y-1/2, z-1/2'                                                             
                                                                                
_cell_length_a    10.3940                                                       
_cell_length_b    26.2421                                                       
_cell_length_c     8.9860                                                       
_cell_angle_alpha  90.000                                                       
_cell_angle_beta  108.056                                                       
_cell_angle_gamma  90.000                                                       
                                                                                
_shelx_F_squared_multiplier     1.000                                           
                                                                                
loop_                                                                           
 _refln_index_h                                                                 
 _refln_index_k                                                                 
 _refln_index_l                                                                 
 _refln_F_squared_calc                                                          
 _refln_F_squared_meas                                                          
 _refln_F_squared_sigma                                                         
 _refln_observed_status                                                         
   1   0   0      10760.50      10450.43       117.20 o                         
   2   0   0       1511.77       1491.83        27.67 o                         
   3   0   0      22495.13      21327.66       326.15 o                         
   4   0   0         14.75         33.49         3.02 o                         
   5   0   0       3452.72       3768.00        52.70 o                         
   6   0   0       2828.23       2929.79        40.46 o                         
   7   0   0      19480.27      20474.68       183.12 o                         
   8   0   0        108.54        115.09         5.04 o                         
   9   0   0       8314.73       8270.80        73.11 o                         
  10   0   0        999.49       1112.02        19.32 o                         
  11   0   0        230.58        296.35         7.05 o                         
  12   0   0        112.08        102.48         3.73 o                         
   1   1   0       3382.84       3223.76        29.07 o                         
   2   1   0      18886.29      16924.18       130.44 o                         
   3   1   0        301.47        302.42         8.19 o                         
   4   1   0       1740.66       1522.73        21.36 o                         
   5   1   0       4265.92       4635.90        64.14 o                         
   6   1   0         40.66         33.78         4.10 o                         
   7   1   0       3597.48       3671.38        31.33 o                         
   8   1   0         43.79         75.78         4.61 o                         
   9   1   0       1247.87       1347.63        15.07 o                         
  10   1   0         32.02         67.88         3.38 o                         
  11   1   0        239.58        257.00         5.39 o                         
  12   1   0         91.14        119.08         3.46 o                         
   0   2   0         63.72         70.92         3.32 o                         
   1   2   0       5608.12       4825.26        75.46 o                         
   2   2   0        379.20        427.83         5.79 o                         
   3   2   0        172.30        173.41        14.79 o                         
   4   2   0         11.23         47.07         3.84 o                         
   5   2   0        880.91        791.87        11.37 o                         
   6   2   0        456.58        430.37         9.21 o                         
   7   2   0       1041.88       1055.06        14.48 o                         
   8   2   0       2793.93       2854.44        43.10 o                         
   9   2   0        638.10        665.66        10.60 o                         
  10   2   0       1351.96       1464.15        17.23 o                         
  11   2   0        401.98        428.05        10.25 o                         
  12   2   0         85.34        121.03         4.89 o                         
   1   3   0      17022.65      15931.41        96.77 o                         
   2   3   0       3878.79       3736.87        43.89 o                         
   3   3   0       4740.71       4333.76        50.28 o                         
   4   3   0       3758.41       3423.92        29.08 o                         
   5   3   0      13141.80      13342.58       123.72 o                         
   6   3   0        886.47        948.23        15.18 o                         
   7   3   0         65.90         75.29         3.20 o                         
   8   3   0          1.24         21.09         1.96 o                         
   9   3   0        350.24        371.54         7.06 o                         
  10   3   0       1503.47       1632.23        14.82 o                         
  11   3   0        249.52        291.35         5.57 o                         
  12   3   0       1967.59       2011.47        24.09 o                         
   0   4   0       7636.58       7250.92        89.14 o                         
   1   4   0       2556.60       2435.25        29.50 o                         
   2   4   0       1132.32        937.64        18.41 o                         
   3   4   0       4377.87       4354.68        28.55 o                         
   4   4   0        603.97        713.11        12.53 o                         
   5   4   0          0.16         52.46         4.51 o                         
   6   4   0       2322.41       2549.35        22.69 o                         
   7   4   0         12.18         20.15         1.80 o                         
   8   4   0          0.31         24.20         2.26 o                         
   9   4   0         23.14         34.32         2.20 o                         
  10   4   0         61.74         93.41         5.08 o                         
  11   4   0        196.87        201.98         4.68 o                         
  12   4   0        420.06        479.71         9.68 o                         
   1   5   0       4507.51       4410.73        32.86 o                         
   2   5   0       8024.38       7494.03        36.14 o                         
   3   5   0      11632.74      11171.57       111.91 o                         
   4   5   0       5561.99       4814.23        86.95 o                         
   5   5   0       4667.31       4178.57        47.22 o                         
   6   5   0       3268.17       3259.63        26.75 o                         
   7   5   0       1711.27       1728.94        27.91 o                         
   8   5   0          0.45         12.56         2.01 o                         
   9   5   0         85.31        139.93         3.89 o                         
  10   5   0        503.34        572.96         7.60 o                         
  11   5   0       1330.24       1354.47        11.57 o                         
  12   5   0        615.92        629.35         7.77 o                         
   0   6   0       1876.38       1924.93        36.04 o                         
   1   6   0       8593.66       8434.46        89.41 o                         
   2   6   0       4459.97       4030.37        48.10 o                         
   3   6   0       1353.09       1509.55        14.67 o                         
   4   6   0         78.48        111.19        12.21 o                         
   5   6   0        316.46        308.98         7.21 o                         
   6   6   0        170.32        124.65         9.45 o                         
   7   6   0       2409.53       2350.78        23.70 o                         
   8   6   0         45.57         78.31         4.25 o                         
   9   6   0       3296.90       3243.05        40.81 o                         
  10   6   0        200.50        197.99         4.41 o                         
  11   6   0        157.50        151.60         3.35 o                         
  12   6   0         22.77         18.47         1.46 o                         
   1   7   0       4926.56       4566.68        47.84 o                         
   2   7   0       2807.26       2936.33        23.21 o                         
   3   7   0        130.72        126.21         3.74 o                         
   4   7   0       3604.15       4163.51        72.30 o                         
   5   7   0       2116.81       2304.04        18.82 o                         
   6   7   0       1206.18       1326.15        22.71 o                         
   7   7   0        767.72        740.38        13.29 o                         
   8   7   0         97.50        121.45         3.50 o                         
   9   7   0        164.32        177.80         5.41 o                         
  10   7   0        619.31        705.32         9.40 o                         
  11   7   0        230.62        260.07         7.09 o                         
  12   7   0        151.59        122.02         3.38 o                         
   0   8   0      13780.46      13578.75       169.96 o                         
   1   8   0      21089.08      20193.71       129.98 o                         
   2   8   0      13290.60      13401.90        61.59 o                         
   3   8   0       2104.05       2058.67        26.55 o                         
   4   8   0       4351.60       4601.81        70.51 o                         
   5   8   0        180.61        138.69         4.47 o                         
   6   8   0        618.45        663.46        13.08 o                         
   7   8   0       2688.68       2643.38        24.14 o                         
   8   8   0       4221.54       4367.37        29.69 o                         
   9   8   0        409.89        473.32         6.07 o                         
  10   8   0        789.89        794.06         9.20 o                         
  11   8   0        143.51        141.62         3.57 o                         
  12   8   0        120.76        114.30         3.32 o                         
   1   9   0       1452.83       1418.72        24.91 o                         
   2   9   0       3681.21       3314.45        20.40 o                         
   3   9   0       2170.01       2389.00        26.34 o                         
   4   9   0       1707.94       1750.34        37.80 o                         
   5   9   0        670.64        567.90        10.13 o                         
   6   9   0         86.55        107.02         3.36 o                         
   7   9   0       2440.42       2547.52        21.59 o                         
   8   9   0         89.10        143.73         4.23 o                         
   9   9   0         29.99         23.03         1.81 o                         
  10   9   0         15.67         41.14         2.99 o                         
  11   9   0        496.60        516.17        12.76 o                         
  12   9   0        163.44        145.48         4.78 o                         
   0  10   0        191.71        416.71        14.20 o                         
   1  10   0      17341.98      16342.44       211.17 o                         
   2  10   0        921.80        908.28        14.32 o                         
   3  10   0        169.22        167.92         7.06 o                         
   4  10   0       9596.16       9750.36        76.37 o                         
   5  10   0       1443.11       1361.48        16.73 o                         
   6  10   0       2564.02       2483.36        23.45 o                         
   7  10   0         31.22         76.02         2.42 o                         
   8  10   0       2640.32       2503.07        27.07 o                         
   9  10   0        206.86        216.17         4.53 o                         
  10  10   0        599.28        595.41        12.86 o                         
  11  10   0        550.73        624.98         8.95 o                         
  12  10   0        343.29        284.45         8.10 o                         
   1  11   0       9587.74       9466.40       139.35 o                         
   2  11   0        536.32        662.32         8.07 o                         
   3  11   0      13416.86      13369.96        87.55 o                         
   4  11   0       6860.71       6575.38        57.37 o                         
   5  11   0        435.17        419.01         7.08 o                         
   6  11   0       4719.67       4485.38        51.70 o                         
   7  11   0         76.63         82.43         2.59 o                         
   8  11   0          4.46         22.98         1.94 o                         
   9  11   0         28.96         44.62         2.40 o                         
  10  11   0       2283.25       2298.67        21.29 o                         
  11  11   0        420.68        464.51        30.95 o                         
   0  12   0        132.82        123.42         8.84 o                         
   1  12   0         63.23         58.16         7.37 o                         
   2  12   0        198.20        225.38         8.81 o                         
   3  12   0        121.46        162.97         4.74 o                         
   4  12   0       3021.35       3082.55        53.44 o                         
   5  12   0        109.98        101.04         4.05 o                         
   6  12   0        120.51        138.84         6.03 o                         
   7  12   0          1.56         19.99         1.76 o                         
   8  12   0          2.13         10.62         1.32 o                         
   9  12   0        288.85        235.71        10.47 o                         
  10  12   0        241.87        274.01         5.63 o                         
  11  12   0        346.17        307.92         8.41 o                         
   1  13   0       1067.81       1146.23        21.22 o                         
   2  13   0       7569.77       7714.70       161.33 o                         
   3  13   0        183.86        202.72        18.68 o                         
   4  13   0       2960.53       2588.27        44.29 o                         
   5  13   0       4147.89       3970.16        60.84 o                         
   6  13   0       1080.08       1053.51        16.47 o                         
   7  13   0       1389.61       1259.47        23.36 o                         
   8  13   0          6.75         23.24         4.03 o                         
   9  13   0          1.47         17.62         2.38 o                         
  10  13   0       1182.09       1230.03        26.09 o                         
  11  13   0       1852.40       1479.05        66.70 o                         
   0  14   0        791.98        730.68        16.93 o                         
   1  14   0       9431.28       9822.68        96.24 o                         
   2  14   0       4385.94       4226.68       141.79 o                         
   3  14   0         34.57         67.04        11.83 o                         
   4  14   0        398.88        488.21        31.05 o                         
   5  14   0         21.01         23.17         3.33 o                         
   6  14   0       4846.53       4566.33       107.21 o                         
   7  14   0        375.13        326.56         8.04 o                         
   8  14   0       2859.57       2833.29        68.45 o                         
   9  14   0       2203.66       2221.11        36.63 o                         
  10  14   0         17.28         30.12         3.43 o                         
  11  14   0        456.54        417.47         7.03 o                         
   1  15   0        656.07        760.07        21.19 o                         
   2  15   0       1594.28       1862.17        61.89 o                         
   3  15   0       4557.21       4459.21       104.24 o                         
   4  15   0        385.35        439.68        19.38 o                         
   5  15   0        224.79        243.37         9.46 o                         
   6  15   0        394.30        477.49        10.04 o                         
   7  15   0          1.86         15.30         2.40 o                         
   8  15   0         30.87         63.15         3.64 o                         
   9  15   0         96.38        125.73         6.88 o                         
  10  15   0        176.96        193.30         7.81 o                         
  11  15   0         30.52         40.47         6.95 o                         
   0  16   0       2442.56       2433.39        44.06 o                         
   1  16   0       4419.18       3981.79        62.57 o                         
   2  16   0        320.01        284.88        24.71 o                         
   3  16   0        432.69        431.63        13.24 o                         
   4  16   0       3006.21       2951.58        52.02 o                         
   5  16   0       1988.57       1821.86        26.78 o                         
   6  16   0        556.95        577.77        28.36 o                         
   7  16   0        469.35        522.20        21.77 o                         
   8  16   0       2001.06       2202.38        32.67 o                         
   9  16   0        539.60        576.84        14.77 o                         
  10  16   0        679.94        696.13        13.04 o                         
  11  16   0         56.86         40.48         3.11 o                         
   1  17   0       1974.84       1844.48        27.00 o                         
   2  17   0         32.04         31.85         2.99 o                         
   3  17   0       3424.91       3196.45        26.72 o                         
   4  17   0        910.92        919.21        13.79 o                         
   5  17   0        204.45        203.00         9.35 o                         
   6  17   0       1771.99       1638.96        80.72 o                         
   7  17   0        157.47        162.13         6.05 o                         
   8  17   0         82.88         86.23        16.81 o                         
   9  17   0        136.27        111.51         4.64 o                         
  10  17   0        410.15        466.24        13.57 o                         
   0  18   0       6513.28       6453.10       125.02 o                         
   1  18   0         52.77         76.51         3.77 o                         
   2  18   0        265.32        253.42         4.42 o                         
   3  18   0        957.40        947.64        11.80 o                         
   4  18   0         75.90         57.42         3.03 o                         
   5  18   0         96.68         86.37         4.01 o                         
   6  18   0       1235.70       1239.42        24.13 o                         
   7  18   0       1880.25       1826.51        43.36 o                         
   8  18   0          3.75         12.38         3.65 o                         
   9  18   0        488.09        459.58        14.02 o                         
  10  18   0        281.72        236.32         5.73 o                         
   1  19   0       1060.89       1006.36        13.06 o                         
   2  19   0       3545.00       3343.65        40.01 o                         
   3  19   0        971.41        920.59        11.89 o                         
   4  19   0       1870.46       1856.78        17.59 o                         
   5  19   0       3248.72       3331.00        27.58 o                         
   6  19   0        694.61        726.75        13.36 o                         
   7  19   0        523.29        535.49         9.57 o                         
   8  19   0          0.72          3.47         1.63 o                         
   9  19   0        101.53         93.09         4.41 o                         
  10  19   0        377.58        268.90         8.62 o                         
   0  20   0        260.67        233.56         6.99 o                         
   1  20   0        263.38        270.81         4.75 o                         
   2  20   0         65.23         82.89         2.78 o                         
   3  20   0        356.18        327.47         7.08 o                         
   4  20   0         20.99         48.36         2.56 o                         
   5  20   0        438.34        452.57         9.14 o                         
   6  20   0         42.42         46.75         3.08 o                         
   7  20   0        204.14        185.29         4.95 o                         
   8  20   0        282.85        272.97         6.85 o                         
   9  20   0         50.55         52.30         2.71 o                         
  10  20   0          3.43          9.44         1.87 o                         
   1  21   0         57.00         72.16         4.31 o                         
   2  21   0       3878.94       3912.86        21.14 o                         
   3  21   0        140.38        170.83         4.50 o                         
   4  21   0        210.35        203.06         5.94 o                         
   5  21   0       2290.97       2263.06        20.41 o                         
   6  21   0        190.98        220.04         6.85 o                         
   7  21   0        581.13        619.17         9.77 o                         
   8  21   0          5.15         12.74         1.92 o                         
   9  21   0        259.09        253.90         6.38 o                         
   0  22   0       9034.58       9002.71       246.17 o                         
   1  22   0       2762.40       2712.02        26.77 o                         
   2  22   0       2893.24       2790.44        18.23 o                         
   3  22   0         80.92         73.18         4.28 o                         
   4  22   0         75.16         81.17         3.69 o                         
   5  22   0          0.17          8.36         2.01 o                         
   6  22   0        738.67        741.22        16.51 o                         
   7  22   0       2151.05       2148.39        39.57 o                         
   8  22   0        553.04        474.45        15.27 o                         
   9  22   0       2671.25       2212.55       266.99 o                         
   1  23   0        810.28        836.35         9.70 o                         
   2  23   0        115.26        126.31         3.36 o                         
   3  23   0        329.29        364.14         5.97 o                         
   4  23   0        541.42        554.77         8.74 o                         
   5  23   0         75.23         85.26         4.17 o                         
   6  23   0         11.39         14.66         2.07 o                         
   7  23   0        153.01        170.60         9.55 o                         
   8  23   0          1.75         17.68         2.09 o                         
   9  23   0         12.51         25.84         2.80 o                         
   0  24   0       3871.25       4088.92        38.77 o                         
   1  24   0       3251.78       3331.90        21.79 o                         
   2  24   0       2963.03       3079.48        25.16 o                         
   3  24   0        666.48        723.04         8.58 o                         
   4  24   0        279.43        286.49         6.12 o                         
   5  24   0        182.30        187.12         5.27 o                         
   6  24   0        109.74         99.43         4.22 o                         
   7  24   0       1218.43       1301.03        18.18 o                         
   8  24   0       1410.53       1438.28        19.13 o                         
   1  25   0         23.80         23.62         1.89 o                         
   2  25   0        859.14        866.45        11.24 o                         
   3  25   0       2593.95       2764.90        19.16 o                         
   4  25   0        339.08        358.61         6.09 o                         
   5  25   0        496.15        543.70         9.63 o                         
   6  25   0        537.86        548.94         8.81 o                         
   7  25   0        117.16        140.51         4.98 o                         
   8  25   0         62.69         50.52         2.75 o                         
   0  26   0       2175.27       2305.54        23.29 o                         
   1  26   0         29.06         49.63         2.37 o                         
   2  26   0        229.43        250.08         5.19 o                         
   3  26   0       1207.42       1202.82        17.07 o                         
   4  26   0       1672.51       1666.50        19.94 o                         
   5  26   0         91.97         91.39         4.11 o                         
   6  26   0       1030.45       1071.69        18.38 o                         
   7  26   0        414.82        379.79         9.84 o                         
   1  27   0         68.11         82.29         2.72 o                         
   2  27   0       2300.78       2318.00        24.00 o                         
   3  27   0       1529.22       1441.25        26.04 o                         
   4  27   0       4013.38       3873.42       106.14 o                         
   5  27   0       2421.05       2429.22        45.64 o                         
   6  27   0          0.31         25.93         2.16 o                         
   7  27   0       1517.25       1394.66        21.14 o                         
   0  28   0       1956.17       2084.53        24.32 o                         
   1  28   0        165.77        186.43         4.28 o                         
   2  28   0        790.67        823.42         8.56 o                         
   3  28   0        707.99        734.52         9.10 o                         
   4  28   0       1316.01       1342.57        14.57 o                         
   5  28   0          1.52          4.79         1.50 o                         
   6  28   0        211.65        204.04         5.89 o                         
   1  29   0       1222.85       1265.24        14.31 o                         
   2  29   0         16.54         24.50         1.65 o                         
   3  29   0        978.62       1007.14        10.91 o                         
   4  29   0       1327.94       1297.56        11.92 o                         
   5  29   0        232.58        237.88         4.51 o                         
   6  29   0        832.07        618.33         7.72 o                         
   0  30   0        514.57        536.56        11.14 o                         
   1  30   0        238.64        254.28         4.83 o                         
   2  30   0         53.37         51.27         2.15 o                         
   3  30   0         31.07         39.12         2.00 o                         
   4  30   0         57.28         50.43         2.24 o                         
   5  30   0         77.27         57.08         2.35 o                         
   1  31   0        286.11        291.56         5.63 o                         
   2  31   0         31.08         30.04         1.62 o                         
   3  31   0        130.50        119.42         3.91 o                         
   4  31   0        213.96        148.77         7.84 o                         
   0  32   0       3281.24       3274.13        35.42 o                         
   1  32   0       2548.45       2551.31        35.46 o                         
   2  32   0        415.51        351.69         5.07 o                         
   3  32   0         74.53         51.07         2.72 o                         
   1  33   0        553.38        472.05        11.64 o                         
   2  33   0        194.72        139.04         5.50 o                         
 -12   1   1        130.56        158.61         6.07 o                         
 -11   1   1       1254.66       1378.48        16.96 o                         
 -10   1   1         47.74         86.46         3.43 o                         
  -9   1   1        246.25        255.31         9.87 o                         
  -8   1   1         44.27         48.16         4.06 o                         
  -7   1   1       4404.08       4491.25        34.88 o                         
  -6   1   1       3792.21       3619.23        66.12 o                         
  -5   1   1       3987.91       4014.42       184.94 o                         
  -4   1   1       8125.35       7388.24        77.22 o                         
  -3   1   1       1346.62       1203.27        94.48 o                         
  -2   1   1       1695.76       1836.41        33.38 o                         
  -1   1   1        104.80        147.47         4.62 o                         
   0   1   1       1861.82       1693.67        31.67 o                         
   1   1   1       3031.25       3308.65        82.83 o                         
   2   1   1      11567.12      11809.00       145.14 o                         
   3   1   1       5477.57       5138.70        56.69 o                         
   4   1   1       2090.33       2189.90        91.31 o                         
   5   1   1       2376.59       2405.72        38.44 o                         
   6   1   1         72.92         71.59         5.24 o                         
   7   1   1        602.50        671.17        13.88 o                         
   8   1   1          6.56         24.90         2.62 o                         
   9   1   1        742.03        751.16        11.98 o                         
  10   1   1         18.71         52.22         3.51 o                         
  11   1   1         19.49         32.38         2.43 o                         
  12   1   1       1241.33       1039.05        42.89 o                         
 -12   2   1        195.09        224.37         6.93 o                         
 -11   2   1        279.80        285.48         8.23 o                         
 -10   2   1       1070.05       1119.56        16.08 o                         
  -9   2   1        855.98        867.80        12.20 o                         
  -8   2   1        867.71        898.66        17.35 o                         
  -7   2   1        716.09        844.04        16.30 o                         
  -6   2   1        185.59        123.02        11.16 o                         
  -5   2   1       1184.59       1219.38        26.88 o                         
  -4   2   1        263.77        274.71        11.42 o                         
  -3   2   1       3277.82       3451.35        91.52 o                         
  -2   2   1      24044.38      24942.12       198.22 o                         
  -1   2   1         26.94         22.43         1.88 o                         
   0   2   1         29.52         63.33        11.57 o                         
   1   2   1       4045.18       3697.74        36.30 o                         
   2   2   1       7696.08       7368.28       123.30 o                         
   3   2   1        421.10        502.58        48.61 o                         
   4   2   1          0.85         19.36         1.66 o                         
   5   2   1      17805.36      18924.05       225.53 o                         
   6   2   1        663.81        694.52        17.92 o                         
   7   2   1       1441.19       1397.03        17.75 o                         
   8   2   1       2475.83       2590.59        24.74 o                         
   9   2   1        252.13        239.66         6.93 o                         
  10   2   1        749.16        736.33         9.74 o                         
  11   2   1        181.09        157.06         4.18 o                         
  12   2   1        109.53        120.77         3.96 o                         
 -12   3   1          5.43         24.35         3.74 o                         
 -11   3   1         42.24         40.28         2.14 o                         
 -10   3   1        169.14        198.12         5.67 o                         
  -9   3   1        139.16        170.26         4.43 o                         
  -8   3   1       1538.36       1628.93        12.53 o                         
  -7   3   1        236.17        248.27         6.65 o                         
  -6   3   1       1628.56       1741.51        16.65 o                         
  -5   3   1       1467.55       1324.71        20.22 o                         
  -4   3   1       3795.88       3707.71        33.67 o                         
  -3   3   1      18394.34      18447.44       134.95 o                         
  -2   3   1        255.80        320.94        19.28 o                         
  -1   3   1       1257.06       1371.94        12.01 o                         
   0   3   1       3532.93       3366.26        30.69 o                         
   1   3   1       4043.10       3820.60        29.15 o                         
   2   3   1       3886.81       4012.06       102.19 o                         
   3   3   1       3480.78       3508.69        40.00 o                         
   4   3   1         96.46         78.24         7.47 o                         
   5   3   1       1599.83       1739.13        19.64 o                         
   6   3   1       1881.21       2064.15        20.93 o                         
   7   3   1        163.82        195.18         4.57 o                         
   8   3   1        859.64        900.90        15.69 o                         
   9   3   1          3.23         10.22         1.51 o                         
  10   3   1         29.17         43.99         2.40 o                         
  11   3   1        257.36        268.20         5.33 o                         
  12   3   1          0.05         13.28         2.39 o                         
 -12   4   1       1042.31       1053.23        33.03 o                         
 -11   4   1        416.05        407.37         6.38 o                         
 -10   4   1       1252.89       1370.41        11.91 o                         
  -9   4   1       2888.50       3013.24        18.82 o                         
  -8   4   1       1026.95       1088.72        18.69 o                         
  -7   4   1       2058.44       2105.48        16.13 o                         
  -6   4   1       6541.01       6370.99        38.31 o                         
  -5   4   1          5.40         36.40         4.49 o                         
  -4   4   1        671.66        687.85        12.80 o                         
  -3   4   1      31355.00      32312.08       339.57 o                         
  -2   4   1      22461.60      21712.94       136.61 o                         
  -1   4   1          7.43         42.64         2.50 o                         
   0   4   1      24291.34      24373.12       155.03 o                         
   1   4   1      32627.66      32791.64       355.13 o                         
   2   4   1       1546.98       1784.96        54.01 o                         
   3   4   1       4998.53       4895.67        53.52 o                         
   4   4   1       1858.11       1740.35        17.45 o                         
   5   4   1        370.28        325.53        11.48 o                         
   6   4   1       1866.05       1784.94        19.19 o                         
   7   4   1       5676.64       5681.96        49.24 o                         
   8   4   1        685.64        734.53         9.44 o                         
   9   4   1        200.20        183.79         4.68 o                         
  10   4   1        180.08        232.41         4.33 o                         
  11   4   1          1.55          4.74         1.21 o                         
  12   4   1         75.21         69.86         2.79 o                         
 -12   5   1         62.20         70.66         3.17 o                         
 -11   5   1        847.94        933.35        10.43 o                         
 -10   5   1       2558.25       2663.09        26.86 o                         
  -9   5   1         70.18         82.69         3.47 o                         
  -8   5   1       2335.04       2339.08        19.03 o                         
  -7   5   1       6392.58       6386.13        48.14 o                         
  -6   5   1        901.67       1065.40        28.09 o                         
  -5   5   1        917.21        780.82        15.63 o                         
  -4   5   1       7836.50       7324.92        55.89 o                         
  -3   5   1         47.82        141.77         7.09 o                         
  -2   5   1       9001.69       8757.34        80.17 o                         
  -1   5   1        283.12        182.79         5.40 o                         
   0   5   1       2372.75       2279.16        19.92 o                         
   1   5   1      39305.91      39743.66       211.01 o                         
   2   5   1       5740.46       5380.96       154.08 o                         
   3   5   1       4721.41       4969.75        55.07 o                         
   4   5   1       2355.71       2709.33        46.03 o                         
   5   5   1       5833.36       6047.06        42.52 o                         
   6   5   1          4.32         29.35         3.26 o                         
   7   5   1         83.96        107.95         3.22 o                         
   8   5   1        291.06        346.04         6.41 o                         
   9   5   1        973.03       1012.20        18.82 o                         
  10   5   1         56.33         80.36         3.93 o                         
  11   5   1        334.33        326.15         5.97 o                         
  12   5   1        588.95        499.02         7.78 o                         
 -12   6   1         16.00         44.48         3.07 o                         
 -11   6   1         77.28        113.98         3.32 o                         
 -10   6   1       1768.83       1827.40        14.67 o                         
  -9   6   1        298.36        327.88         5.57 o                         
  -8   6   1       3807.43       3648.25        28.84 o                         
  -7   6   1        202.85        220.48         8.80 o                         
  -6   6   1         48.01         70.08         3.14 o                         
  -5   6   1       1077.77       1041.49        14.73 o                         
  -4   6   1       4873.55       4998.84        52.28 o                         
  -3   6   1       2081.31       2152.29        20.74 o                         
  -2   6   1       1479.38       1503.68        21.46 o                         
  -1   6   1      27407.58      25701.92       199.15 o                         
   0   6   1       1026.13       1222.43        79.39 o                         
   1   6   1      13080.63      13639.10        79.48 o                         
   2   6   1        168.35        148.98        17.14 o                         
   3   6   1       1776.98       1744.44        19.91 o                         
   4   6   1          3.46         55.94         2.46 o                         
   5   6   1         17.34         71.05         6.51 o                         
   6   6   1       2742.40       2626.88        20.59 o                         
   7   6   1       1014.73       1101.06        14.72 o                         
   8   6   1       5817.93       5706.98        42.57 o                         
   9   6   1        120.94        139.44         4.14 o                         
  10   6   1          1.99         28.38         3.10 o                         
  11   6   1        237.95        238.15         3.88 o                         
 -12   7   1        658.58        634.69        14.41 o                         
 -11   7   1        436.01        451.85         6.34 o                         
 -10   7   1       1835.55       1969.76        16.46 o                         
  -9   7   1         91.34         87.48         2.90 o                         
  -8   7   1       1186.51       1139.20         9.65 o                         
  -7   7   1        388.47        385.41         7.17 o                         
  -6   7   1      11599.20      11516.29        69.49 o                         
  -5   7   1       9963.53      10225.90       123.44 o                         
  -4   7   1      13747.10      14348.39       256.27 o                         
  -3   7   1       7593.66       6671.58        96.89 o                         
  -2   7   1        495.94        526.03         7.83 o                         
  -1   7   1        576.49        439.64         9.63 o                         
   0   7   1       9652.70       9737.37        97.00 o                         
   1   7   1      39989.69      40645.54       302.29 o                         
   2   7   1      23266.22      24320.16       154.46 o                         
   3   7   1      17661.99      17668.80       154.58 o                         
   4   7   1       9043.32       9103.86        55.02 o                         
   5   7   1       2379.42       2483.58        21.66 o                         
   6   7   1       2497.32       2488.00        18.35 o                         
   7   7   1        617.88        590.34         6.64 o                         
   8   7   1        540.38        552.09         8.34 o                         
   9   7   1       1748.48       1750.61        21.61 o                         
  10   7   1       1832.96       1880.51        26.51 o                         
  11   7   1        458.26        455.87        11.41 o                         
 -12   8   1          4.21         10.48         1.48 o                         
 -11   8   1          4.50         10.92         1.38 o                         
 -10   8   1          6.20         53.02         2.34 o                         
  -9   8   1         40.76         61.58         2.44 o                         
  -8   8   1        590.37        594.62         7.06 o                         
  -7   8   1         36.67         63.03         2.22 o                         
  -6   8   1         30.36        138.15        10.22 o                         
  -5   8   1        234.68        315.12         5.79 o                         
  -4   8   1        525.02        469.86         8.74 o                         
  -3   8   1        684.41        596.98        16.60 o                         
  -2   8   1        505.70        411.12         6.33 o                         
  -1   8   1         18.64         54.48         3.15 o                         
   0   8   1         73.14        139.11         4.11 o                         
   1   8   1      17405.85      17942.68       106.67 o                         
   2   8   1       3208.16       3693.14        32.81 o                         
   3   8   1       1106.68       1229.51        14.67 o                         
   4   8   1       3715.13       3881.47        24.93 o                         
   5   8   1       1370.60       1365.35        21.04 o                         
   6   8   1       1078.81       1082.50        14.37 o                         
   7   8   1        133.41        171.88         4.96 o                         
   8   8   1       1291.71       1272.57        19.90 o                         
   9   8   1        465.00        520.11        12.15 o                         
  10   8   1        161.38        169.58         3.96 o                         
  11   8   1          4.25         19.26         2.07 o                         
 -12   9   1         49.25         63.20         2.67 o                         
 -11   9   1         48.41         58.67         2.86 o                         
 -10   9   1        807.15        781.29         9.06 o                         
  -9   9   1        415.93        404.23        11.61 o                         
  -8   9   1       1825.11       1780.82        20.33 o                         
  -7   9   1        141.82        160.65         5.66 o                         
  -6   9   1       4903.09       4872.13        47.89 o                         
  -5   9   1       4421.89       4268.43       102.94 o                         
  -4   9   1       1877.07       1673.91        22.36 o                         
  -3   9   1       1709.97       1656.00        28.34 o                         
  -2   9   1       5009.50       4900.49        34.84 o                         
  -1   9   1       1374.22       1303.38        14.15 o                         
   0   9   1        947.58        860.66         9.98 o                         
   1   9   1       4344.05       4073.21        63.74 o                         
   2   9   1       1643.24       1374.84        14.33 o                         
   3   9   1        395.46        433.17        25.82 o                         
   4   9   1      11224.42      10952.57        74.60 o                         
   5   9   1       1498.62       1514.97        18.05 o                         
   6   9   1        125.64        152.85         3.21 o                         
   7   9   1        937.21        844.14         8.48 o                         
   8   9   1       1154.85       1215.35        12.85 o                         
   9   9   1        223.65        256.72        10.65 o                         
  10   9   1         62.61         83.24         3.29 o                         
  11   9   1       1984.78       2055.51        24.55 o                         
 -12  10   1          0.76          3.23         0.84 o                         
 -11  10   1         48.79         43.28         2.30 o                         
 -10  10   1        468.40        491.99         9.30 o                         
  -9  10   1       1292.68       1272.55        19.92 o                         
  -8  10   1       1910.05       1826.74        21.75 o                         
  -7  10   1       1136.84       1124.22        16.85 o                         
  -6  10   1       2889.55       2948.81        20.01 o                         
  -5  10   1       1461.10       1521.96        15.56 o                         
  -4  10   1        395.32        600.55         9.81 o                         
  -3  10   1       6242.98       6305.25        46.03 o                         
  -2  10   1         24.03         39.02         3.72 o                         
  -1  10   1      12697.21      11957.63       503.52 o                         
   0  10   1       3998.95       4049.40        71.79 o                         
   1  10   1        752.82        743.23         7.73 o                         
   2  10   1        319.37        373.55        13.97 o                         
   3  10   1        475.11        543.47         8.74 o                         
   4  10   1       4055.06       3788.82        87.08 o                         
   5  10   1        470.75        589.32        20.42 o                         
   6  10   1       6344.18       6406.43        66.91 o                         
   7  10   1        525.85        522.75         6.46 o                         
   8  10   1        454.77        441.22         6.04 o                         
   9  10   1        716.00        717.41        10.56 o                         
  10  10   1         16.06         21.01         1.85 o                         
  11  10   1         60.83         65.95         3.09 o                         
 -12  11   1        820.54        674.01        10.00 o                         
 -11  11   1        265.27        268.92         6.95 o                         
 -10  11   1         11.59         19.61         2.46 o                         
  -9  11   1        208.91        234.85         6.19 o                         
  -8  11   1        950.05        994.06        12.41 o                         
  -7  11   1         21.30         43.04         1.77 o                         
  -6  11   1        813.70        819.83        16.86 o                         
  -5  11   1       1178.44       1133.29        18.64 o                         
  -4  11   1       1163.12       1248.92        38.06 o                         
  -3  11   1       1250.03       1167.38        12.50 o                         
  -2  11   1        189.02        243.88         4.57 o                         
  -1  11   1        751.09        856.42        21.82 o                         
   0  11   1         56.03        110.31        12.40 o                         
   1  11   1        299.60        334.52        11.61 o                         
   2  11   1        352.77        341.20        28.47 o                         
   3  11   1       5726.42       6033.89       128.94 o                         
   4  11   1        320.46        408.18        30.05 o                         
   5  11   1          9.13         21.72         1.51 o                         
   6  11   1       2100.75       2203.79        13.76 o                         
   7  11   1       1296.95       1235.50        21.40 o                         
   8  11   1        334.83        337.85         9.34 o                         
   9  11   1        340.64        385.21        12.50 o                         
  10  11   1        450.27        474.60         9.23 o                         
  11  11   1        130.32        102.24         4.24 o                         
 -12  12   1        136.16         98.04         6.85 o                         
 -11  12   1        795.76        840.59        11.91 o                         
 -10  12   1        907.26        914.72        18.44 o                         
  -9  12   1         77.42        113.31         7.31 o                         
  -8  12   1       4694.57       4750.85        79.64 o                         
  -7  12   1       1064.93       1087.52        17.76 o                         
  -6  12   1         27.16         47.04         2.21 o                         
  -5  12   1        438.92        432.19        10.42 o                         
  -4  12   1       1606.14       1524.94        19.35 o                         
  -3  12   1       3597.51       3342.02        28.31 o                         
  -2  12   1        710.93        685.05        21.04 o                         
  -1  12   1      13874.65      13912.13       104.44 o                         
   0  12   1        129.10        148.20        17.23 o                         
   1  12   1       1727.13       1848.41        45.90 o                         
   2  12   1       9985.76       9626.21       112.30 o                         
   3  12   1        245.94        337.63         9.56 o                         
   4  12   1       2840.25       2844.40        30.46 o                         
   5  12   1        322.92        304.01         4.75 o                         
   6  12   1       9600.76       9341.72        66.78 o                         
   7  12   1       1876.70       1891.93        21.05 o                         
   8  12   1        858.17        886.01        14.02 o                         
   9  12   1        645.02        690.44         9.66 o                         
  10  12   1         63.21         61.78         3.53 o                         
  11  12   1          7.04          8.32         1.50 o                         
 -11  13   1         33.23         36.16         2.10 o                         
 -10  13   1          0.59         18.72         2.57 o                         
  -9  13   1          1.31          7.91         1.92 o                         
  -8  13   1       1456.37       1326.74        21.09 o                         
  -7  13   1        201.37        217.38         6.42 o                         
  -6  13   1       1411.93       1335.03        30.82 o                         
  -5  13   1       1830.26       1853.72        23.72 o                         
  -4  13   1       2594.97       2262.59        36.82 o                         
  -3  13   1        809.38        694.09        22.29 o                         
  -2  13   1       1236.78       1334.93        23.72 o                         
  -1  13   1       2451.39       2603.38        37.88 o                         
   0  13   1       1544.28       1675.54        38.12 o                         
   1  13   1       2113.58       2049.12        26.30 o                         
   2  13   1         85.81        243.69        18.79 o                         
   3  13   1        378.91        434.06        11.40 o                         
   4  13   1       2931.12       2752.49        28.09 o                         
   5  13   1        916.83        901.57        10.76 o                         
   6  13   1        346.47        328.95         6.01 o                         
   7  13   1         62.34         96.59         3.73 o                         
   8  13   1         26.07         34.50         2.88 o                         
   9  13   1         13.65         16.68         2.53 o                         
  10  13   1         37.26         46.00         3.31 o                         
  11  13   1        647.98        560.78        12.01 o                         
 -11  14   1        120.04        112.84         4.00 o                         
 -10  14   1        296.53        339.16         6.98 o                         
  -9  14   1        631.86        714.58        13.93 o                         
  -8  14   1       1136.10       1234.74        24.14 o                         
  -7  14   1        498.26        505.07        12.54 o                         
  -6  14   1        651.69        669.70        18.36 o                         
  -5  14   1        280.05        285.78         9.44 o                         
  -4  14   1        600.78        769.39        38.22 o                         
  -3  14   1       2733.11       2986.34        71.43 o                         
  -2  14   1       2735.70       2851.89        66.02 o                         
  -1  14   1       1280.53       1027.03        18.03 o                         
   0  14   1       2609.99       2336.58        39.75 o                         
   1  14   1       5771.71       5739.19        83.04 o                         
   2  14   1       2265.86       2510.58        67.16 o                         
   3  14   1        113.82        174.26        16.92 o                         
   4  14   1        143.62        188.07         4.87 o                         
   5  14   1         83.25         91.28         4.39 o                         
   6  14   1       1132.39       1071.47        13.30 o                         
   7  14   1       1214.29       1177.73        16.00 o                         
   8  14   1        309.92        340.56         9.34 o                         
   9  14   1        305.25        345.72        11.33 o                         
  10  14   1          2.27          5.94         1.87 o                         
  11  14   1         53.50         38.51         3.01 o                         
 -11  15   1          0.77          6.99         1.83 o                         
 -10  15   1        395.47        429.24         7.11 o                         
  -9  15   1        208.71        259.54         8.46 o                         
  -8  15   1        976.27       1014.26        15.11 o                         
  -7  15   1        109.60        129.51         4.22 o                         
  -6  15   1       6369.04       6257.29        82.19 o                         
  -5  15   1       2987.91       2954.59        48.74 o                         
  -4  15   1       5818.21       6209.40        93.57 o                         
  -3  15   1      13222.26      13559.16       401.93 o                         
  -2  15   1          1.13         11.52         3.11 o                         
  -1  15   1        684.74        642.29        16.43 o                         
   0  15   1         26.60         24.44         3.49 o                         
   1  15   1       7102.85       6727.40       126.70 o                         
   2  15   1       7970.41       8172.86       145.82 o                         
   3  15   1      11537.84      12107.84       117.99 o                         
   4  15   1       4044.75       3828.04        58.28 o                         
   5  15   1        363.77        350.24         8.12 o                         
   6  15   1       3354.88       3305.44        31.27 o                         
   7  15   1         62.33         78.02         2.80 o                         
   8  15   1       1625.85       1628.83        22.76 o                         
   9  15   1        233.63        271.53         6.26 o                         
  10  15   1       1006.26        998.72        28.43 o                         
 -11  16   1        253.31        234.91         6.28 o                         
 -10  16   1        465.17        416.41        12.36 o                         
  -9  16   1        506.01        488.59         8.06 o                         
  -8  16   1       1188.54       1332.93        21.48 o                         
  -7  16   1        117.46        117.88         4.39 o                         
  -6  16   1        278.37        299.07         6.29 o                         
  -5  16   1        100.23        122.53         3.50 o                         
  -4  16   1        280.83        255.34         5.92 o                         
  -3  16   1        557.08        530.27        18.59 o                         
  -2  16   1       1728.51       1768.73        57.74 o                         
  -1  16   1       5597.01       5564.27        56.31 o                         
   0  16   1        454.36        418.73        12.12 o                         
   1  16   1       1485.19       1544.86        55.12 o                         
   2  16   1        199.04        229.40        21.18 o                         
   3  16   1         82.27        101.58         3.52 o                         
   4  16   1         81.17        110.99         4.14 o                         
   5  16   1       1171.76       1120.27        15.64 o                         
   6  16   1       2326.65       2299.57        30.29 o                         
   7  16   1          2.91         10.10         1.57 o                         
   8  16   1        337.91        336.70        24.97 o                         
   9  16   1         60.34         76.32         3.87 o                         
  10  16   1         73.19         63.30         2.99 o                         
 -11  17   1       1144.83        828.14        86.82 o                         
 -10  17   1        208.11        204.12         7.67 o                         
  -9  17   1         73.76         94.70         3.94 o                         
  -8  17   1         13.07         39.55         2.61 o                         
  -7  17   1          9.51         33.95         2.57 o                         
  -6  17   1        395.09        348.35         6.19 o                         
  -5  17   1       6158.69       6247.40        64.84 o                         
  -4  17   1       4141.62       4002.30        50.68 o                         
  -3  17   1        944.31        941.71        14.81 o                         
  -2  17   1         92.67         61.62         3.27 o                         
  -1  17   1        644.94        707.26        16.59 o                         
   0  17   1        856.40        876.54        18.99 o                         
   1  17   1        756.31        821.60        41.97 o                         
   2  17   1      10819.11      10665.26        98.38 o                         
   3  17   1       2562.01       2694.06        18.85 o                         
   4  17   1       4719.31       4741.31        38.91 o                         
   5  17   1       1505.91       1435.51        16.53 o                         
   6  17   1        101.81        119.95         4.43 o                         
   7  17   1        199.72        229.68         9.98 o                         
   8  17   1        402.85        396.04        11.57 o                         
   9  17   1       1373.29       1438.70        27.30 o                         
  10  17   1         31.49         43.41         2.25 o                         
 -10  18   1        222.81        233.66         7.23 o                         
  -9  18   1       1242.66       1242.75        21.50 o                         
  -8  18   1       1090.69       1119.39        22.50 o                         
  -7  18   1       2272.74       2218.39        39.08 o                         
  -6  18   1       1993.69       1860.32        18.49 o                         
  -5  18   1         22.55         49.71         4.63 o                         
  -4  18   1        194.39        220.68         6.30 o                         
  -3  18   1       6081.30       6345.36        56.90 o                         
  -2  18   1       5918.31       6338.57        38.04 o                         
  -1  18   1       3543.42       3651.17        34.48 o                         
   0  18   1       4149.07       3964.82        37.40 o                         
   1  18   1       1306.20       1365.16        14.10 o                         
   2  18   1       4406.66       4367.38        27.26 o                         
   3  18   1         34.81         41.47         2.28 o                         
   4  18   1       4642.04       4566.09        43.13 o                         
   5  18   1          9.36         11.97         2.16 o                         
   6  18   1       2344.79       2373.63        38.17 o                         
   7  18   1       1424.54       1367.22        19.48 o                         
   8  18   1         76.92         89.87         3.89 o                         
   9  18   1       1045.77       1111.67        44.70 o                         
  10  18   1         12.34         18.70         1.66 o                         
 -10  19   1        194.66        186.13         8.30 o                         
  -9  19   1         15.32         35.76         2.53 o                         
  -8  19   1         11.38         35.01         2.64 o                         
  -7  19   1        699.02        638.28        11.95 o                         
  -6  19   1         14.80         59.78         2.85 o                         
  -5  19   1        459.13        470.90         7.03 o                         
  -4  19   1       3295.48       3287.77        23.82 o                         
  -3  19   1       1119.46       1158.91         9.45 o                         
  -2  19   1        457.32        551.71         5.94 o                         
  -1  19   1       2340.03       2259.08        17.74 o                         
   0  19   1       1505.69       1431.62        11.64 o                         
   1  19   1         24.67         37.75         2.64 o                         
   2  19   1         43.65         51.61         2.18 o                         
   3  19   1       2794.40       2643.98        29.82 o                         
   4  19   1        266.55        302.06         7.25 o                         
   5  19   1        136.77        128.59         4.81 o                         
   6  19   1        324.13        354.95         7.55 o                         
   7  19   1        609.39        594.63        11.11 o                         
   8  19   1         43.01         41.11         3.38 o                         
   9  19   1        198.34        177.91         6.80 o                         
 -10  20   1       1074.53        876.41        17.16 o                         
  -9  20   1       1463.40       1354.25        18.97 o                         
  -8  20   1       1564.63       1592.62        19.78 o                         
  -7  20   1        106.42        116.86         6.97 o                         
  -6  20   1       1980.02       1948.36        23.05 o                         
  -5  20   1        441.12        419.48         6.61 o                         
  -4  20   1       4123.39       3925.20        39.35 o                         
  -3  20   1       1127.24       1068.17         9.40 o                         
  -2  20   1       1665.29       1677.20        12.25 o                         
  -1  20   1       5970.75       5888.59        45.26 o                         
   0  20   1       3725.74       3915.12        21.52 o                         
   1  20   1       3863.98       3906.57        30.66 o                         
   2  20   1       1480.74       1490.33        14.33 o                         
   3  20   1        624.66        667.00         9.45 o                         
   4  20   1          0.23         44.03         6.21 o                         
   5  20   1       4890.23       4881.41        68.05 o                         
   6  20   1       2285.97       2250.51        48.03 o                         
   7  20   1       3119.38       3223.35        34.03 o                         
   8  20   1       1399.15       1442.87        35.88 o                         
   9  20   1        144.87        129.63         6.93 o                         
 -10  21   1         10.46         23.35         2.59 o                         
  -9  21   1         37.06         50.95         2.67 o                         
  -8  21   1        353.58        334.05        11.37 o                         
  -7  21   1          7.25         28.52         2.41 o                         
  -6  21   1       3261.41       3188.24        31.28 o                         
  -5  21   1       1308.68       1287.61        15.55 o                         
  -4  21   1          8.14         20.00         1.62 o                         
  -3  21   1       2072.51       1963.99        13.19 o                         
  -2  21   1          7.73         16.94         1.47 o                         
  -1  21   1         17.61         33.74         1.85 o                         
   0  21   1        844.28        866.79         9.88 o                         
   1  21   1        113.40         99.04         2.53 o                         
   2  21   1        561.50        550.37         6.18 o                         
   3  21   1       5872.27       5942.99        40.16 o                         
   4  21   1       3201.07       3159.48        30.89 o                         
   5  21   1        264.96        266.91        10.33 o                         
   6  21   1        288.03        281.59         7.42 o                         
   7  21   1        127.08        175.10         4.83 o                         
   8  21   1         14.18         12.90         1.68 o                         
   9  21   1          1.45          3.79         1.28 o                         
  -9  22   1       2231.00       1856.26        76.23 o                         
  -8  22   1        466.56        469.50         9.19 o                         
  -7  22   1        854.79        919.36        40.13 o                         
  -6  22   1        166.98        195.91         5.98 o                         
  -5  22   1        171.25        188.79         4.85 o                         
  -4  22   1        101.72         82.84         2.92 o                         
  -3  22   1        620.99        649.57         9.27 o                         
  -2  22   1       4348.53       4231.84        34.00 o                         
  -1  22   1         70.37         74.55         2.41 o                         
   0  22   1       4316.59       4191.44        30.83 o                         
   1  22   1        869.18        842.14         7.82 o                         
   2  22   1         29.10         43.32         2.33 o                         
   3  22   1         50.99         87.96         3.96 o                         
   4  22   1        938.37        966.35        15.82 o                         
   5  22   1        717.54        701.75        16.15 o                         
   6  22   1        354.93        377.33        10.12 o                         
   7  22   1       2823.02       2948.50        56.27 o                         
   8  22   1         60.66         62.05         2.81 o                         
   9  22   1         19.98         17.85         2.18 o                         
  -9  23   1          2.79         13.19         1.69 o                         
  -8  23   1         13.31         20.07         2.26 o                         
  -7  23   1       2947.39       2984.16        50.31 o                         
  -6  23   1        226.75        224.29         8.08 o                         
  -5  23   1       2167.44       2133.88        49.76 o                         
  -4  23   1       2959.40       2897.04        25.82 o                         
  -3  23   1          5.32          9.06         1.39 o                         
  -2  23   1       1976.08       1959.78        25.40 o                         
  -1  23   1        866.83        919.34         8.33 o                         
   0  23   1       1314.35       1288.58        22.70 o                         
   1  23   1        204.59        223.28         4.14 o                         
   2  23   1       1720.49       1641.33        13.09 o                         
   3  23   1        633.12        673.29        17.08 o                         
   4  23   1        945.32       1020.58        13.08 o                         
   5  23   1       2751.17       2820.71        31.89 o                         
   6  23   1        104.60        119.88         4.75 o                         
   7  23   1        165.79        118.70        18.89 o                         
   8  23   1         64.06         62.15         2.99 o                         
  -9  24   1        111.00         83.63         3.08 o                         
  -8  24   1        150.24        159.98         6.16 o                         
  -7  24   1         86.39        108.15         4.24 o                         
  -6  24   1         32.79         32.10         2.72 o                         
  -5  24   1        575.93        592.76         8.63 o                         
  -4  24   1        103.91        118.74         3.55 o                         
  -3  24   1         49.38         73.53         2.78 o                         
  -2  24   1         68.59         87.86         3.19 o                         
  -1  24   1         29.90         42.36         3.15 o                         
   0  24   1         36.02         56.20         3.43 o                         
   1  24   1       1585.70       1545.95        11.41 o                         
   2  24   1          8.88         15.77         1.90 o                         
   3  24   1        965.74        929.10        12.53 o                         
   4  24   1        140.75        141.61         4.29 o                         
   5  24   1          0.45          5.74         1.70 o                         
   6  24   1        108.07        107.32         4.30 o                         
   7  24   1          1.11          3.32         1.39 o                         
   8  24   1         44.99         48.44         2.67 o                         
  -8  25   1         93.79         73.42         3.01 o                         
  -7  25   1        442.86        470.47        10.56 o                         
  -6  25   1       1404.53       1493.69        23.47 o                         
  -5  25   1        246.80        276.73         7.95 o                         
  -4  25   1       2126.56       2195.74        36.26 o                         
  -3  25   1        952.54        895.29        11.38 o                         
  -2  25   1        134.77        155.03         4.71 o                         
  -1  25   1        200.52        221.48         4.26 o                         
   0  25   1         37.26         48.47         2.18 o                         
   1  25   1       1537.63       1480.17        11.45 o                         
   2  25   1       4068.69       4087.10        31.44 o                         
   3  25   1       1328.51       1353.04        15.21 o                         
   4  25   1        532.57        534.62         8.03 o                         
   5  25   1       1601.66       1583.07        15.02 o                         
   6  25   1          8.91         11.36         1.34 o                         
   7  25   1          3.93          5.63         1.38 o                         
  -8  26   1        182.46        108.26         3.52 o                         
  -7  26   1        268.02        258.00         6.24 o                         
  -6  26   1        562.08        635.90        13.66 o                         
  -5  26   1        347.70        394.62         7.79 o                         
  -4  26   1        118.15        115.05         4.07 o                         
  -3  26   1        960.38        988.49        17.12 o                         
  -2  26   1       2400.92       2475.86        28.72 o                         
  -1  26   1        259.76        251.37         4.36 o                         
   0  26   1       1012.12       1069.46        13.39 o                         
   1  26   1        902.08        985.32         9.47 o                         
   2  26   1        756.46        796.08         9.90 o                         
   3  26   1          6.01         21.21         2.17 o                         
   4  26   1         10.53         18.28         1.89 o                         
   5  26   1        950.79        963.10        13.24 o                         
   6  26   1        258.72        236.82         5.73 o                         
   7  26   1        555.95        541.75        13.72 o                         
  -7  27   1         49.42         51.82         4.37 o                         
  -6  27   1        204.86        222.87         7.06 o                         
  -5  27   1         56.73         60.80         2.96 o                         
  -4  27   1        126.21        133.91         4.24 o                         
  -3  27   1        195.60        217.59         5.73 o                         
  -2  27   1         49.82         52.18         3.10 o                         
  -1  27   1         42.20         58.46         2.41 o                         
   0  27   1         33.88         55.85         2.31 o                         
   1  27   1        680.78        695.09         8.01 o                         
   2  27   1        141.90        149.52         3.81 o                         
   3  27   1         25.77         35.00         2.39 o                         
   4  27   1        342.83        372.70         6.66 o                         
   5  27   1         13.68         23.38         2.01 o                         
   6  27   1          5.07          4.77         1.33 o                         
  -7  28   1        644.25        464.18        16.48 o                         
  -6  28   1         50.99         39.75         3.94 o                         
  -5  28   1          4.17          7.52         1.66 o                         
  -4  28   1        372.42        399.28         7.59 o                         
  -3  28   1        277.29        290.98         6.61 o                         
  -2  28   1       2622.07       2707.01        27.40 o                         
  -1  28   1       2821.44       2937.75        17.07 o                         
   0  28   1       1299.40       1334.16        11.12 o                         
   1  28   1       2154.58       2245.61        15.81 o                         
   2  28   1        886.49        920.80         8.39 o                         
   3  28   1         74.20         79.34         2.62 o                         
   4  28   1          1.19          5.05         1.23 o                         
   5  28   1        377.61        412.35         5.81 o                         
   6  28   1        305.24        234.17        11.58 o                         
  -6  29   1        862.97        669.03        10.77 o                         
  -5  29   1        813.05        762.31         9.86 o                         
  -4  29   1       1211.44       1162.87        20.68 o                         
  -3  29   1          0.60          5.18         1.34 o                         
  -2  29   1         59.58         67.03         5.67 o                         
  -1  29   1        297.12        343.09         5.74 o                         
   0  29   1        322.79        329.68         5.23 o                         
   1  29   1       1038.17       1068.66         9.80 o                         
   2  29   1       1474.28       1425.63        12.04 o                         
   3  29   1        956.80        931.19        31.84 o                         
   4  29   1        486.01        462.76        12.17 o                         
   5  29   1       1024.73       1010.29        29.20 o                         
  -5  30   1         54.24         60.54         2.77 o                         
  -4  30   1          0.27          2.93         1.34 o                         
  -3  30   1        234.97        255.81         5.07 o                         
  -2  30   1        152.92        164.81         4.27 o                         
  -1  30   1        760.17        812.92         9.02 o                         
   0  30   1        372.75        401.33         5.67 o                         
   1  30   1        155.91        155.66         3.32 o                         
   2  30   1         52.81         65.01         2.28 o                         
   3  30   1         10.52         25.25         2.10 o                         
   4  30   1        418.78        391.40        15.32 o                         
   5  30   1         40.32         32.28         2.80 o                         
  -4  31   1       1058.53        948.19        13.82 o                         
  -3  31   1         30.12         26.13         1.85 o                         
  -2  31   1       1155.04       1102.17        12.40 o                         
  -1  31   1         16.09         24.40         1.75 o                         
   0  31   1        116.15        105.33         3.59 o                         
   1  31   1         20.81         22.52         1.65 o                         
   2  31   1        880.65        861.90         9.81 o                         
   3  31   1        922.95        860.60        11.01 o                         
   4  31   1       1229.54        819.61        15.20 o                         
  -3  32   1         85.22         65.79         3.33 o                         
  -2  32   1         20.00         21.71         2.03 o                         
  -1  32   1          3.52          4.60         1.20 o                         
   0  32   1        793.61        779.96        11.26 o                         
   1  32   1        322.23        296.94         7.64 o                         
   2  32   1         16.19         25.54         2.24 o                         
   3  32   1        729.96        526.09        11.96 o                         
  -2  33   1        193.61        155.25         4.22 o                         
  -1  33   1        151.72        136.72         4.44 o                         
   0  33   1          2.66          2.34         1.21 o                         
   1  33   1        967.08        814.67        15.92 o                         
 -13   0   2         33.92         47.32         3.63 o                         
 -12   0   2        757.22        768.62        11.85 o                         
 -11   0   2       1563.20       1646.67        16.95 o                         
 -10   0   2        786.15        745.17        10.75 o                         
  -9   0   2      19945.20      20607.12       125.69 o                         
  -8   0   2       1863.33       1927.69        19.47 o                         
  -7   0   2          8.95         52.80         5.15 o                         
  -6   0   2       3956.76       3746.26        70.63 o                         
  -5   0   2       5311.43       5261.82        74.01 o                         
  -4   0   2       8691.34       8831.67       108.47 o                         
  -3   0   2         39.34         48.67         6.85 o                         
  -2   0   2     117693.07     137408.41      1460.80 o                         
  -1   0   2       4377.95       3929.75        59.14 o                         
   0   0   2       3978.36       3966.24        60.60 o                         
   1   0   2       3998.75       3819.34        62.99 o                         
   2   0   2        629.26        479.29        11.23 o                         
   3   0   2      11564.87      11713.02       162.34 o                         
   4   0   2         36.29         39.95         4.00 o                         
   5   0   2       2603.12       2578.85        33.23 o                         
   6   0   2       2993.46       2759.28        30.37 o                         
   7   0   2       5015.29       5029.47        71.01 o                         
   8   0   2       1328.60       1388.59        19.37 o                         
   9   0   2       1590.14       1566.71        19.52 o                         
  10   0   2       1079.19       1106.11        14.33 o                         
  11   0   2        520.53        479.77        10.25 o                         
 -13   1   2        159.71        155.00         5.50 o                         
 -12   1   2          1.15         22.09         3.18 o                         
 -11   1   2        782.61        862.65         9.25 o                         
 -10   1   2         12.25         32.90         2.27 o                         
  -9   1   2        654.33        783.03        17.84 o                         
  -8   1   2          0.33         17.83         1.62 o                         
  -7   1   2       5740.61       5314.30        67.74 o                         
  -6   1   2        697.45        752.25        24.32 o                         
  -5   1   2        324.27        351.83        14.59 o                         
  -4   1   2        171.77        170.72         9.15 o                         
  -3   1   2       4294.26       4941.57        81.73 o                         
  -2   1   2       5662.99       5399.35        77.84 o                         
  -1   1   2        425.28        567.77        17.15 o                         
   0   1   2      19383.55      19645.65       227.80 o                         
   1   1   2       2050.18       1974.29        99.95 o                         
   2   1   2      11047.12      11818.83       108.37 o                         
   3   1   2       6939.55       6954.92       124.79 o                         
   4   1   2        784.12        742.41        16.46 o                         
   5   1   2        236.19        271.74        11.07 o                         
   6   1   2       1110.90       1228.31        16.05 o                         
   7   1   2        108.52        151.27         6.00 o                         
   8   1   2         58.09         86.27         7.56 o                         
   9   1   2       1437.10       1423.45        15.04 o                         
  10   1   2        580.91        620.92        10.15 o                         
  11   1   2        169.18        148.08         6.00 o                         
 -13   2   2        122.44        105.28         3.34 o                         
 -12   2   2        133.62        158.62         5.61 o                         
 -11   2   2        169.82        218.58         5.65 o                         
 -10   2   2        289.52        326.91         5.94 o                         
  -9   2   2          1.41         32.82         2.90 o                         
  -8   2   2       3936.58       3965.97        22.61 o                         
  -7   2   2        540.86        574.72        12.58 o                         
  -6   2   2         14.96         46.34        15.88 o                         
  -5   2   2       1901.12       1806.34        47.90 o                         
  -4   2   2        116.44         40.53         4.64 o                         
  -3   2   2       5264.11       5429.06        88.01 o                         
  -2   2   2      24444.41      26813.59       434.91 o                         
  -1   2   2      16478.51      16650.44       138.68 o                         
   0   2   2         70.83        153.19         6.52 o                         
   1   2   2      13969.30      13890.00       164.19 o                         
   2   2   2       2618.55       2609.81        75.06 o                         
   3   2   2        492.79        511.91        53.80 o                         
   4   2   2        762.64        864.44        13.24 o                         
   5   2   2       8089.10       8351.91        95.98 o                         
   6   2   2       1854.00       2001.45        26.59 o                         
   7   2   2       2420.84       2444.55        24.68 o                         
   8   2   2       4543.62       4620.48        57.99 o                         
   9   2   2         32.47         41.52         2.77 o                         
  10   2   2         43.41        117.96         3.72 o                         
  11   2   2         48.00         46.66         1.88 o                         
 -13   3   2        486.84        408.45        16.73 o                         
 -12   3   2        304.08        327.42         5.65 o                         
 -11   3   2        247.65        287.65         5.50 o                         
 -10   3   2       1494.87       1543.51        17.60 o                         
  -9   3   2       1979.90       2059.93        14.86 o                         
  -8   3   2       1131.52       1241.86        18.38 o                         
  -7   3   2       1017.84       1075.24        12.56 o                         
  -6   3   2      10521.95       9512.14       124.38 o                         
  -5   3   2       2151.31       2001.92        26.46 o                         
  -4   3   2       2666.49       2409.31        46.63 o                         
  -3   3   2      17042.61      16847.77       104.28 o                         
  -2   3   2       3018.95       2880.54        28.74 o                         
  -1   3   2        772.10        881.12        30.06 o                         
   0   3   2       6299.50       6343.98        49.76 o                         
   1   3   2      29657.26      29738.37       168.77 o                         
   2   3   2       2144.90       2516.23        40.61 o                         
   3   3   2      17446.52      17197.65       109.73 o                         
   4   3   2        965.53       1014.29        23.32 o                         
   5   3   2         82.61        124.11         4.70 o                         
   6   3   2       3457.93       3546.25        34.49 o                         
   7   3   2       1765.91       1881.46        16.89 o                         
   8   3   2        466.30        579.56         7.80 o                         
   9   3   2         42.79         50.22         2.91 o                         
  10   3   2       3425.20       3664.88        21.17 o                         
  11   3   2          0.65          9.42         1.55 o                         
 -13   4   2          9.70         15.85         1.46 o                         
 -12   4   2         34.96         50.22         5.06 o                         
 -11   4   2          1.90          7.93         1.42 o                         
 -10   4   2         75.99         91.29         4.21 o                         
  -9   4   2        149.28        161.60         3.73 o                         
  -8   4   2        342.19        360.05         9.12 o                         
  -7   4   2       1447.73       1482.48        14.82 o                         
  -6   4   2        422.77        455.37        28.85 o                         
  -5   4   2        102.60        158.46         8.31 o                         
  -4   4   2        160.65        290.35         8.41 o                         
  -3   4   2      12146.86      12446.61       198.31 o                         
  -2   4   2        209.90        187.42        10.28 o                         
  -1   4   2         14.72         67.18        10.09 o                         
   0   4   2       6241.46       5767.20        40.42 o                         
   1   4   2       5726.96       5408.59        39.66 o                         
   2   4   2          5.26         31.28         2.19 o                         
   3   4   2        555.43        554.32        11.72 o                         
   4   4   2       3107.31       3157.78        47.93 o                         
   5   4   2        273.20        242.27        16.85 o                         
   6   4   2        422.41        406.07         9.20 o                         
   7   4   2        310.31        350.86        17.09 o                         
   8   4   2        170.31        176.47         6.90 o                         
   9   4   2         79.50        106.38         4.01 o                         
  10   4   2          7.36         45.29         3.32 o                         
  11   4   2        209.04        215.25         4.07 o                         
 -12   5   2        335.36        366.02         7.12 o                         
 -11   5   2          9.75          8.82         1.41 o                         
 -10   5   2        147.97        165.92         3.96 o                         
  -9   5   2          7.80         28.04         1.70 o                         
  -8   5   2        782.98        789.53        14.33 o                         
  -7   5   2       5615.51       5625.82        28.12 o                         
  -6   5   2       1570.35       1595.57        25.65 o                         
  -5   5   2        350.24        283.41        10.72 o                         
  -4   5   2       4447.17       4275.56        38.58 o                         
  -3   5   2       5429.37       5507.13        81.20 o                         
  -2   5   2        635.03        595.30        11.48 o                         
  -1   5   2        171.26        215.23        20.60 o                         
   0   5   2       1199.63       1290.99        18.25 o                         
   1   5   2       7468.37       7376.63       248.60 o                         
   2   5   2       8038.33       7334.25        97.08 o                         
   3   5   2       2832.38       2918.77        41.29 o                         
   4   5   2       2145.27       2019.84        20.68 o                         
   5   5   2        216.89        210.20         6.02 o                         
   6   5   2       1397.92       1451.85        10.98 o                         
   7   5   2         10.49         37.92         2.20 o                         
   8   5   2       1338.67       1353.28        22.18 o                         
   9   5   2       2175.63       2341.35        21.61 o                         
  10   5   2        603.05        605.09         6.93 o                         
  11   5   2        496.61        494.11         9.45 o                         
 -12   6   2         69.58         70.38         2.96 o                         
 -11   6   2       1021.73       1101.98        25.35 o                         
 -10   6   2        100.01        128.00         3.50 o                         
  -9   6   2       1067.57       1123.48        11.94 o                         
  -8   6   2         98.36        105.10         4.18 o                         
  -7   6   2          8.74         45.15         2.07 o                         
  -6   6   2        100.71        117.71        10.47 o                         
  -5   6   2        525.92        519.96        15.49 o                         
  -4   6   2       6479.67       6432.13        51.10 o                         
  -3   6   2       1953.67       1906.47        32.62 o                         
  -2   6   2       8899.43       8501.16        81.21 o                         
  -1   6   2        254.44        230.61        10.85 o                         
   0   6   2      28837.90      30066.24       711.48 o                         
   1   6   2        253.23        269.43        19.73 o                         
   2   6   2       4585.58       4701.01        37.96 o                         
   3   6   2       1289.23       1428.59        58.16 o                         
   4   6   2         92.39        159.82        11.17 o                         
   5   6   2       4622.60       4497.40        32.05 o                         
   6   6   2       2474.29       2461.36        27.12 o                         
   7   6   2       2419.90       2427.42        19.24 o                         
   8   6   2         50.22         67.42         3.33 o                         
   9   6   2        228.47        232.81         6.37 o                         
  10   6   2        124.62        115.61         3.27 o                         
  11   6   2         15.98         20.16         1.80 o                         
 -12   7   2        892.04        923.01        20.06 o                         
 -11   7   2        493.68        531.14         9.57 o                         
 -10   7   2        198.31        208.16         4.60 o                         
  -9   7   2        388.33        444.11         6.00 o                         
  -8   7   2       2395.03       2382.85        20.38 o                         
  -7   7   2        684.78        686.01        11.03 o                         
  -6   7   2          3.93         12.38         2.48 o                         
  -5   7   2       1238.02       1260.79        20.23 o                         
  -4   7   2       3151.04       3264.82        37.72 o                         
  -3   7   2       2198.79       2161.81        22.69 o                         
  -2   7   2       8736.83       8716.35        91.63 o                         
  -1   7   2        814.74        843.41        58.36 o                         
   0   7   2        248.85        269.21         8.44 o                         
   1   7   2        188.84        189.50         9.93 o                         
   2   7   2        866.52        764.11        35.32 o                         
   3   7   2       2313.65       2580.89        37.46 o                         
   4   7   2        191.47        239.39         5.35 o                         
   5   7   2        839.82        760.75        18.36 o                         
   6   7   2       1483.20       1491.64        17.57 o                         
   7   7   2       1417.47       1362.86        12.25 o                         
   8   7   2         82.54         96.65         5.49 o                         
   9   7   2        467.22        512.77         9.50 o                         
  10   7   2         25.11         34.72         1.83 o                         
  11   7   2        503.34        460.92        38.85 o                         
 -12   8   2       1112.06       1107.05        24.54 o                         
 -11   8   2       2060.54       2094.75        17.88 o                         
 -10   8   2       2946.80       2974.18        20.92 o                         
  -9   8   2       2926.63       2832.67        34.36 o                         
  -8   8   2        841.34        939.29        11.71 o                         
  -7   8   2       1910.31       1874.96        13.60 o                         
  -6   8   2        416.09        485.96         9.48 o                         
  -5   8   2       3962.18       4014.87        81.99 o                         
  -4   8   2       1411.60       1414.12        26.94 o                         
  -3   8   2       1089.68        995.48        20.41 o                         
  -2   8   2      18501.67      18414.18       234.32 o                         
  -1   8   2      15621.53      15659.97       127.97 o                         
   0   8   2        526.13        343.79        15.53 o                         
   1   8   2        526.43        638.57        16.84 o                         
   2   8   2        850.43        874.21        19.06 o                         
   3   8   2         63.36        106.74         6.52 o                         
   4   8   2       5380.92       5142.40        54.05 o                         
   5   8   2        818.50        737.45         8.23 o                         
   6   8   2       1153.86       1129.06        12.94 o                         
   7   8   2       1105.35       1049.22        10.84 o                         
   8   8   2       1288.92       1323.77        19.90 o                         
   9   8   2       1218.20       1197.31        18.13 o                         
  10   8   2        126.96        154.69         3.96 o                         
  11   8   2        416.34        381.41        15.53 o                         
 -12   9   2          5.51          9.00         1.44 o                         
 -11   9   2          5.54         14.39         1.79 o                         
 -10   9   2        171.05        222.08         5.42 o                         
  -9   9   2        710.27        692.49        10.96 o                         
  -8   9   2       1103.17       1057.32        27.13 o                         
  -7   9   2        761.63        851.99        10.44 o                         
  -6   9   2        750.90        794.56        10.97 o                         
  -5   9   2       1211.73       1225.63        17.93 o                         
  -4   9   2        471.96        383.61        11.02 o                         
  -3   9   2        339.75        326.94         8.57 o                         
  -2   9   2        426.70        383.24        19.88 o                         
  -1   9   2        755.33        837.72        12.17 o                         
   0   9   2          8.64         24.05         3.37 o                         
   1   9   2       1599.79       1523.88        15.08 o                         
   2   9   2        126.99        176.49         8.49 o                         
   3   9   2        993.81       1137.71        45.96 o                         
   4   9   2        560.60        594.54        11.06 o                         
   5   9   2       2403.32       2405.64        29.88 o                         
   6   9   2        105.76        102.90         2.62 o                         
   7   9   2        271.84        301.60         5.21 o                         
   8   9   2        105.89        131.57         4.52 o                         
   9   9   2        252.74        292.19        10.11 o                         
  10   9   2        984.54        955.66        16.73 o                         
  11   9   2         13.88         22.27         1.92 o                         
 -12  10   2        139.03        141.23         5.21 o                         
 -11  10   2         12.97         18.11         1.73 o                         
 -10  10   2       1490.05       1557.35        16.51 o                         
  -9  10   2         28.44         34.95         2.11 o                         
  -8  10   2         29.33         93.62         5.64 o                         
  -7  10   2       2935.99       2767.60        16.78 o                         
  -6  10   2        189.85        215.65         5.56 o                         
  -5  10   2       3448.34       3591.38        57.75 o                         
  -4  10   2       1229.50       1122.63        16.05 o                         
  -3  10   2       2139.05       1892.52        17.97 o                         
  -2  10   2        164.00        270.66         8.87 o                         
  -1  10   2       8452.60       8659.98        78.26 o                         
   0  10   2       1326.26       1372.94        13.87 o                         
   1  10   2         19.30         19.23         1.91 o                         
   2  10   2       3453.70       3471.25        75.51 o                         
   3  10   2          4.55         37.41         5.00 o                         
   4  10   2       2107.95       2074.78        18.02 o                         
   5  10   2       1849.83       1816.18        18.37 o                         
   6  10   2       1470.53       1352.06        10.41 o                         
   7  10   2        894.11        856.75        10.38 o                         
   8  10   2        752.55        658.75        13.00 o                         
   9  10   2         58.32         68.41         3.28 o                         
  10  10   2         48.06         92.26         4.40 o                         
  11  10   2        204.45        155.33         5.92 o                         
 -12  11   2       3148.39       2854.89        24.28 o                         
 -11  11   2         56.97         72.05         3.24 o                         
 -10  11   2         23.91         30.95         2.63 o                         
  -9  11   2          7.48         11.93         1.86 o                         
  -8  11   2       3033.69       2957.04        27.48 o                         
  -7  11   2        868.32        855.16         8.46 o                         
  -6  11   2       6968.92       6594.11        44.16 o                         
  -5  11   2       7130.28       6685.56        80.37 o                         
  -4  11   2       3423.88       3518.19        65.21 o                         
  -3  11   2       4854.26       4857.00        87.74 o                         
  -2  11   2         13.57         29.83         1.92 o                         
  -1  11   2      14401.83      16571.62       216.24 o                         
   0  11   2       6026.83       6125.19        46.77 o                         
   1  11   2       6629.50       6535.06        46.33 o                         
   2  11   2       3482.73       3305.93        87.49 o                         
   3  11   2      15808.60      16364.27       180.70 o                         
   4  11   2       4726.69       4611.21        32.77 o                         
   5  11   2        524.61        537.89         6.01 o                         
   6  11   2        110.33        105.31         3.09 o                         
   7  11   2        563.17        558.36        10.74 o                         
   8  11   2        197.24        190.61         6.49 o                         
   9  11   2       1024.06       1119.37        13.76 o                         
  10  11   2        962.31        983.18        15.83 o                         
 -12  12   2        375.07        409.94         5.58 o                         
 -11  12   2        313.97        339.91         8.93 o                         
 -10  12   2        270.34        283.08         7.07 o                         
  -9  12   2         87.09         96.87         3.90 o                         
  -8  12   2        236.21        244.40         5.48 o                         
  -7  12   2         15.08         22.99         1.70 o                         
  -6  12   2          0.96         34.28         4.09 o                         
  -5  12   2       1317.66       1408.64        19.37 o                         
  -4  12   2       1008.79        884.47        12.34 o                         
  -3  12   2       1914.04       1944.20        55.99 o                         
  -2  12   2          0.14         17.64         4.15 o                         
  -1  12   2          6.07         26.21         1.88 o                         
   0  12   2       1381.62       1306.32        22.00 o                         
   1  12   2        783.03        798.60        16.74 o                         
   2  12   2       2506.61       2691.61        70.32 o                         
   3  12   2         38.72         81.66        13.41 o                         
   4  12   2        353.79        356.25        12.49 o                         
   5  12   2        951.94        945.80        17.76 o                         
   6  12   2        134.84        161.29         3.77 o                         
   7  12   2        371.59        363.67         7.94 o                         
   8  12   2        515.70        518.90         8.56 o                         
   9  12   2         38.69         55.87         3.04 o                         
  10  12   2          1.81          5.95         1.38 o                         
 -12  13   2         66.49         51.12         1.83 o                         
 -11  13   2        361.40        368.65         6.96 o                         
 -10  13   2        124.34        160.03         5.69 o                         
  -9  13   2          7.08         15.09         2.07 o                         
  -8  13   2       1122.57       1162.38        24.49 o                         
  -7  13   2       3950.56       3810.27        66.66 o                         
  -6  13   2        315.54        323.55         8.56 o                         
  -5  13   2       4996.49       4874.00        74.92 o                         
  -4  13   2       6018.14       5945.90        77.15 o                         
  -3  13   2         95.52         85.40         5.41 o                         
  -2  13   2       4094.03       4023.35        42.18 o                         
  -1  13   2       3462.66       3504.92       131.13 o                         
   0  13   2       4828.65       5468.06        98.31 o                         
   1  13   2       8520.03       9498.79       140.91 o                         
   2  13   2      16704.37      15607.07       301.60 o                         
   3  13   2       1282.82       1302.19        50.32 o                         
   4  13   2       2805.12       2750.93        19.23 o                         
   5  13   2       4850.63       4454.81        45.74 o                         
   6  13   2       1091.42       1124.55        12.89 o                         
   7  13   2        284.46        275.48         7.54 o                         
   8  13   2       3315.50       3413.36        38.41 o                         
   9  13   2       2784.60       2676.83       105.55 o                         
  10  13   2         38.31         31.46         1.83 o                         
 -11  14   2        141.64        146.18         3.97 o                         
 -10  14   2       1839.17       1916.48        19.69 o                         
  -9  14   2       1135.36       1150.75        16.43 o                         
  -8  14   2          2.83         12.21         1.93 o                         
  -7  14   2       1790.78       1666.79        14.73 o                         
  -6  14   2       2859.69       2933.86        27.63 o                         
  -5  14   2        433.84        441.12         7.63 o                         
  -4  14   2         28.47         47.46         6.71 o                         
  -3  14   2      14442.35      14657.74       134.10 o                         
  -2  14   2       5167.51       5277.84       138.66 o                         
  -1  14   2       1720.99       1960.29        36.59 o                         
   0  14   2      12263.99      12967.00       188.20 o                         
   1  14   2       2386.38       2306.70        42.52 o                         
   2  14   2        216.51        275.08        21.49 o                         
   3  14   2         45.44        107.77         5.51 o                         
   4  14   2      16766.69      16740.92        94.33 o                         
   5  14   2         56.93         73.59         7.49 o                         
   6  14   2        496.31        554.77        13.69 o                         
   7  14   2       3708.41       3913.14        43.73 o                         
   8  14   2          4.70         31.67         4.07 o                         
   9  14   2        315.76        317.22         8.93 o                         
  10  14   2         33.27         39.26         2.35 o                         
 -11  15   2        169.56        169.95         5.77 o                         
 -10  15   2        105.81        115.45         4.52 o                         
  -9  15   2         35.03         60.07         3.09 o                         
  -8  15   2        143.63        158.48         5.27 o                         
  -7  15   2       1259.22       1311.64        12.67 o                         
  -6  15   2       1885.85       1921.27        15.31 o                         
  -5  15   2         23.14         43.27         1.86 o                         
  -4  15   2         66.23         67.52         4.05 o                         
  -3  15   2       1525.36       1516.91        28.05 o                         
  -2  15   2        943.62        890.28        18.01 o                         
  -1  15   2       1409.94       1462.69        23.44 o                         
   0  15   2       1891.52       1936.71        56.82 o                         
   1  15   2          5.89         23.83         4.88 o                         
   2  15   2       1519.81       1707.18        82.47 o                         
   3  15   2         93.93        167.00         4.74 o                         
   4  15   2        595.20        616.19        10.62 o                         
   5  15   2       1805.18       1786.07        15.79 o                         
   6  15   2        824.93        796.50        11.96 o                         
   7  15   2       1442.61       1483.97        16.32 o                         
   8  15   2         31.85         25.28         3.59 o                         
   9  15   2         78.31         69.72         3.45 o                         
  10  15   2        219.65        232.56         5.83 o                         
 -11  16   2        331.54        330.84        11.63 o                         
 -10  16   2       1912.61       1937.53        35.90 o                         
  -9  16   2       2088.89       1985.53        16.59 o                         
  -8  16   2       2077.43       2052.55        20.70 o                         
  -7  16   2          4.22          6.93         1.15 o                         
  -6  16   2       2530.16       2345.36        23.76 o                         
  -5  16   2        193.80        173.51         3.45 o                         
  -4  16   2       4207.60       4096.25        20.09 o                         
  -3  16   2       1959.57       1923.64        14.26 o                         
  -2  16   2        924.54        879.61        17.76 o                         
  -1  16   2       6313.72       6670.94        64.08 o                         
   0  16   2       3775.41       3885.60        88.16 o                         
   1  16   2       1234.04       1176.32        31.86 o                         
   2  16   2         26.88         40.75         2.50 o                         
   3  16   2       3192.98       3001.53        28.92 o                         
   4  16   2         63.21         81.30         3.87 o                         
   5  16   2        593.58        635.27         9.68 o                         
   6  16   2       1727.16       1717.19        21.02 o                         
   7  16   2       1619.85       1635.91        16.96 o                         
   8  16   2        762.60        745.71        15.93 o                         
   9  16   2         58.18         39.28         2.53 o                         
  10  16   2         67.60         52.53         2.03 o                         
 -11  17   2        253.28        243.34         8.88 o                         
 -10  17   2          0.24         30.31         3.48 o                         
  -9  17   2          6.27         23.58         1.94 o                         
  -8  17   2       2729.14       2709.54        37.98 o                         
  -7  17   2        367.38        339.82         5.13 o                         
  -6  17   2        167.25        212.41         4.74 o                         
  -5  17   2        699.11        681.89         8.78 o                         
  -4  17   2         27.14         44.75         3.26 o                         
  -3  17   2         25.04         37.22         1.39 o                         
  -2  17   2        475.01        500.13         5.91 o                         
  -1  17   2        619.64        529.08         9.05 o                         
   0  17   2         32.62         43.67         4.30 o                         
   1  17   2        642.45        591.41         6.82 o                         
   2  17   2        339.43        318.76         4.75 o                         
   3  17   2        217.22        232.42         4.46 o                         
   4  17   2        394.39        373.76         9.05 o                         
   5  17   2        290.24        312.76         6.77 o                         
   6  17   2         17.90         35.20         3.07 o                         
   7  17   2         67.57         59.36         3.94 o                         
   8  17   2        277.33        277.67         9.05 o                         
   9  17   2        110.97        108.70         3.75 o                         
 -11  18   2        513.16        380.32        16.63 o                         
 -10  18   2         28.42         31.94         2.87 o                         
  -9  18   2        606.95        636.97        13.45 o                         
  -8  18   2       1518.46       1584.04        15.31 o                         
  -7  18   2        191.92        172.70         4.49 o                         
  -6  18   2          6.08         15.88         1.25 o                         
  -5  18   2        666.13        687.31         7.85 o                         
  -4  18   2        132.44        147.15         2.99 o                         
  -3  18   2        793.97        768.98         6.39 o                         
  -2  18   2       3471.92       3531.58        14.98 o                         
  -1  18   2        986.65        974.87         7.26 o                         
   0  18   2         18.29         20.90         1.32 o                         
   1  18   2        961.27        983.06        10.29 o                         
   2  18   2        166.49        157.81         5.77 o                         
   3  18   2        192.81        195.19         4.70 o                         
   4  18   2       1534.89       1642.18        25.69 o                         
   5  18   2       2051.78       2017.63        23.67 o                         
   6  18   2         84.83         93.80         3.99 o                         
   7  18   2          9.25         21.41         3.33 o                         
   8  18   2        590.53        563.75         9.20 o                         
   9  18   2         32.19         34.71         2.75 o                         
 -10  19   2         35.29         37.81         2.58 o                         
  -9  19   2        320.82        292.11         8.04 o                         
  -8  19   2        547.88        508.68        10.97 o                         
  -7  19   2       2818.77       2754.75        35.55 o                         
  -6  19   2        872.05        908.06         9.38 o                         
  -5  19   2       1788.51       1716.47        14.51 o                         
  -4  19   2       1428.93       1417.41        10.38 o                         
  -3  19   2        148.67        135.59         3.23 o                         
  -2  19   2         88.62         81.27         2.61 o                         
  -1  19   2         76.14         85.80         2.42 o                         
   0  19   2       2768.60       2780.88        15.80 o                         
   1  19   2       1152.82       1182.90         9.48 o                         
   2  19   2       1868.31       1765.28        12.79 o                         
   3  19   2        674.01        668.75         9.32 o                         
   4  19   2        160.94        188.97        13.75 o                         
   5  19   2        344.60        386.15         8.35 o                         
   6  19   2          0.38          6.02         1.51 o                         
   7  19   2         12.21         18.16         1.74 o                         
   8  19   2        581.04        632.58         8.88 o                         
   9  19   2        507.70        420.76        71.42 o                         
 -10  20   2         12.96         10.78         2.18 o                         
  -9  20   2         50.80         56.67         3.81 o                         
  -8  20   2          1.34          4.81         1.49 o                         
  -7  20   2        181.08        218.95         4.99 o                         
  -6  20   2         70.17         62.30         2.47 o                         
  -5  20   2         49.76         56.63         2.64 o                         
  -4  20   2        397.77        434.59         5.31 o                         
  -3  20   2        146.21        114.27         2.88 o                         
  -2  20   2        144.58        153.20         2.89 o                         
  -1  20   2        251.84        284.67         5.21 o                         
   0  20   2        664.59        619.38         8.47 o                         
   1  20   2         90.38         92.25         2.88 o                         
   2  20   2          2.07         14.63         1.50 o                         
   3  20   2          0.67          5.46         1.52 o                         
   4  20   2        424.42        489.72        15.80 o                         
   5  20   2        251.64        246.52         7.25 o                         
   6  20   2        723.18        677.94        12.14 o                         
   7  20   2        192.83        207.89         5.66 o                         
   8  20   2          0.03         10.97         1.30 o                         
   9  20   2         31.32         30.62         2.91 o                         
 -10  21   2         57.30         49.09         3.74 o                         
  -9  21   2        313.87        338.25         7.53 o                         
  -8  21   2         24.39         37.26         3.37 o                         
  -7  21   2       1261.74       1363.66        16.11 o                         
  -6  21   2       1081.01       1074.10         9.91 o                         
  -5  21   2        213.96        217.98         4.02 o                         
  -4  21   2       1547.61       1538.87        14.90 o                         
  -3  21   2       2120.47       2154.41        17.62 o                         
  -2  21   2        473.82        473.89         5.08 o                         
  -1  21   2        631.57        633.77         6.47 o                         
   0  21   2       5287.96       5250.44        34.28 o                         
   1  21   2       2294.07       2281.18        17.04 o                         
   2  21   2       3601.62       3681.85        23.21 o                         
   3  21   2       6160.60       6102.24        42.04 o                         
   4  21   2       2390.30       2444.34        26.46 o                         
   5  21   2        101.70        110.56         4.84 o                         
   6  21   2        352.19        364.23         5.88 o                         
   7  21   2          3.29         11.71         2.30 o                         
   8  21   2         27.08         25.47         4.10 o                         
  -9  22   2        609.95        543.09        10.28 o                         
  -8  22   2        521.08        555.18        11.62 o                         
  -7  22   2        187.33        191.45         5.89 o                         
  -6  22   2         71.09         73.35         7.27 o                         
  -5  22   2          3.31         13.68         1.64 o                         
  -4  22   2       1011.71       1029.96         9.66 o                         
  -3  22   2       3869.02       3962.54        24.40 o                         
  -2  22   2       3873.47       3975.37        21.18 o                         
  -1  22   2       2496.11       2529.14        14.51 o                         
   0  22   2       6409.06       6220.68        34.37 o                         
   1  22   2         10.30         24.16         1.64 o                         
   2  22   2        356.80        357.52         6.07 o                         
   3  22   2        143.10        159.98         4.64 o                         
   4  22   2        811.41        832.59        11.81 o                         
   5  22   2       2709.17       2680.95        23.42 o                         
   6  22   2        863.85        862.37        10.02 o                         
   7  22   2       2332.72       2327.06        57.49 o                         
   8  22   2        725.46        693.35        16.21 o                         
  -9  23   2         41.32         45.75         3.16 o                         
  -8  23   2        318.06        329.49         8.91 o                         
  -7  23   2        176.67        168.98         6.22 o                         
  -6  23   2        940.14        950.97        16.57 o                         
  -5  23   2         28.08         37.89         2.52 o                         
  -4  23   2          4.87         11.13         1.39 o                         
  -3  23   2        460.52        496.27         6.24 o                         
  -2  23   2        979.33        956.53         8.95 o                         
  -1  23   2        192.90        221.09         4.13 o                         
   0  23   2         71.85         71.54         2.38 o                         
   1  23   2         61.49         67.97         2.64 o                         
   2  23   2        659.35        682.26        12.75 o                         
   3  23   2         45.29         53.04         3.01 o                         
   4  23   2        556.77        579.76        10.81 o                         
   5  23   2        383.98        380.10         7.61 o                         
   6  23   2         87.58         93.24         3.36 o                         
   7  23   2        427.65        401.60         9.35 o                         
   8  23   2         48.06         57.70         3.84 o                         
  -9  24   2        328.67        268.07         8.93 o                         
  -8  24   2       1480.09       1522.89        45.10 o                         
  -7  24   2         10.89         20.50         3.75 o                         
  -6  24   2        355.40        340.50        12.53 o                         
  -5  24   2          0.14          4.75         1.49 o                         
  -4  24   2       2023.41       2119.75        18.47 o                         
  -3  24   2        142.20        157.74         3.83 o                         
  -2  24   2       3434.44       3545.22        21.58 o                         
  -1  24   2       4895.84       4932.43        32.83 o                         
   0  24   2          5.89         13.12         1.48 o                         
   1  24   2       2593.78       2607.90        24.80 o                         
   2  24   2         53.32         59.06         2.82 o                         
   3  24   2        301.63        310.13         6.47 o                         
   4  24   2          3.07         20.86         2.39 o                         
   5  24   2       2106.66       2186.54        18.09 o                         
   6  24   2        896.69        850.50        13.19 o                         
   7  24   2        338.71        303.99         6.98 o                         
  -8  25   2        174.34        173.38         5.91 o                         
  -7  25   2        215.81        218.50         7.76 o                         
  -6  25   2       1268.91       1334.89        35.09 o                         
  -5  25   2        296.86        269.77         5.61 o                         
  -4  25   2        562.99        583.45        12.83 o                         
  -3  25   2        825.95        818.65        10.50 o                         
  -2  25   2        223.75        269.33         4.53 o                         
  -1  25   2        649.20        658.04        10.60 o                         
   0  25   2       1115.31       1077.02         9.91 o                         
   1  25   2       2835.55       2814.32        19.34 o                         
   2  25   2        188.55        180.67         3.83 o                         
   3  25   2       2386.99       2447.53        24.44 o                         
   4  25   2        629.04        616.51         8.13 o                         
   5  25   2         46.70         60.95         2.38 o                         
   6  25   2        793.37        774.67        16.29 o                         
   7  25   2         69.82         75.11         3.32 o                         
  -8  26   2         25.67         26.35         2.09 o                         
  -7  26   2        257.80        242.71         6.95 o                         
  -6  26   2        175.80        174.29         6.91 o                         
  -5  26   2       2122.28       2121.80        19.88 o                         
  -4  26   2        222.43        220.08         5.08 o                         
  -3  26   2        815.65        774.01        10.81 o                         
  -2  26   2       2601.89       2627.21        39.37 o                         
  -1  26   2        407.53        461.97         6.39 o                         
   0  26   2        378.35        396.91         5.92 o                         
   1  26   2          4.93         17.45         1.70 o                         
   2  26   2        232.38        254.49         4.59 o                         
   3  26   2         18.75         24.10         1.96 o                         
   4  26   2       1890.05       1904.73        24.58 o                         
   5  26   2        182.58        160.06         4.00 o                         
   6  26   2        409.08        405.95         9.11 o                         
  -7  27   2       1133.45        985.06        32.19 o                         
  -6  27   2       1448.42       1260.71        18.88 o                         
  -5  27   2       1293.42       1184.77        23.80 o                         
  -4  27   2       1122.02       1094.95        10.98 o                         
  -3  27   2        145.19        138.59         5.15 o                         
  -2  27   2        409.87        424.42         6.33 o                         
  -1  27   2          0.55          8.56         1.36 o                         
   0  27   2       1212.44       1258.55        10.75 o                         
   1  27   2        729.80        781.48         9.46 o                         
   2  27   2       1756.26       1717.10        26.83 o                         
   3  27   2       1519.29       1533.94        15.08 o                         
   4  27   2        177.67        204.21         4.75 o                         
   5  27   2        413.95        431.93         8.17 o                         
   6  27   2         12.57          9.41         1.50 o                         
  -7  28   2         72.40         73.57         3.19 o                         
  -6  28   2        497.09        391.34         7.41 o                         
  -5  28   2        343.93        327.55        25.49 o                         
  -4  28   2        287.78        280.02         7.69 o                         
  -3  28   2        102.23        114.23         3.67 o                         
  -2  28   2        674.30        680.92        10.95 o                         
  -1  28   2         24.14         40.42         2.12 o                         
   0  28   2         26.06         37.08         2.15 o                         
   1  28   2         19.59         28.28         1.85 o                         
   2  28   2         13.26         21.53         1.94 o                         
   3  28   2         12.28         15.40         1.30 o                         
   4  28   2        187.43        212.71         5.18 o                         
   5  28   2          0.18          5.98         1.54 o                         
  -6  29   2       1504.09       1321.25        15.04 o                         
  -5  29   2        329.68        321.77         6.06 o                         
  -4  29   2         49.85         51.20         2.82 o                         
  -3  29   2       1187.68       1197.56        13.08 o                         
  -2  29   2          1.36         15.83         1.96 o                         
  -1  29   2        166.88        178.74         7.00 o                         
   0  29   2        388.01        380.64         5.73 o                         
   1  29   2       3263.28       3347.32        20.42 o                         
   2  29   2       1136.33       1115.14        22.22 o                         
   3  29   2       1183.20       1189.73        28.75 o                         
   4  29   2        388.33        397.43         7.28 o                         
   5  29   2         77.20         63.52         3.84 o                         
  -5  30   2         56.10         48.26         2.35 o                         
  -4  30   2        546.17        490.09         7.37 o                         
  -3  30   2        129.29        124.24         3.60 o                         
  -2  30   2       1852.71       1900.68        39.93 o                         
  -1  30   2       1914.06       1983.28        19.01 o                         
   0  30   2        270.84        275.35         8.66 o                         
   1  30   2        567.93        590.72        15.04 o                         
   2  30   2         13.51         12.27         1.33 o                         
   3  30   2         68.56         73.42         5.80 o                         
   4  30   2         69.16         52.92         2.29 o                         
  -4  31   2          9.26          5.50         1.02 o                         
  -3  31   2          0.38          6.20         1.18 o                         
  -2  31   2        177.03        202.45         5.20 o                         
  -1  31   2        198.22        211.30         5.69 o                         
   0  31   2         10.26         16.90         1.79 o                         
   1  31   2          8.66         12.58         1.12 o                         
   2  31   2        949.36        901.78        13.93 o                         
   3  31   2         56.71         59.67         9.91 o                         
  -3  32   2       1565.82       1189.12        63.78 o                         
  -2  32   2       1043.51        927.52        54.40 o                         
  -1  32   2        514.46        531.08        10.57 o                         
   0  32   2        970.62        867.13        18.51 o                         
   1  32   2        173.51        159.88         6.75 o                         
   2  32   2          0.95          2.18         0.88 o                         
 -13   1   3        492.99        471.50        29.04 o                         
 -12   1   3         45.61         58.34         2.60 o                         
 -11   1   3        679.52        652.58         9.91 o                         
 -10   1   3        711.88        730.06        11.59 o                         
  -9   1   3       3342.53       3399.01        24.04 o                         
  -8   1   3       2462.40       2415.34        28.15 o                         
  -7   1   3       1094.91       1006.52        18.57 o                         
  -6   1   3       6903.41       6806.39        89.09 o                         
  -5   1   3       1735.22       1667.44        61.51 o                         
  -4   1   3       3423.38       3990.80        63.87 o                         
  -3   1   3        152.13         81.83         6.31 o                         
  -2   1   3       2800.26       2747.47        38.86 o                         
  -1   1   3       2353.76       2172.36        32.65 o                         
   0   1   3      17038.56      17090.29       381.41 o                         
   1   1   3       2249.05       1811.17        38.48 o                         
   2   1   3       1720.71       1709.58        22.01 o                         
   3   1   3       2853.99       2627.82        37.03 o                         
   4   1   3       2445.49       2398.97        31.76 o                         
   5   1   3       3773.13       3728.53        30.28 o                         
   6   1   3         12.71         19.03         2.61 o                         
   7   1   3        678.81        673.61        14.89 o                         
   8   1   3        258.86        301.47         6.03 o                         
   9   1   3        506.92        524.67         8.62 o                         
  10   1   3        664.44        686.25        11.13 o                         
  11   1   3        480.24        378.34         8.49 o                         
 -13   2   3        157.46        160.57         3.83 o                         
 -12   2   3        346.38        345.26         6.99 o                         
 -11   2   3        868.39        959.29        11.02 o                         
 -10   2   3       1353.19       1381.22        14.52 o                         
  -9   2   3        930.79        920.78        19.39 o                         
  -8   2   3       2430.02       2262.38        16.01 o                         
  -7   2   3        756.96        786.23        14.04 o                         
  -6   2   3        834.39        882.36        27.18 o                         
  -5   2   3        615.08        774.98        26.90 o                         
  -4   2   3      16002.61      16656.18       425.58 o                         
  -3   2   3       7076.81       7167.11       113.77 o                         
  -2   2   3       1303.69       1538.31        42.31 o                         
  -1   2   3      31688.37      32325.53       352.15 o                         
   0   2   3       1115.71       1156.35        23.24 o                         
   1   2   3       2409.51       2343.21       169.90 o                         
   2   2   3       3671.47       4033.59        43.27 o                         
   3   2   3       2797.46       2466.23        27.09 o                         
   4   2   3       1350.93       1455.60        23.37 o                         
   5   2   3       1402.11       1355.54        17.47 o                         
   6   2   3       2557.00       2504.38        44.02 o                         
   7   2   3         34.87         45.34         2.86 o                         
   8   2   3        717.95        716.29         9.43 o                         
   9   2   3          1.72          7.77         1.54 o                         
  10   2   3        461.56        528.54         7.40 o                         
  11   2   3          0.65         14.08         1.14 o                         
 -13   3   3        334.13        337.13         7.84 o                         
 -12   3   3          4.78         27.66         1.91 o                         
 -11   3   3        826.16        894.12        16.87 o                         
 -10   3   3         60.40         70.10         3.27 o                         
  -9   3   3        240.02        252.10         7.07 o                         
  -8   3   3        164.29        189.50         6.42 o                         
  -7   3   3       1550.55       1513.13        27.15 o                         
  -6   3   3        574.76        565.23        15.26 o                         
  -5   3   3          3.01         47.44         9.58 o                         
  -4   3   3       3287.55       3386.39        42.49 o                         
  -3   3   3       2422.66       2865.37        48.92 o                         
  -2   3   3        629.76        642.78        22.05 o                         
  -1   3   3       2647.62       2510.87        25.43 o                         
   0   3   3         98.30        100.22         4.63 o                         
   1   3   3       1929.51       2143.73        35.43 o                         
   2   3   3       2593.44       2115.55        87.91 o                         
   3   3   3        295.88        320.60         6.77 o                         
   4   3   3        394.29        427.68         8.62 o                         
   5   3   3       1357.52       1339.24        12.92 o                         
   6   3   3       2507.15       2514.37        25.42 o                         
   7   3   3          3.99         12.74         1.70 o                         
   8   3   3        198.80        203.18         7.29 o                         
   9   3   3         28.21         66.08         7.58 o                         
  10   3   3          1.49         17.11         1.23 o                         
  11   3   3        214.11        150.26         5.50 o                         
 -13   4   3         92.51         70.68         4.21 o                         
 -12   4   3       1727.46       1777.70        21.84 o                         
 -11   4   3        941.91       1034.70        17.66 o                         
 -10   4   3       1769.96       1859.51        17.91 o                         
  -9   4   3       2976.32       3099.30        18.05 o                         
  -8   4   3       2014.88       1969.29        12.67 o                         
  -7   4   3         92.77        104.85         3.77 o                         
  -6   4   3        715.11        804.42        18.50 o                         
  -5   4   3      11227.54      11595.60        86.74 o                         
  -4   4   3      11639.47      11995.92        85.29 o                         
  -3   4   3      13100.27      12899.76       206.34 o                         
  -2   4   3       1814.23       1467.47        55.63 o                         
  -1   4   3       4773.88       5059.20        52.48 o                         
   0   4   3        891.92        997.45        17.45 o                         
   1   4   3        387.41        311.71        14.90 o                         
   2   4   3       1221.89       1251.63        25.84 o                         
   3   4   3       2974.08       2783.91        27.86 o                         
   4   4   3       5815.30       5529.64        77.58 o                         
   5   4   3       5457.42       5508.89        62.16 o                         
   6   4   3       6159.60       6202.53        38.19 o                         
   7   4   3         54.07         40.31         3.38 o                         
   8   4   3         78.20         97.93         3.54 o                         
   9   4   3        782.77        728.30        10.45 o                         
  10   4   3          7.37         16.31         1.36 o                         
 -13   5   3        729.20        632.22        25.06 o                         
 -12   5   3         20.64         35.77         1.91 o                         
 -11   5   3        374.40        391.43         6.00 o                         
 -10   5   3        571.55        603.63         7.54 o                         
  -9   5   3        585.89        656.38         7.42 o                         
  -8   5   3        154.67        175.54         6.33 o                         
  -7   5   3          7.13         29.25         3.38 o                         
  -6   5   3       4772.48       4824.73        65.61 o                         
  -5   5   3       8894.14       9530.99       112.69 o                         
  -4   5   3       1028.70       1048.58        17.81 o                         
  -3   5   3        374.43        420.92        36.45 o                         
  -2   5   3         14.62         16.40         2.05 o                         
  -1   5   3        241.28        250.25        21.19 o                         
   0   5   3       1459.81       1592.69       149.53 o                         
   1   5   3          4.71         22.54         4.07 o                         
   2   5   3       7047.71       7115.22       102.43 o                         
   3   5   3        374.38        514.89         8.64 o                         
   4   5   3       4689.07       4557.70        36.24 o                         
   5   5   3        505.20        519.05         7.52 o                         
   6   5   3        973.31       1004.63        10.91 o                         
   7   5   3        140.02        156.39         8.20 o                         
   8   5   3        463.75        494.00         8.21 o                         
   9   5   3        472.90        462.04        11.16 o                         
  10   5   3          1.56         10.10         1.16 o                         
 -13   6   3        560.81        490.91        11.23 o                         
 -12   6   3        131.30        157.24         3.64 o                         
 -11   6   3        322.43        332.84        12.07 o                         
 -10   6   3        497.86        541.60        12.39 o                         
  -9   6   3        377.77        405.57         5.75 o                         
  -8   6   3        655.83        644.00         7.07 o                         
  -7   6   3        450.90        474.74         6.95 o                         
  -6   6   3       5581.63       5954.17        57.78 o                         
  -5   6   3       2708.41       2814.60        65.49 o                         
  -4   6   3       4142.06       4247.19        40.59 o                         
  -3   6   3       1509.64       1647.16        67.49 o                         
  -2   6   3       7018.06       6903.22        51.76 o                         
  -1   6   3       7563.78       6849.66        58.04 o                         
   0   6   3        551.59        578.23        15.83 o                         
   1   6   3          1.44          4.36         1.51 o                         
   2   6   3       1093.84       1082.46        21.47 o                         
   3   6   3       1472.45       1460.01        42.03 o                         
   4   6   3       2219.43       2021.79        46.90 o                         
   5   6   3       5852.44       5474.78        52.38 o                         
   6   6   3       1832.93       1786.37        33.04 o                         
   7   6   3       1761.52       1752.71        24.18 o                         
   8   6   3        169.46        175.56         5.37 o                         
   9   6   3        573.84        537.50        10.88 o                         
  10   6   3          5.12          8.72         1.02 o                         
 -12   7   3        302.96        345.59         5.93 o                         
 -11   7   3          1.69          5.85         1.18 o                         
 -10   7   3         96.74        128.75         6.53 o                         
  -9   7   3        677.37        618.09         6.74 o                         
  -8   7   3       5774.44       5449.43        26.22 o                         
  -7   7   3       2547.50       2432.38        21.77 o                         
  -6   7   3       7570.51       7661.15       165.12 o                         
  -5   7   3       3730.68       3582.47        38.97 o                         
  -4   7   3         61.59         63.71         4.58 o                         
  -3   7   3        899.34        756.03        20.46 o                         
  -2   7   3       7806.18       7686.81        67.34 o                         
  -1   7   3        806.48        789.44        14.97 o                         
   0   7   3       6966.95       6904.96        90.03 o                         
   1   7   3      19962.13      20286.47       182.98 o                         
   2   7   3       4548.25       5155.25        42.26 o                         
   3   7   3       3547.80       3664.93        92.91 o                         
   4   7   3       1598.81       1633.51        48.82 o                         
   5   7   3        340.10        320.22         4.47 o                         
   6   7   3        574.75        528.50         9.08 o                         
   7   7   3       4042.61       3956.36        54.47 o                         
   8   7   3        697.93        705.92        15.07 o                         
   9   7   3         38.67         65.41         3.04 o                         
  10   7   3       1206.30       1209.34        26.69 o                         
 -12   8   3        223.41        238.97        10.88 o                         
 -11   8   3        161.86        163.09         4.01 o                         
 -10   8   3        475.20        503.97         9.60 o                         
  -9   8   3        520.05        515.20         7.28 o                         
  -8   8   3       1171.19       1184.87        14.89 o                         
  -7   8   3        242.49        289.82         5.63 o                         
  -6   8   3         27.50         54.90         4.70 o                         
  -5   8   3       3708.30       3882.17        40.88 o                         
  -4   8   3        255.48        215.03        12.12 o                         
  -3   8   3        136.36        130.43        12.04 o                         
  -2   8   3        308.15        325.91        13.17 o                         
  -1   8   3      13488.85      13094.17       255.12 o                         
   0   8   3       5370.92       5149.14        59.14 o                         
   1   8   3       1338.78       1439.34        20.33 o                         
   2   8   3         26.71         40.01         2.05 o                         
   3   8   3       5753.33       5925.28        79.95 o                         
   4   8   3        441.41        437.98         8.10 o                         
   5   8   3        999.93       1044.32        28.15 o                         
   6   8   3       2293.56       2209.74        17.59 o                         
   7   8   3        609.67        665.38        22.05 o                         
   8   8   3        816.63        813.14        13.81 o                         
   9   8   3         23.53         37.18         2.03 o                         
  10   8   3         10.26         20.79         1.47 o                         
 -12   9   3          7.82         11.06         1.22 o                         
 -11   9   3        113.53        119.76         5.57 o                         
 -10   9   3       3723.63       3822.44        85.02 o                         
  -9   9   3          8.37         21.61         1.84 o                         
  -8   9   3        608.41        639.28        10.06 o                         
  -7   9   3      10432.44      10258.25       111.98 o                         
  -6   9   3        964.29       1071.98        17.13 o                         
  -5   9   3       2258.01       2019.78        39.83 o                         
  -4   9   3       4388.89       4036.09        38.82 o                         
  -3   9   3       4037.51       3842.37        53.10 o                         
  -2   9   3       1323.30       1179.62        20.27 o                         
  -1   9   3       4063.36       3860.56        33.44 o                         
   0   9   3       4511.38       4140.07        57.80 o                         
   1   9   3       2408.72       2538.12        24.03 o                         
   2   9   3      15800.71      14987.68        84.22 o                         
   3   9   3       4019.72       3960.46        79.83 o                         
   4   9   3        125.96        127.17         3.28 o                         
   5   9   3       2287.08       2283.42        30.04 o                         
   6   9   3       1463.02       1422.96        17.00 o                         
   7   9   3        707.56        695.45        14.08 o                         
   8   9   3       1051.89       1049.31        15.97 o                         
   9   9   3       2271.72       2490.98        25.40 o                         
  10   9   3        148.90        151.86         4.41 o                         
 -12  10   3        508.01        533.74        13.72 o                         
 -11  10   3        206.48        197.88         4.92 o                         
 -10  10   3        310.87        323.00        10.33 o                         
  -9  10   3        494.65        488.20         8.67 o                         
  -8  10   3         24.44         30.84         2.00 o                         
  -7  10   3          0.25         61.39         5.19 o                         
  -6  10   3        442.17        476.55         7.60 o                         
  -5  10   3       3952.54       3703.89        57.64 o                         
  -4  10   3          6.20         49.83         6.39 o                         
  -3  10   3       4450.81       4222.23        35.69 o                         
  -2  10   3       1988.46       1818.42        22.18 o                         
  -1  10   3        639.40        752.63        16.93 o                         
   0  10   3       8218.16       8777.71        68.90 o                         
   1  10   3       1123.96       1370.36        20.83 o                         
   2  10   3         78.63         70.49         2.95 o                         
   3  10   3          3.14        250.43        40.37 o                         
   4  10   3       2702.59       2731.46        24.86 o                         
   5  10   3          6.39         11.21         1.20 o                         
   6  10   3        834.25        860.79        11.42 o                         
   7  10   3       3705.57       3611.07        66.32 o                         
   8  10   3          2.83         14.66         2.14 o                         
   9  10   3         75.85         79.18         2.99 o                         
  10  10   3        212.39        205.92         7.13 o                         
 -12  11   3        152.02        147.40         6.42 o                         
 -11  11   3        144.60        164.69         5.76 o                         
 -10  11   3         54.99         65.58         4.21 o                         
  -9  11   3        789.76        860.73        19.63 o                         
  -8  11   3        305.89        296.90         5.64 o                         
  -7  11   3          3.25          7.03         1.23 o                         
  -6  11   3       1743.77       1666.61        13.97 o                         
  -5  11   3       2160.28       2349.24        26.04 o                         
  -4  11   3         57.82         81.98         7.37 o                         
  -3  11   3        133.46        215.70         6.44 o                         
  -2  11   3       3560.68       3626.14        35.09 o                         
  -1  11   3         77.75        117.63         8.72 o                         
   0  11   3        269.37        237.87        16.21 o                         
   1  11   3       6281.05       6961.19        51.69 o                         
   2  11   3        318.21        277.56        12.03 o                         
   3  11   3        746.82        797.19         9.12 o                         
   4  11   3         17.17         35.89         2.35 o                         
   5  11   3        775.89        789.48         7.85 o                         
   6  11   3       2055.68       1906.09        23.18 o                         
   7  11   3        306.49        333.54         8.43 o                         
   8  11   3          1.25          9.72         1.54 o                         
   9  11   3        346.39        330.15         6.40 o                         
  10  11   3          5.02         13.90         1.20 o                         
 -12  12   3        912.82        760.30        22.82 o                         
 -11  12   3        610.77        639.09        17.24 o                         
 -10  12   3        653.51        731.20        13.81 o                         
  -9  12   3       1723.55       1671.05        16.89 o                         
  -8  12   3         32.46         31.47         2.17 o                         
  -7  12   3       1908.00       1867.86        17.13 o                         
  -6  12   3          1.31          9.91         1.01 o                         
  -5  12   3       4458.05       4470.00        40.46 o                         
  -4  12   3       2408.70       2393.57        31.70 o                         
  -3  12   3       3599.93       3380.33        26.93 o                         
  -2  12   3       7683.88       6869.76        87.53 o                         
  -1  12   3        593.92        581.57        10.46 o                         
   0  12   3       3483.26       3548.26        38.64 o                         
   1  12   3        241.50        286.70         9.44 o                         
   2  12   3       3359.41       3455.03        38.62 o                         
   3  12   3        102.74        112.60         2.89 o                         
   4  12   3       3660.20       3469.52        28.44 o                         
   5  12   3       4802.83       4587.03        57.59 o                         
   6  12   3          8.41         34.15         2.63 o                         
   7  12   3        615.28        620.25         9.02 o                         
   8  12   3        251.78        281.56         6.53 o                         
   9  12   3        101.37        141.60         4.70 o                         
  10  12   3          5.24          4.73         1.24 o                         
 -12  13   3         32.42         24.09         2.02 o                         
 -11  13   3         81.84         88.72         4.16 o                         
 -10  13   3        255.30        242.58         5.90 o                         
  -9  13   3        108.33        120.13         4.14 o                         
  -8  13   3        371.62        350.26        12.15 o                         
  -7  13   3       1810.73       1764.61        15.42 o                         
  -6  13   3        553.86        535.77         8.89 o                         
  -5  13   3       1289.38       1253.67        12.01 o                         
  -4  13   3        480.31        489.55        24.47 o                         
  -3  13   3        572.41        589.41        16.82 o                         
  -2  13   3        325.66        370.59        23.05 o                         
  -1  13   3        750.45        738.15        44.26 o                         
   0  13   3         44.18         45.02         6.27 o                         
   1  13   3         63.70        139.15         7.80 o                         
   2  13   3       2657.39       2638.56        43.27 o                         
   3  13   3        112.01        144.04         4.55 o                         
   4  13   3        541.27        519.80         7.06 o                         
   5  13   3        149.78        202.34         6.20 o                         
   6  13   3        357.30        340.43         8.47 o                         
   7  13   3       1011.63       1111.58        27.11 o                         
   8  13   3        183.14        202.30         9.24 o                         
   9  13   3        706.65        638.22        29.66 o                         
  10  13   3         25.72         15.13         1.32 o                         
 -12  14   3         13.16         17.67         1.50 o                         
 -11  14   3        218.05        241.18         5.81 o                         
 -10  14   3        584.31        562.22        12.72 o                         
  -9  14   3        316.34        321.27         6.05 o                         
  -8  14   3         22.29         67.31         2.94 o                         
  -7  14   3         84.85         95.81         3.90 o                         
  -6  14   3         22.42         56.59         3.21 o                         
  -5  14   3        252.73        307.66         5.58 o                         
  -4  14   3       1634.42       1702.68        13.01 o                         
  -3  14   3       1889.30       1837.11        37.46 o                         
  -2  14   3        434.81        478.95        14.38 o                         
  -1  14   3       2052.84       2171.38        46.21 o                         
   0  14   3       2325.16       2754.01        66.01 o                         
   1  14   3         11.29         24.28         5.81 o                         
   2  14   3       1394.67       1416.69        20.03 o                         
   3  14   3         73.87         84.37         4.44 o                         
   4  14   3       1022.33        992.50        13.33 o                         
   5  14   3       4413.15       4313.60        95.29 o                         
   6  14   3       1238.56       1258.57        15.39 o                         
   7  14   3        260.34        328.18         8.38 o                         
   8  14   3         47.41         41.75         2.49 o                         
   9  14   3        181.01        200.05        25.54 o                         
 -11  15   3         70.24         90.66         3.11 o                         
 -10  15   3        177.13        184.01         4.54 o                         
  -9  15   3         10.33         13.60         1.57 o                         
  -8  15   3       1802.67       1786.55        15.28 o                         
  -7  15   3       3500.16       3402.53        33.23 o                         
  -6  15   3       3411.02       3583.90        30.06 o                         
  -5  15   3       2662.15       2610.64        19.94 o                         
  -4  15   3        538.38        505.99         4.66 o                         
  -3  15   3         43.87         53.97         2.64 o                         
  -2  15   3        251.98        296.43        11.69 o                         
  -1  15   3       1970.25       2022.04        44.49 o                         
   0  15   3       5891.65       5956.51       111.43 o                         
   1  15   3       4772.19       4825.70        48.87 o                         
   2  15   3        631.31        645.33         9.09 o                         
   3  15   3       4506.56       4341.28        33.85 o                         
   4  15   3       2717.09       2736.21        24.07 o                         
   5  15   3         41.48         62.57         3.22 o                         
   6  15   3       1222.62       1176.88        14.20 o                         
   7  15   3        450.00        467.58         8.41 o                         
   8  15   3        136.09        147.24         7.50 o                         
   9  15   3       1584.91       1677.42        20.49 o                         
 -11  16   3        202.49        220.09         4.66 o                         
 -10  16   3         80.73         88.73         2.60 o                         
  -9  16   3        658.15        612.75         8.65 o                         
  -8  16   3         11.82         18.95         1.70 o                         
  -7  16   3         22.08         71.56         2.83 o                         
  -6  16   3        105.70        129.03         3.27 o                         
  -5  16   3        110.88        150.58         2.67 o                         
  -4  16   3        158.29        197.09         2.80 o                         
  -3  16   3        219.93        210.75         3.19 o                         
  -2  16   3        194.54        197.97         3.18 o                         
  -1  16   3         57.19         72.23         3.39 o                         
   0  16   3        590.72        627.38         6.52 o                         
   1  16   3        163.04        141.49         3.07 o                         
   2  16   3       1586.24       1560.89        17.04 o                         
   3  16   3          1.76         31.34         3.13 o                         
   4  16   3         24.65         85.63         4.46 o                         
   5  16   3        897.40        932.34        17.64 o                         
   6  16   3          0.34          8.82         1.90 o                         
   7  16   3         68.60         83.15         3.56 o                         
   8  16   3        170.26        166.05         8.84 o                         
   9  16   3        177.30        191.82         7.86 o                         
 -11  17   3        326.60        299.62        18.54 o                         
 -10  17   3        214.65        216.17         5.29 o                         
  -9  17   3          4.67         29.78         3.67 o                         
  -8  17   3          3.19          5.63         1.56 o                         
  -7  17   3       2275.36       2412.43        19.73 o                         
  -6  17   3       1420.44       1342.76         9.70 o                         
  -5  17   3       4960.41       4821.67        23.64 o                         
  -4  17   3       1154.30       1091.31         6.91 o                         
  -3  17   3         18.27         42.20         1.52 o                         
  -2  17   3         84.70         79.87         1.90 o                         
  -1  17   3        209.84        252.89         3.09 o                         
   0  17   3       3863.57       3983.51        20.47 o                         
   1  17   3        597.03        620.42         8.65 o                         
   2  17   3       6115.89       6051.06        37.46 o                         
   3  17   3       5429.20       5393.45        60.58 o                         
   4  17   3       5864.90       5857.20        91.93 o                         
   5  17   3        456.28        505.80         9.61 o                         
   6  17   3        183.70        171.14         5.82 o                         
   7  17   3        612.59        615.96        10.07 o                         
   8  17   3         71.72         89.25        16.55 o                         
   9  17   3        601.01        454.84        57.63 o                         
 -11  18   3        618.93        477.53        11.85 o                         
 -10  18   3        164.70        163.09         5.05 o                         
  -9  18   3        908.44        936.85        10.74 o                         
  -8  18   3          3.07         26.74         2.22 o                         
  -7  18   3        147.12        160.22         4.57 o                         
  -6  18   3        154.01        183.92         3.43 o                         
  -5  18   3       4910.78       4756.10        32.29 o                         
  -4  18   3          7.10         27.36         2.14 o                         
  -3  18   3       5504.34       5556.64        22.98 o                         
  -2  18   3       4784.24       4767.93        27.13 o                         
  -1  18   3          6.22         30.71         2.24 o                         
   0  18   3       3354.83       3298.07        26.21 o                         
   1  18   3          0.29         19.29         1.47 o                         
   2  18   3        119.63        122.74         3.32 o                         
   3  18   3       1324.20       1373.19        13.37 o                         
   4  18   3       8071.29       8461.88        54.69 o                         
   5  18   3       3173.53       3188.96        26.50 o                         
   6  18   3        308.44        315.25         6.89 o                         
   7  18   3       1785.24       1854.47        24.39 o                         
   8  18   3        144.78        145.59         4.33 o                         
   9  18   3        585.94        438.98        10.29 o                         
 -10  19   3        141.74        141.14         7.03 o                         
  -9  19   3        119.25        144.68         7.13 o                         
  -8  19   3        225.12        282.01        10.18 o                         
  -7  19   3         14.09         23.25         1.71 o                         
  -6  19   3       5747.64       5898.85        35.93 o                         
  -5  19   3         40.57         58.52         2.23 o                         
  -4  19   3       1051.00       1043.38         8.42 o                         
  -3  19   3       2135.87       2008.58        11.74 o                         
  -2  19   3       3070.45       3025.45        16.62 o                         
  -1  19   3       1381.99       1312.49         8.67 o                         
   0  19   3         22.84         28.30         1.40 o                         
   1  19   3       1504.53       1453.68        13.29 o                         
   2  19   3        654.87        668.09        11.80 o                         
   3  19   3          4.90         30.90         4.49 o                         
   4  19   3         31.00         84.90         3.77 o                         
   5  19   3       2082.87       2053.67        18.72 o                         
   6  19   3         13.16         28.52         2.77 o                         
   7  19   3        581.93        555.04         7.61 o                         
   8  19   3        908.72        791.53        19.70 o                         
 -10  20   3       1941.39       1887.07        22.76 o                         
  -9  20   3          5.55          9.50         1.69 o                         
  -8  20   3       2327.79       2398.27        19.33 o                         
  -7  20   3        297.58        259.89         5.54 o                         
  -6  20   3        264.31        297.41         6.12 o                         
  -5  20   3        412.90        423.94         6.08 o                         
  -4  20   3       3988.39       4076.75        35.44 o                         
  -3  20   3       4817.34       4691.14        35.28 o                         
  -2  20   3       2791.41       2738.71        16.97 o                         
  -1  20   3       4648.47       4564.67        24.47 o                         
   0  20   3         45.59         52.04         2.29 o                         
   1  20   3       1786.91       1815.86        16.10 o                         
   2  20   3        327.02        338.11         5.40 o                         
   3  20   3       6055.06       6182.16        40.87 o                         
   4  20   3        859.81        856.53        15.47 o                         
   5  20   3       4157.05       4258.64        27.44 o                         
   6  20   3       1984.80       1978.37        14.12 o                         
   7  20   3         14.75         21.35         2.03 o                         
   8  20   3        199.32        176.90         7.06 o                         
 -10  21   3        449.38        331.14        13.71 o                         
  -9  21   3        225.44        195.71         6.05 o                         
  -8  21   3        307.10        338.17         6.84 o                         
  -7  21   3         87.45         99.01         3.72 o                         
  -6  21   3       1801.28       1787.96        13.62 o                         
  -5  21   3        156.52        107.96         4.14 o                         
  -4  21   3         78.09         92.62         4.16 o                         
  -3  21   3        454.16        453.58         5.97 o                         
  -2  21   3       1897.53       1834.94        12.03 o                         
  -1  21   3        866.85        802.45         7.47 o                         
   0  21   3        138.63        161.62         3.08 o                         
   1  21   3        531.78        604.21         6.19 o                         
   2  21   3        117.69        135.81         3.69 o                         
   3  21   3       1182.41       1218.66        14.20 o                         
   4  21   3         82.25         87.12         4.35 o                         
   5  21   3        889.36        994.89        14.25 o                         
   6  21   3         58.23         57.07         2.05 o                         
   7  21   3         45.23         74.56         3.78 o                         
   8  21   3          8.69          7.78         1.56 o                         
  -9  22   3        570.78        548.74        13.07 o                         
  -8  22   3        283.39        272.60         6.55 o                         
  -7  22   3         16.66         20.99         2.49 o                         
  -6  22   3        232.32        251.05         7.70 o                         
  -5  22   3        340.01        393.74         6.28 o                         
  -4  22   3        654.14        688.16        10.16 o                         
  -3  22   3        240.17        280.80         4.76 o                         
  -2  22   3       1187.37       1112.52         9.52 o                         
  -1  22   3       2474.42       2488.43        19.43 o                         
   0  22   3        429.66        462.15         9.08 o                         
   1  22   3         75.98         74.90         2.22 o                         
   2  22   3          0.89          9.82         1.41 o                         
   3  22   3        766.16        812.12        11.02 o                         
   4  22   3        342.95        380.88         6.39 o                         
   5  22   3        162.52        182.17         7.57 o                         
   6  22   3        606.24        609.72        11.54 o                         
   7  22   3         36.84         38.03         3.04 o                         
  -9  23   3       1149.57        876.54        93.67 o                         
  -8  23   3        697.61        689.38        10.54 o                         
  -7  23   3        884.30        920.32        13.61 o                         
  -6  23   3       1349.74       1446.97        17.16 o                         
  -5  23   3       1280.53       1291.77        14.32 o                         
  -4  23   3        126.16        117.96         3.29 o                         
  -3  23   3         29.64         34.46         2.01 o                         
  -2  23   3       1344.83       1323.34        11.53 o                         
  -1  23   3        127.62        114.79         3.37 o                         
   0  23   3        755.02        733.13         7.63 o                         
   1  23   3       3296.81       3333.37        21.45 o                         
   2  23   3       3329.65       3389.89        31.15 o                         
   3  23   3         13.22         11.95         1.86 o                         
   4  23   3        284.73        340.51         7.38 o                         
   5  23   3        236.13        224.38         5.01 o                         
   6  23   3         33.34         43.79         2.12 o                         
   7  23   3        409.17        342.91         7.41 o                         
  -9  24   3          3.36          9.13         2.18 o                         
  -8  24   3         39.18         38.09         2.51 o                         
  -7  24   3         76.61        114.39         5.64 o                         
  -6  24   3         16.68         23.91         2.68 o                         
  -5  24   3        657.51        631.84        13.35 o                         
  -4  24   3          8.38         30.05         1.96 o                         
  -3  24   3        258.69        263.98         5.12 o                         
  -2  24   3         58.69         61.69         2.58 o                         
  -1  24   3        712.47        687.35         8.44 o                         
   0  24   3        140.83        147.71         3.59 o                         
   1  24   3        344.37        335.96         4.98 o                         
   2  24   3         24.05         29.73         1.77 o                         
   3  24   3          1.12         10.89         1.74 o                         
   4  24   3         32.60         54.85         2.55 o                         
   5  24   3        509.18        476.26         5.87 o                         
   6  24   3          5.83          5.66         1.08 o                         
   7  24   3          2.22          1.66         1.25 o                         
  -8  25   3       1427.18       1352.00        55.84 o                         
  -7  25   3        410.44        353.52         8.93 o                         
  -6  25   3        695.50        746.97        47.52 o                         
  -5  25   3        507.67        528.49        14.35 o                         
  -4  25   3        215.61        217.05        11.68 o                         
  -3  25   3         11.54         15.48         1.92 o                         
  -2  25   3         21.39         29.75         2.20 o                         
  -1  25   3        216.58        210.25         4.85 o                         
   0  25   3       1283.13       1287.60        14.28 o                         
   1  25   3       2055.95       2089.25        15.41 o                         
   2  25   3        313.80        340.28         5.98 o                         
   3  25   3       2390.63       2375.70        41.91 o                         
   4  25   3        282.92        282.45         4.99 o                         
   5  25   3        102.20        116.53         2.64 o                         
   6  25   3         27.16         21.38         2.49 o                         
  -8  26   3        308.30        277.19         6.24 o                         
  -7  26   3        482.86        441.02        31.73 o                         
  -6  26   3        295.75        276.31         9.28 o                         
  -5  26   3        141.03        154.27         6.02 o                         
  -4  26   3       3374.42       3519.41        64.94 o                         
  -3  26   3       2251.41       2198.31        22.70 o                         
  -2  26   3         35.02         33.08         2.04 o                         
  -1  26   3       1021.67       1095.64        11.94 o                         
   0  26   3        165.37        173.73         4.00 o                         
   1  26   3        385.60        372.75         8.40 o                         
   2  26   3         12.30         28.70         2.17 o                         
   3  26   3        608.37        605.99         7.61 o                         
   4  26   3         14.97         17.46         1.47 o                         
   5  26   3        516.80        496.45        26.99 o                         
   6  26   3       1337.62        985.22        12.34 o                         
  -7  27   3         13.62         16.60         2.70 o                         
  -6  27   3         43.25         41.63         3.48 o                         
  -5  27   3        236.41        250.83         6.97 o                         
  -4  27   3         14.69         22.42         2.40 o                         
  -3  27   3         40.01         49.56         4.00 o                         
  -2  27   3        118.09        118.93         3.63 o                         
  -1  27   3        160.05        153.64         3.95 o                         
   0  27   3        311.45        269.21         5.27 o                         
   1  27   3          3.35          9.82         1.35 o                         
   2  27   3         20.15         27.07         2.05 o                         
   3  27   3          3.56          6.18         1.14 o                         
   4  27   3        153.60        162.73         3.60 o                         
   5  27   3        131.03        141.04         4.55 o                         
  -7  28   3        272.54        178.84         6.54 o                         
  -6  28   3        454.14        370.76        60.40 o                         
  -5  28   3        304.65        322.32        10.54 o                         
  -4  28   3       2149.62       2257.77        20.60 o                         
  -3  28   3        782.35        760.04        11.11 o                         
  -2  28   3       1111.99       1120.08        25.12 o                         
  -1  28   3       1777.78       1866.53        19.55 o                         
   0  28   3         20.45         19.90         1.57 o                         
   1  28   3         65.26         61.91         3.24 o                         
   2  28   3         17.56         16.98         1.95 o                         
   3  28   3       1644.18       1742.22        19.31 o                         
   4  28   3        927.67        814.68        12.53 o                         
  -6  29   3        545.89        408.41        13.61 o                         
  -5  29   3         63.37         51.50         2.55 o                         
  -4  29   3         13.01         11.54         1.51 o                         
  -3  29   3        226.26        235.39         5.98 o                         
  -2  29   3       1159.71       1203.47        22.09 o                         
  -1  29   3         97.06        107.52         4.00 o                         
   0  29   3        366.08        360.40         5.97 o                         
   1  29   3       1865.18       1922.18        31.19 o                         
   2  29   3        324.00        323.88         8.23 o                         
   3  29   3        144.77        150.45         8.73 o                         
   4  29   3        444.72        362.06         6.75 o                         
  -5  30   3        908.31        749.93        15.50 o                         
  -4  30   3        322.88        293.57         7.51 o                         
  -3  30   3        325.17        313.70        18.85 o                         
  -2  30   3        320.27        361.53        13.76 o                         
  -1  30   3        168.45        194.08         6.72 o                         
   0  30   3        319.31        359.34         9.77 o                         
   1  30   3          9.24         12.18         1.87 o                         
   2  30   3        171.18        162.43         4.45 o                         
   3  30   3          9.60         10.09         1.20 o                         
  -4  31   3        361.48        255.28        16.67 o                         
  -3  31   3          1.01          4.08         1.21 o                         
  -2  31   3         74.48         77.82         3.72 o                         
  -1  31   3       1204.60       1255.78        30.64 o                         
   0  31   3       1013.70        902.08        25.37 o                         
   1  31   3        630.16        546.95        13.09 o                         
   2  31   3       1871.87       1722.30        19.62 o                         
  -2  32   3         16.27         17.02         2.39 o                         
  -1  32   3        106.67         65.50         4.05 o                         
   0  32   3          2.62          4.36         1.56 o                         
 -13   0   4        411.30        414.47        11.01 o                         
 -12   0   4        856.14        836.51        18.31 o                         
 -11   0   4       1994.03       2123.04        38.13 o                         
 -10   0   4        590.03        612.77        11.74 o                         
  -9   0   4       1305.06       1398.33        19.94 o                         
  -8   0   4       1020.79        953.43        15.97 o                         
  -7   0   4        377.39        362.41         8.48 o                         
  -6   0   4       6448.44       6534.42        90.04 o                         
  -5   0   4        664.02        475.33        19.43 o                         
  -4   0   4          4.87         17.54         6.54 o                         
  -3   0   4      24272.78      24477.68       169.10 o                         
  -2   0   4        640.01        691.09        20.07 o                         
  -1   0   4        401.95        418.55        15.52 o                         
   0   0   4      15289.22      14667.27       279.63 o                         
   1   0   4       5269.84       4828.37        73.66 o                         
   2   0   4      12022.92      13094.68       155.29 o                         
   3   0   4       3042.65       3355.21        49.79 o                         
   4   0   4      11363.25      10789.08       113.36 o                         
   5   0   4        501.33        505.28        13.14 o                         
   6   0   4      11817.84      11598.32       132.47 o                         
   7   0   4       7673.92       7651.35       108.10 o                         
   8   0   4       1301.59       1341.13        19.97 o                         
   9   0   4         21.07         17.44         2.53 o                         
  10   0   4          2.91         21.32         2.16 o                         
 -13   1   4         70.98         74.59         3.22 o                         
 -12   1   4         66.03         63.30         2.23 o                         
 -11   1   4         10.19         65.76         4.44 o                         
 -10   1   4          2.55         23.10         2.32 o                         
  -9   1   4        453.48        442.16         7.77 o                         
  -8   1   4         23.25         53.03         4.17 o                         
  -7   1   4       2051.65       1831.47        24.82 o                         
  -6   1   4        141.97        165.04        14.32 o                         
  -5   1   4         64.44        104.43        15.00 o                         
  -4   1   4         36.07         34.77         8.41 o                         
  -3   1   4       1302.41       1799.32        23.34 o                         
  -2   1   4        339.48        269.21        12.39 o                         
  -1   1   4       7244.81       6856.23        78.68 o                         
   0   1   4       3072.41       2944.25        36.89 o                         
   1   1   4       2217.59       2624.23        34.21 o                         
   2   1   4       3919.13       3870.94        41.73 o                         
   3   1   4       1972.71       1805.74        32.42 o                         
   4   1   4        365.61        424.51         8.39 o                         
   5   1   4         36.17         55.89         2.91 o                         
   6   1   4       1356.09       1335.49        18.47 o                         
   7   1   4         86.73        171.00         4.91 o                         
   8   1   4       2003.66       2008.95        36.90 o                         
   9   1   4        939.43       1035.85        17.25 o                         
  10   1   4        461.56        431.83        37.08 o                         
 -13   2   4        110.92        101.29         6.49 o                         
 -12   2   4        155.34        186.35         4.02 o                         
 -11   2   4       1004.25       1036.11        14.19 o                         
 -10   2   4       1828.73       1847.82        34.90 o                         
  -9   2   4          7.79         10.40         1.64 o                         
  -8   2   4        492.47        451.48        11.73 o                         
  -7   2   4         40.81         74.43         7.77 o                         
  -6   2   4       1798.80       1789.95        81.05 o                         
  -5   2   4       1707.69       1948.88        40.97 o                         
  -4   2   4      13084.21      12703.75       192.26 o                         
  -3   2   4       2450.46       2399.03        35.16 o                         
  -2   2   4       2205.12       2261.53        49.03 o                         
  -1   2   4      11241.46      11595.32       119.27 o                         
   0   2   4         47.88         55.90         4.16 o                         
   1   2   4         73.82         86.35         5.48 o                         
   2   2   4         17.09         49.46         3.28 o                         
   3   2   4       3196.21       2894.84        66.57 o                         
   4   2   4       1406.91       1278.69        15.55 o                         
   5   2   4       3023.41       2907.88        39.96 o                         
   6   2   4        930.57        940.25        30.96 o                         
   7   2   4         10.84         24.95         3.37 o                         
   8   2   4         78.14        131.61         6.89 o                         
   9   2   4        125.03        128.21         4.03 o                         
  10   2   4        195.02        203.84         4.49 o                         
 -13   3   4         30.48         36.15         2.04 o                         
 -12   3   4        326.60        362.76         5.48 o                         
 -11   3   4        784.59        770.50        13.55 o                         
 -10   3   4        488.01        506.70        10.98 o                         
  -9   3   4        145.55        171.50         4.36 o                         
  -8   3   4      11201.10      10879.93        94.64 o                         
  -7   3   4         36.48         51.92         3.16 o                         
  -6   3   4       1518.56       1450.65        26.45 o                         
  -5   3   4       5517.22       5430.72        53.69 o                         
  -4   3   4         47.37         95.61        28.07 o                         
  -3   3   4          8.44         14.40         1.48 o                         
  -2   3   4        990.14        826.82        15.64 o                         
  -1   3   4       7863.45       7714.68        93.92 o                         
   0   3   4         62.38        108.46        13.59 o                         
   1   3   4      17321.89      17380.21       144.10 o                         
   2   3   4        741.08        639.60        15.33 o                         
   3   3   4          4.29         25.49         3.20 o                         
   4   3   4        841.28        834.22        13.51 o                         
   5   3   4          5.53         37.71         5.70 o                         
   6   3   4         67.46         75.54         5.96 o                         
   7   3   4        689.46        659.02         8.88 o                         
   8   3   4       2946.82       3017.13        29.28 o                         
   9   3   4        134.35        131.32         6.35 o                         
  10   3   4        374.99        341.34         6.79 o                         
 -13   4   4         71.95         70.37         2.43 o                         
 -12   4   4        192.92        220.93         4.57 o                         
 -11   4   4         23.69         36.20         2.55 o                         
 -10   4   4         14.15         36.20         4.67 o                         
  -9   4   4        417.25        482.45         7.27 o                         
  -8   4   4       4058.74       4037.88        44.67 o                         
  -7   4   4          6.53         19.99         1.97 o                         
  -6   4   4       2017.53       1961.57        31.01 o                         
  -5   4   4       2068.24       2182.58        30.93 o                         
  -4   4   4       1600.59       2040.78        41.75 o                         
  -3   4   4       3638.17       3505.88        43.23 o                         
  -2   4   4          3.60         28.89         6.17 o                         
  -1   4   4       1687.53       1771.85        33.37 o                         
   0   4   4        592.67        592.39        12.21 o                         
   1   4   4         30.17         70.21         6.90 o                         
   2   4   4        119.86        120.00        11.33 o                         
   3   4   4        565.07        575.18        21.14 o                         
   4   4   4        149.91        173.55         4.29 o                         
   5   4   4        716.51        693.50        20.62 o                         
   6   4   4        835.28        820.51        10.09 o                         
   7   4   4        356.27        346.43         7.00 o                         
   8   4   4         18.95         16.46         2.08 o                         
   9   4   4         22.32         44.43         2.29 o                         
  10   4   4          3.73          6.54         1.49 o                         
 -13   5   4          3.58          6.87         1.09 o                         
 -12   5   4          1.98          9.17         1.16 o                         
 -11   5   4         25.01         30.38         2.54 o                         
 -10   5   4       1861.27       1956.50        16.43 o                         
  -9   5   4       5299.45       5240.75        42.39 o                         
  -8   5   4       1354.11       1343.87        19.67 o                         
  -7   5   4       2089.13       1867.77        18.29 o                         
  -6   5   4       1355.41       1402.38        28.45 o                         
  -5   5   4       6123.05       6523.50        72.72 o                         
  -4   5   4         77.31         65.56        10.59 o                         
  -3   5   4       2443.23       2708.05        34.62 o                         
  -2   5   4        429.19        431.06        11.89 o                         
  -1   5   4       9635.80       9612.27        71.41 o                         
   0   5   4      15085.29      14588.46       306.86 o                         
   1   5   4        875.76        819.48        14.34 o                         
   2   5   4       1181.56       1133.48        14.96 o                         
   3   5   4       1687.72       1731.17        35.39 o                         
   4   5   4          0.75          7.21         1.31 o                         
   5   5   4         56.62         60.18         2.55 o                         
   6   5   4        908.12        862.64         9.99 o                         
   7   5   4        393.49        411.60         8.32 o                         
   8   5   4        509.26        518.33         8.59 o                         
   9   5   4       1104.91       1098.49        22.73 o                         
  10   5   4        613.60        514.64        36.53 o                         
 -13   6   4        496.57        384.89         9.35 o                         
 -12   6   4        130.40        136.22         3.92 o                         
 -11   6   4        362.06        424.32         7.17 o                         
 -10   6   4        486.06        511.21        12.53 o                         
  -9   6   4        335.44        422.96         6.50 o                         
  -8   6   4       2079.45       2012.23        30.45 o                         
  -7   6   4       2328.78       2334.62        33.16 o                         
  -6   6   4        388.33        408.03        10.40 o                         
  -5   6   4        811.47        809.48        32.38 o                         
  -4   6   4       9391.95       9885.27       338.31 o                         
  -3   6   4       4588.47       4540.29        57.91 o                         
  -2   6   4        146.63        125.18         3.83 o                         
  -1   6   4        201.47        155.88         7.13 o                         
   0   6   4         33.99         55.46         6.02 o                         
   1   6   4       1258.91       1335.49        46.65 o                         
   2   6   4        140.74        149.24         7.49 o                         
   3   6   4        564.81        434.88         8.98 o                         
   4   6   4        813.78        795.32        11.20 o                         
   5   6   4        303.29        317.45         6.00 o                         
   6   6   4        189.01        170.83         6.30 o                         
   7   6   4         76.85         90.40         4.30 o                         
   8   6   4        118.12        145.59         4.66 o                         
   9   6   4          4.59         14.59         1.44 o                         
  10   6   4        251.52        223.16         7.37 o                         
 -12   7   4        232.02        242.45        13.43 o                         
 -11   7   4        534.40        557.60         7.82 o                         
 -10   7   4         89.48        109.95         4.22 o                         
  -9   7   4        526.72        566.17        11.01 o                         
  -8   7   4       1548.35       1512.75        22.33 o                         
  -7   7   4         27.79         53.26         6.20 o                         
  -6   7   4        187.51        155.90         5.62 o                         
  -5   7   4        480.58        460.59        13.44 o                         
  -4   7   4       5156.95       5320.67        74.48 o                         
  -3   7   4         10.19         35.41         3.16 o                         
  -2   7   4        842.57        802.51        27.54 o                         
  -1   7   4          0.29         16.17         3.48 o                         
   0   7   4        466.54        473.13        35.83 o                         
   1   7   4       3800.66       4060.37        61.51 o                         
   2   7   4        404.23        431.84        18.26 o                         
   3   7   4        269.92        221.77         6.00 o                         
   4   7   4        890.69        889.01         8.19 o                         
   5   7   4        888.17        856.64        11.40 o                         
   6   7   4        247.98        261.12         8.91 o                         
   7   7   4       1350.33       1360.79        28.96 o                         
   8   7   4        212.18        210.92         8.99 o                         
   9   7   4        181.33        168.21         5.81 o                         
  10   7   4        383.40        274.79         7.48 o                         
 -12   8   4        150.10        176.51         3.87 o                         
 -11   8   4       1337.92       1361.79        20.29 o                         
 -10   8   4        481.92        503.12         8.71 o                         
  -9   8   4        503.85        501.11         7.94 o                         
  -8   8   4       1308.49       1255.43        18.06 o                         
  -7   8   4         60.51         81.63         3.53 o                         
  -6   8   4        585.15        537.21        11.08 o                         
  -5   8   4       1457.77       1264.13        26.97 o                         
  -4   8   4       3530.35       3503.79        38.64 o                         
  -3   8   4       2263.79       2425.95        43.41 o                         
  -2   8   4       6941.86       6337.31       106.66 o                         
  -1   8   4         13.66         31.44         3.41 o                         
   0   8   4        975.18        984.09        27.35 o                         
   1   8   4       3780.73       3748.24        71.15 o                         
   2   8   4       1836.49       1830.69        18.48 o                         
   3   8   4       2160.47       2149.04        25.20 o                         
   4   8   4       4356.56       4196.49        25.66 o                         
   5   8   4       4968.79       4808.99        43.10 o                         
   6   8   4         55.43         79.75         2.92 o                         
   7   8   4       1417.60       1309.51        20.08 o                         
   8   8   4        189.66        191.01         7.91 o                         
   9   8   4        390.73        424.94        12.82 o                         
 -12   9   4         30.19         33.10         1.64 o                         
 -11   9   4        190.39        237.63         8.42 o                         
 -10   9   4        412.37        430.61         7.41 o                         
  -9   9   4        868.38        861.31        13.21 o                         
  -8   9   4       2067.79       1995.81        17.66 o                         
  -7   9   4        260.99        255.77         6.61 o                         
  -6   9   4         26.62         38.80         2.64 o                         
  -5   9   4        756.35        843.39        18.14 o                         
  -4   9   4        254.46        206.71         8.41 o                         
  -3   9   4       3677.03       3563.20        71.26 o                         
  -2   9   4        236.45        293.57        11.95 o                         
  -1   9   4       4323.85       4324.26        94.96 o                         
   0   9   4       1768.04       1908.28        33.72 o                         
   1   9   4       5231.45       5369.73        80.46 o                         
   2   9   4        802.05        719.46        17.37 o                         
   3   9   4        256.67        309.09         8.58 o                         
   4   9   4          3.55         10.75         1.31 o                         
   5   9   4        600.01        670.02         9.15 o                         
   6   9   4       1720.32       1583.20        16.80 o                         
   7   9   4         63.23         75.91         6.89 o                         
   8   9   4       1706.83       1782.41        25.11 o                         
   9   9   4        207.10        214.10         6.82 o                         
 -12  10   4        254.35        290.34         5.04 o                         
 -11  10   4        829.15        964.42         9.73 o                         
 -10  10   4        462.99        507.61         9.32 o                         
  -9  10   4       1466.37       1461.02        26.21 o                         
  -8  10   4        180.62        192.81         4.15 o                         
  -7  10   4         31.13         41.70         2.41 o                         
  -6  10   4        119.16        155.92         3.68 o                         
  -5  10   4         39.07         44.68         2.47 o                         
  -4  10   4       7001.84       6702.86        78.00 o                         
  -3  10   4       2432.78       2542.36        30.38 o                         
  -2  10   4       3416.94       3439.37        29.40 o                         
  -1  10   4        355.28        301.81        10.07 o                         
   0  10   4        162.95        185.92         7.12 o                         
   1  10   4       1951.24       2013.83        34.51 o                         
   2  10   4       1876.76       1757.70        14.69 o                         
   3  10   4       6506.07       6252.03        38.61 o                         
   4  10   4        122.51        128.92         3.11 o                         
   5  10   4       4438.62       4240.05        51.96 o                         
   6  10   4       1623.66       1575.86        19.64 o                         
   7  10   4         92.41         98.09         3.77 o                         
   8  10   4        628.38        647.51        16.06 o                         
   9  10   4        322.51        306.49         5.49 o                         
 -12  11   4        193.84        223.41         4.40 o                         
 -11  11   4        336.90        332.00         5.38 o                         
 -10  11   4        355.86        363.11         6.46 o                         
  -9  11   4       2203.24       2260.26        25.88 o                         
  -8  11   4        661.98        713.43        10.29 o                         
  -7  11   4       3428.79       3268.32        38.45 o                         
  -6  11   4       3532.83       3363.17        31.10 o                         
  -5  11   4         21.42         31.52         1.58 o                         
  -4  11   4        114.89        120.02         6.33 o                         
  -3  11   4          3.16         18.21         2.99 o                         
  -2  11   4       7600.94       7513.46        49.68 o                         
  -1  11   4       1514.53       1462.31        60.95 o                         
   0  11   4       2422.63       2211.86        32.84 o                         
   1  11   4       5109.80       5079.89        50.24 o                         
   2  11   4        276.56        300.84         6.41 o                         
   3  11   4       4574.85       4421.79        30.23 o                         
   4  11   4         50.95         76.89         2.50 o                         
   5  11   4        108.34        114.10         4.62 o                         
   6  11   4         12.19         26.37         2.03 o                         
   7  11   4       2517.90       2436.25        36.05 o                         
   8  11   4        721.11        707.11         9.53 o                         
   9  11   4         64.67         64.95         2.41 o                         
 -12  12   4          7.70         12.32         1.08 o                         
 -11  12   4        195.88        188.55         3.91 o                         
 -10  12   4         63.34         98.94         3.12 o                         
  -9  12   4         14.64         56.06         2.36 o                         
  -8  12   4         80.05         93.11         2.76 o                         
  -7  12   4        784.03        778.94        11.29 o                         
  -6  12   4          3.23         16.73         1.94 o                         
  -5  12   4        835.98        854.15         7.79 o                         
  -4  12   4       3356.39       3117.54        39.60 o                         
  -3  12   4         22.87         53.79         5.83 o                         
  -2  12   4        237.32        267.30        11.83 o                         
  -1  12   4       1746.49       1876.51        26.39 o                         
   0  12   4          3.52         61.45        16.83 o                         
   1  12   4         62.31         73.03         2.88 o                         
   2  12   4         38.67         49.76         2.30 o                         
   3  12   4        890.12        846.37        15.89 o                         
   4  12   4          1.98         30.84         2.79 o                         
   5  12   4       1443.14       1501.09        36.08 o                         
   6  12   4         94.02        125.98         4.14 o                         
   7  12   4          3.14         44.33         4.88 o                         
   8  12   4        172.76        163.49         6.90 o                         
   9  12   4          0.24          1.85         1.08 o                         
 -12  13   4        244.86        224.57         4.35 o                         
 -11  13   4        419.59        442.69         6.27 o                         
 -10  13   4       1010.77       1024.63        23.05 o                         
  -9  13   4       3895.38       4043.15        44.66 o                         
  -8  13   4       1334.46       1310.58        16.92 o                         
  -7  13   4       7785.40       7717.76        41.86 o                         
  -6  13   4        596.29        598.62         7.07 o                         
  -5  13   4        302.92        354.61         5.73 o                         
  -4  13   4       3183.07       2914.52        21.28 o                         
  -3  13   4       6265.62       6234.04        42.52 o                         
  -2  13   4       1336.45       1412.86        26.10 o                         
  -1  13   4       4458.04       4282.04        94.87 o                         
   0  13   4       8449.98       8106.05        38.55 o                         
   1  13   4       2316.61       2140.09        17.59 o                         
   2  13   4       4253.33       4194.01        32.77 o                         
   3  13   4        134.88        151.34         5.63 o                         
   4  13   4       2342.43       2338.76        24.50 o                         
   5  13   4        927.57        932.91        12.08 o                         
   6  13   4       1644.14       1675.26        17.75 o                         
   7  13   4       2161.89       2231.49        26.24 o                         
   8  13   4        283.31        301.66        11.21 o                         
   9  13   4        579.00        545.72         8.56 o                         
 -12  14   4       2210.84       1459.25        22.06 o                         
 -11  14   4       2744.17       2738.62        47.09 o                         
 -10  14   4         52.13         59.07         2.54 o                         
  -9  14   4       1798.77       1851.53        14.82 o                         
  -8  14   4       1454.20       1399.75        12.86 o                         
  -7  14   4        485.67        491.86         7.25 o                         
  -6  14   4        175.25        201.22         4.26 o                         
  -5  14   4       8791.19       8564.41        37.38 o                         
  -4  14   4       2653.56       2659.55        22.33 o                         
  -3  14   4         40.56         66.91         4.29 o                         
  -2  14   4      13245.83      12735.66        71.05 o                         
  -1  14   4        230.68        250.56         3.69 o                         
   0  14   4          7.86         23.83         2.74 o                         
   1  14   4        716.63        785.51         7.31 o                         
   2  14   4       2248.94       2270.05        18.37 o                         
   3  14   4        331.48        362.75         6.17 o                         
   4  14   4          7.91         31.44         2.55 o                         
   5  14   4       2240.83       2236.37        21.86 o                         
   6  14   4        220.37        213.66         5.91 o                         
   7  14   4        230.48        206.43         5.44 o                         
   8  14   4        119.51        114.26        10.48 o                         
   9  14   4         53.13         35.59         1.87 o                         
 -11  15   4         60.67        110.55         3.51 o                         
 -10  15   4         91.45         93.70         2.72 o                         
  -9  15   4        384.34        431.26         9.46 o                         
  -8  15   4       1098.09       1143.14        11.65 o                         
  -7  15   4        134.02        129.85         3.37 o                         
  -6  15   4        598.99        644.92         6.94 o                         
  -5  15   4         98.79        165.97         7.42 o                         
  -4  15   4       1108.57       1005.31         7.66 o                         
  -3  15   4       1229.41       1164.04         7.09 o                         
  -2  15   4       2062.40       2150.35        11.52 o                         
  -1  15   4        311.80        346.53         4.34 o                         
   0  15   4         92.35        105.94         2.65 o                         
   1  15   4       2215.41       2183.45        30.52 o                         
   2  15   4        276.01        252.29         4.96 o                         
   3  15   4         35.67         51.84         2.46 o                         
   4  15   4        277.84        282.56         6.57 o                         
   5  15   4       1515.05       1624.51        20.89 o                         
   6  15   4          0.38         21.79         2.10 o                         
   7  15   4        353.11        338.38         8.07 o                         
   8  15   4        458.28        402.50        26.57 o                         
 -11  16   4        364.09        338.64         6.71 o                         
 -10  16   4       1024.56       1026.20        20.02 o                         
  -9  16   4          2.20         11.22         1.44 o                         
  -8  16   4         91.29        108.53         3.13 o                         
  -7  16   4        185.44        228.66         4.32 o                         
  -6  16   4       2033.61       2030.60        12.70 o                         
  -5  16   4        336.98        330.31         4.57 o                         
  -4  16   4       2950.65       3021.70        14.59 o                         
  -3  16   4       5239.61       5355.60        19.71 o                         
  -2  16   4       2955.25       3061.68        19.33 o                         
  -1  16   4       1398.09       1427.09        12.06 o                         
   0  16   4         78.86         93.90         2.45 o                         
   1  16   4        232.32        208.30         6.96 o                         
   2  16   4       4845.44       4695.28        30.88 o                         
   3  16   4       5290.92       5185.26        31.80 o                         
   4  16   4         23.87         38.47         2.34 o                         
   5  16   4       2116.36       2243.86        20.56 o                         
   6  16   4        985.00       1028.25        19.51 o                         
   7  16   4          0.77          8.81         1.91 o                         
   8  16   4        113.00        125.22         3.90 o                         
 -11  17   4         23.18         25.76         2.43 o                         
 -10  17   4        218.79        217.13         3.99 o                         
  -9  17   4        949.67        917.57         8.22 o                         
  -8  17   4         37.89         45.78         2.19 o                         
  -7  17   4        600.92        585.34         7.36 o                         
  -6  17   4        324.42        355.09         4.85 o                         
  -5  17   4        879.78        893.09         7.53 o                         
  -4  17   4        378.05        407.55         5.95 o                         
  -3  17   4        108.10        154.62         2.72 o                         
  -2  17   4       1261.30       1248.53         8.51 o                         
  -1  17   4         26.71         50.54         1.75 o                         
   0  17   4       2083.29       2142.97        20.34 o                         
   1  17   4       1129.47       1130.05        15.43 o                         
   2  17   4        151.70        159.11         3.71 o                         
   3  17   4       1435.94       1420.09        14.73 o                         
   4  17   4         14.45         20.01         1.85 o                         
   5  17   4         19.96         24.88         2.32 o                         
   6  17   4          9.03          8.33         2.03 o                         
   7  17   4        414.19        433.41        17.88 o                         
   8  17   4          1.01          2.25         0.92 o                         
 -11  18   4        203.68        170.03        12.10 o                         
 -10  18   4        387.08        408.86         6.37 o                         
  -9  18   4         13.57         25.10         2.71 o                         
  -8  18   4          3.28         13.87         2.15 o                         
  -7  18   4         38.59         45.63         2.13 o                         
  -6  18   4        381.15        418.01         5.37 o                         
  -5  18   4       1743.85       1757.37        20.34 o                         
  -4  18   4        246.95        263.64         4.16 o                         
  -3  18   4       3432.47       3522.29        16.61 o                         
  -2  18   4         21.08         46.26         1.91 o                         
  -1  18   4        721.68        728.62         6.44 o                         
   0  18   4         56.71         55.91         2.10 o                         
   1  18   4       1188.97       1218.63         9.70 o                         
   2  18   4        526.52        556.46        15.04 o                         
   3  18   4        344.07        412.76        15.82 o                         
   4  18   4       1320.04       1320.37        17.36 o                         
   5  18   4        263.86        305.78        13.88 o                         
   6  18   4        912.04        891.69        11.32 o                         
   7  18   4         96.99        109.00         4.08 o                         
   8  18   4        248.36        218.16         7.37 o                         
 -10  19   4        286.03        292.18         6.28 o                         
  -9  19   4       1747.49       1757.88        15.16 o                         
  -8  19   4        894.87        946.54        11.07 o                         
  -7  19   4       1405.73       1386.83        23.85 o                         
  -6  19   4       1303.79       1286.27        10.28 o                         
  -5  19   4         47.07         66.50         5.14 o                         
  -4  19   4         83.90         97.80         2.72 o                         
  -3  19   4        354.69        376.44         4.87 o                         
  -2  19   4       1363.51       1440.92        12.28 o                         
  -1  19   4       2380.84       2384.23        12.94 o                         
   0  19   4       2087.07       2023.43        18.03 o                         
   1  19   4       2778.38       2811.56        15.95 o                         
   2  19   4        934.32        928.80        10.06 o                         
   3  19   4        161.56        184.14         5.33 o                         
   4  19   4          0.28          9.38         1.46 o                         
   5  19   4          0.92         22.03         2.02 o                         
   6  19   4        495.07        547.24         8.69 o                         
   7  19   4        454.90        440.29        17.60 o                         
 -10  20   4        232.64        202.23         5.94 o                         
  -9  20   4          6.53         35.51         2.75 o                         
  -8  20   4         29.01         37.48         2.21 o                         
  -7  20   4         15.67         59.85         3.17 o                         
  -6  20   4        308.30        332.16         6.06 o                         
  -5  20   4         21.79         25.20         1.78 o                         
  -4  20   4         40.05         44.35         2.41 o                         
  -3  20   4         19.22         26.12         1.67 o                         
  -2  20   4        786.19        818.06         7.30 o                         
  -1  20   4        136.42        141.41         3.02 o                         
   0  20   4          4.87          8.34         1.03 o                         
   1  20   4        649.42        590.78         6.31 o                         
   2  20   4         14.81         21.75         1.66 o                         
   3  20   4        242.57        229.02         5.33 o                         
   4  20   4         41.83         39.45         3.02 o                         
   5  20   4        164.48        184.65         5.55 o                         
   6  20   4          8.77         18.70         1.41 o                         
   7  20   4          1.85          9.50         1.39 o                         
 -10  21   4        408.93        312.47         7.69 o                         
  -9  21   4        243.95        248.93         6.21 o                         
  -8  21   4       1960.85       2007.36        18.13 o                         
  -7  21   4        962.03        991.02        11.64 o                         
  -6  21   4        349.20        394.31         7.22 o                         
  -5  21   4       1561.05       1666.34        16.60 o                         
  -4  21   4        611.43        630.40        10.33 o                         
  -3  21   4        441.48        470.64         7.51 o                         
  -2  21   4          2.18         17.12         1.96 o                         
  -1  21   4       2844.14       2829.20        22.47 o                         
   0  21   4       2720.62       2738.05        14.03 o                         
   1  21   4        932.64        923.94         7.77 o                         
   2  21   4        622.58        640.86         7.23 o                         
   3  21   4        108.06        110.26         4.59 o                         
   4  21   4        178.26        191.94         5.03 o                         
   5  21   4         90.31        108.48         3.71 o                         
   6  21   4        242.73        262.86         4.98 o                         
   7  21   4        358.04        312.49        11.22 o                         
  -9  22   4        778.06        662.15        27.86 o                         
  -8  22   4         26.91         33.76         2.51 o                         
  -7  22   4        330.01        320.33         7.70 o                         
  -6  22   4       1101.67       1145.10        22.16 o                         
  -5  22   4       2206.66       2301.48        20.00 o                         
  -4  22   4        586.76        613.50         9.87 o                         
  -3  22   4       1718.60       1755.47        23.29 o                         
  -2  22   4       1820.48       1752.86        17.38 o                         
  -1  22   4        617.88        596.75         7.64 o                         
   0  22   4          3.01          8.66         1.22 o                         
   1  22   4        143.52        135.35         3.07 o                         
   2  22   4        212.66        230.00         4.51 o                         
   3  22   4        882.44        876.82        11.56 o                         
   4  22   4        524.48        580.82        10.12 o                         
   5  22   4        103.08        130.73         6.55 o                         
   6  22   4       1553.97       1553.56        23.44 o                         
  -9  23   4          0.26          6.79         1.26 o                         
  -8  23   4        126.99        173.94         7.31 o                         
  -7  23   4        240.21        235.10         6.10 o                         
  -6  23   4         34.58         37.82         2.88 o                         
  -5  23   4        268.39        278.27         6.08 o                         
  -4  23   4        326.29        336.66         7.05 o                         
  -3  23   4         25.87         33.78         2.43 o                         
  -2  23   4        511.90        552.82         6.49 o                         
  -1  23   4         52.98         46.82         2.21 o                         
   0  23   4        268.36        295.96         5.61 o                         
   1  23   4        964.45        944.58         9.12 o                         
   2  23   4         74.28         77.93         3.72 o                         
   3  23   4          1.68          3.52         1.29 o                         
   4  23   4        355.08        347.70         5.29 o                         
   5  23   4        624.33        645.02        14.24 o                         
   6  23   4         83.79         85.94         3.89 o                         
  -9  24   4          5.53          4.05         1.56 o                         
  -8  24   4         84.37         75.91         4.14 o                         
  -7  24   4         94.86         94.70         4.54 o                         
  -6  24   4        376.77        439.80         9.77 o                         
  -5  24   4        245.82        223.92         5.19 o                         
  -4  24   4       2798.25       2996.21        45.50 o                         
  -3  24   4       3749.78       3919.36        57.44 o                         
  -2  24   4        361.66        383.04         5.72 o                         
  -1  24   4       3610.33       3620.43        20.62 o                         
   0  24   4         20.76         20.93         1.70 o                         
   1  24   4        559.52        557.77         7.16 o                         
   2  24   4        470.12        480.06         6.84 o                         
   3  24   4       2101.31       2212.73        24.19 o                         
   4  24   4       2770.33       2812.24        40.97 o                         
   5  24   4       1877.26       1743.86        30.44 o                         
   6  24   4       1307.23        975.67        71.30 o                         
  -8  25   4        467.99        425.40        17.45 o                         
  -7  25   4        185.65        248.09        11.31 o                         
  -6  25   4        503.35        561.78        18.02 o                         
  -5  25   4        263.50        265.31         6.73 o                         
  -4  25   4         26.18         44.53         3.30 o                         
  -3  25   4        736.70        767.36        10.73 o                         
  -2  25   4         27.64         46.99         2.31 o                         
  -1  25   4        749.30        761.48         9.33 o                         
   0  25   4        262.93        270.50        11.16 o                         
   1  25   4       1659.22       1723.59        26.98 o                         
   2  25   4         28.83         31.96         2.70 o                         
   3  25   4        265.51        260.67        10.56 o                         
   4  25   4        737.94        728.54        12.23 o                         
   5  25   4         16.44         19.00         1.84 o                         
  -8  26   4        428.49        277.15         7.90 o                         
  -7  26   4        531.60        525.95        15.06 o                         
  -6  26   4         33.51         42.97         7.11 o                         
  -5  26   4        888.73        943.03        14.48 o                         
  -4  26   4        651.63        666.39        14.82 o                         
  -3  26   4       1201.92       1256.57        17.31 o                         
  -2  26   4        175.00        193.76         5.25 o                         
  -1  26   4        711.23        704.93        10.67 o                         
   0  26   4         36.02         53.55         2.38 o                         
   1  26   4        358.72        370.08         6.57 o                         
   2  26   4        341.10        360.45         7.77 o                         
   3  26   4        118.85        111.54         2.86 o                         
   4  26   4        964.71        887.56        29.88 o                         
   5  26   4          1.20          2.18         1.25 o                         
  -7  27   4        497.86        382.23        12.62 o                         
  -6  27   4         70.23         53.40         3.17 o                         
  -5  27   4       1265.82       1187.72        29.70 o                         
  -4  27   4        329.17        296.56         7.12 o                         
  -3  27   4        129.23        122.42         4.13 o                         
  -2  27   4        909.04        879.27        14.13 o                         
  -1  27   4       3502.37       3551.19        68.74 o                         
   0  27   4        760.60        802.49        17.14 o                         
   1  27   4       1383.63       1370.59        18.29 o                         
   2  27   4       1961.63       2129.59        33.59 o                         
   3  27   4         12.33         12.48         1.15 o                         
   4  27   4        224.81        191.89        27.83 o                         
  -6  28   4         24.67         26.31         2.54 o                         
  -5  28   4          0.96          3.72         0.79 o                         
  -4  28   4         69.33         93.46        11.05 o                         
  -3  28   4        176.97        167.01         9.54 o                         
  -2  28   4        163.96        156.98         5.29 o                         
  -1  28   4         52.25         53.78         3.24 o                         
   0  28   4        373.65        402.32        10.52 o                         
   1  28   4        489.21        506.20        13.86 o                         
   2  28   4        194.30        202.13         4.61 o                         
   3  28   4        330.83        294.21        17.55 o                         
  -5  29   4        232.45        171.36        30.16 o                         
  -4  29   4        135.86        118.85         6.02 o                         
  -3  29   4          5.99          9.57         1.89 o                         
  -2  29   4        974.49        901.38        21.78 o                         
  -1  29   4        830.19        764.90        13.99 o                         
   0  29   4        615.21        652.83        29.76 o                         
   1  29   4       1010.07        953.11        22.20 o                         
   2  29   4         45.07         43.74         2.82 o                         
   3  29   4        253.60        211.56         6.85 o                         
  -4  30   4       1052.58        857.35        12.50 o                         
  -3  30   4        848.35        697.43        95.70 o                         
  -2  30   4        310.48        308.29        11.21 o                         
  -1  30   4        513.44        539.03        14.34 o                         
   0  30   4          1.66          5.02         1.14 o                         
   1  30   4          3.08          5.35         1.14 o                         
  -3  31   4         64.48         66.74         4.05 o                         
  -2  31   4          4.56          3.84         1.17 o                         
  -1  31   4         99.02        116.36         5.92 o                         
   0  31   4        616.75        465.59        11.13 o                         
 -13   1   5        140.56        109.06         3.37 o                         
 -12   1   5        255.01        238.97         6.21 o                         
 -11   1   5         91.30        105.82         3.43 o                         
 -10   1   5       1094.94       1142.29        18.83 o                         
  -9   1   5       1125.44       1024.39        25.83 o                         
  -8   1   5       3167.73       3009.92        54.16 o                         
  -7   1   5       1346.89       1254.24        17.38 o                         
  -6   1   5        327.29        344.67        10.59 o                         
  -5   1   5       1021.26        984.37        47.39 o                         
  -4   1   5        219.69        246.50        10.01 o                         
  -3   1   5       6878.97       7361.62        90.30 o                         
  -2   1   5       4032.18       4153.24        63.84 o                         
  -1   1   5       3178.91       2999.24        98.45 o                         
   0   1   5       2338.94       1959.08        57.80 o                         
   1   1   5        665.14        632.63        15.07 o                         
   2   1   5       1615.44       1627.50        22.04 o                         
   3   1   5        209.56        225.47         6.65 o                         
   4   1   5        279.13        276.59         7.03 o                         
   5   1   5        422.55        372.59         7.98 o                         
   6   1   5       1485.95       1513.41        17.61 o                         
   7   1   5        718.42        721.84        17.08 o                         
   8   1   5         31.26         32.66         2.35 o                         
   9   1   5        404.28        397.35        12.25 o                         
 -13   2   5        294.75        252.57        13.92 o                         
 -12   2   5        690.49        683.04         9.74 o                         
 -11   2   5         52.11         59.07         2.55 o                         
 -10   2   5       1229.91       1231.65        18.42 o                         
  -9   2   5          0.74         28.22         2.34 o                         
  -8   2   5       1024.83        952.40        14.37 o                         
  -7   2   5       1156.45       1174.89        30.57 o                         
  -6   2   5       5142.47       4954.26       120.57 o                         
  -5   2   5       6989.70       6958.02       141.39 o                         
  -4   2   5        385.06        421.40        21.06 o                         
  -3   2   5      13594.41      14311.79       109.12 o                         
  -2   2   5         35.15         35.79         4.36 o                         
  -1   2   5        174.91        200.82        12.26 o                         
   0   2   5       1218.86       1100.16        42.11 o                         
   1   2   5        768.99        801.99        19.33 o                         
   2   2   5       5226.89       4961.24        49.57 o                         
   3   2   5       1524.73       1433.75        20.19 o                         
   4   2   5       2813.08       2765.30        24.69 o                         
   5   2   5         19.23         28.21         2.59 o                         
   6   2   5         19.51         22.41         2.29 o                         
   7   2   5        862.02        899.12        16.02 o                         
   8   2   5        389.87        428.97         6.36 o                         
   9   2   5        485.18        462.43         7.45 o                         
 -13   3   5         29.14         41.28         2.13 o                         
 -12   3   5          3.42         25.44         2.43 o                         
 -11   3   5        217.91        235.89         5.82 o                         
 -10   3   5        356.02        379.97         6.51 o                         
  -9   3   5         38.48         43.49         2.87 o                         
  -8   3   5         44.32         51.37         4.50 o                         
  -7   3   5       1352.09       1303.20        18.37 o                         
  -6   3   5          6.22         20.05         2.42 o                         
  -5   3   5         15.97         49.15         8.13 o                         
  -4   3   5        187.95        241.58        15.41 o                         
  -3   3   5       3651.41       3506.87        36.88 o                         
  -2   3   5        182.15        179.39         5.10 o                         
  -1   3   5        263.76        250.30        15.27 o                         
   0   3   5       2004.90       1882.17        40.35 o                         
   1   3   5         16.96         23.06         2.33 o                         
   2   3   5        892.41        882.26        29.14 o                         
   3   3   5        129.98        138.02         3.44 o                         
   4   3   5        251.51        306.30         5.91 o                         
   5   3   5         33.88         51.90         2.84 o                         
   6   3   5          1.46          9.91         1.64 o                         
   7   3   5        239.81        233.12         9.39 o                         
   8   3   5        629.78        642.88        10.75 o                         
   9   3   5        197.44        184.00         6.25 o                         
 -13   4   5        381.19        305.47         8.10 o                         
 -12   4   5       1456.80       1544.07        33.38 o                         
 -11   4   5        624.19        705.88        14.62 o                         
 -10   4   5        290.06        307.04         5.45 o                         
  -9   4   5         14.29         21.63         2.25 o                         
  -8   4   5        214.62        198.21         5.96 o                         
  -7   4   5        622.07        647.88         8.59 o                         
  -6   4   5       2316.80       2315.09        32.34 o                         
  -5   4   5       8171.83       8308.47       105.24 o                         
  -4   4   5        155.37         99.80         9.98 o                         
  -3   4   5       8178.92       7842.89        50.23 o                         
  -2   4   5         29.67         90.76         3.66 o                         
  -1   4   5        281.61        244.85         9.69 o                         
   0   4   5       3316.78       3404.98        56.57 o                         
   1   4   5       1619.72       1486.12        19.67 o                         
   2   4   5       2756.24       2572.63        31.99 o                         
   3   4   5       1178.52       1161.11        16.38 o                         
   4   4   5      13848.67      13316.38       111.49 o                         
   5   4   5        816.56        773.66         9.56 o                         
   6   4   5        180.89        200.18         5.80 o                         
   7   4   5       1799.90       1769.70        17.96 o                         
   8   4   5         10.18         26.29         2.83 o                         
   9   4   5         12.33         17.08         1.46 o                         
 -12   5   5         18.70         36.59         1.68 o                         
 -11   5   5        183.58        228.94         5.27 o                         
 -10   5   5       2146.03       2191.43        26.45 o                         
  -9   5   5          0.33          6.95         1.50 o                         
  -8   5   5         77.73         76.73         2.92 o                         
  -7   5   5       3304.21       3155.10        39.68 o                         
  -6   5   5         92.43         90.13         2.85 o                         
  -5   5   5        151.24        136.94         9.70 o                         
  -4   5   5        518.26        506.33        46.11 o                         
  -3   5   5      10749.45      10274.92        80.99 o                         
  -2   5   5        741.97        649.90         9.99 o                         
  -1   5   5       1506.21       1444.80        66.05 o                         
   0   5   5       5501.78       5783.07       221.01 o                         
   1   5   5        247.54        145.73         5.10 o                         
   2   5   5       5861.94       5580.34        34.35 o                         
   3   5   5        490.71        558.27         7.05 o                         
   4   5   5         40.31         59.80         5.58 o                         
   5   5   5          6.19         26.79         4.74 o                         
   6   5   5       3066.63       3130.04        36.89 o                         
   7   5   5         15.87         29.47         6.35 o                         
   8   5   5         53.16         90.25         2.81 o                         
   9   5   5       2138.98       1982.79        22.03 o                         
 -12   6   5        135.63        134.15         6.00 o                         
 -11   6   5        807.76        835.01         8.89 o                         
 -10   6   5       1175.04       1197.03        10.69 o                         
  -9   6   5        238.87        211.89         6.07 o                         
  -8   6   5        617.53        606.06         7.38 o                         
  -7   6   5       2182.88       2105.16        13.18 o                         
  -6   6   5       4554.98       4503.14        34.45 o                         
  -5   6   5        478.26        556.41         9.65 o                         
  -4   6   5       6430.64       6194.62       133.33 o                         
  -3   6   5         67.14        138.06         4.87 o                         
  -2   6   5       1275.95       1358.60        21.50 o                         
  -1   6   5       1868.10       1650.50        64.36 o                         
   0   6   5       3448.75       3303.70        49.78 o                         
   1   6   5       1019.35       1097.18        44.43 o                         
   2   6   5       2548.15       2511.85        29.57 o                         
   3   6   5       9687.71       9283.80        64.20 o                         
   4   6   5        196.34        216.52         7.67 o                         
   5   6   5       1050.49        971.23        10.69 o                         
   6   6   5          2.58         21.65         2.70 o                         
   7   6   5        896.65        891.93        15.94 o                         
   8   6   5         67.76         69.36         3.20 o                         
   9   6   5        745.41        770.59        14.13 o                         
 -12   7   5          4.45         13.02         1.55 o                         
 -11   7   5       1782.24       1887.20        14.15 o                         
 -10   7   5        290.09        331.16         5.33 o                         
  -9   7   5        790.53        820.23         9.63 o                         
  -8   7   5       3607.36       3530.05        33.70 o                         
  -7   7   5       1937.39       1913.58        20.63 o                         
  -6   7   5        260.58        232.58         4.38 o                         
  -5   7   5        128.17        147.73         3.63 o                         
  -4   7   5       1580.64       1538.76        57.67 o                         
  -3   7   5          0.48         12.47         1.77 o                         
  -2   7   5       7175.81       6653.19        84.97 o                         
  -1   7   5       2098.78       1982.52        91.24 o                         
   0   7   5       2864.09       2675.06        39.95 o                         
   1   7   5       4461.53       4285.22        55.48 o                         
   2   7   5        642.93        648.70         8.11 o                         
   3   7   5         71.48         82.74         2.35 o                         
   4   7   5         64.45        109.47         5.86 o                         
   5   7   5       2963.38       2842.06        21.76 o                         
   6   7   5        126.99        125.51         4.21 o                         
   7   7   5       1515.47       1468.02        31.16 o                         
   8   7   5       1449.95       1591.41        23.19 o                         
   9   7   5        751.12        651.37        11.49 o                         
 -12   8   5         34.33         37.06         3.13 o                         
 -11   8   5         27.72         58.33         3.57 o                         
 -10   8   5        356.12        353.17         5.42 o                         
  -9   8   5        480.03        461.71         5.58 o                         
  -8   8   5        573.97        613.85         9.54 o                         
  -7   8   5       2458.29       2448.07        19.03 o                         
  -6   8   5         93.46         80.39         2.73 o                         
  -5   8   5        389.37        424.17         6.29 o                         
  -4   8   5        360.49        353.35        18.16 o                         
  -3   8   5        714.28        771.02        14.34 o                         
  -2   8   5       2586.26       2733.83        25.37 o                         
  -1   8   5       1941.97       1715.24        28.65 o                         
   0   8   5          0.40         21.68         3.28 o                         
   1   8   5        359.20        397.54         7.82 o                         
   2   8   5        210.33        197.63         7.16 o                         
   3   8   5        458.67        373.23        13.79 o                         
   4   8   5        320.79        377.58         5.72 o                         
   5   8   5          1.58         26.87         1.96 o                         
   6   8   5        111.59        100.17         3.07 o                         
   7   8   5        111.65        106.18         4.54 o                         
   8   8   5        641.08        606.03        14.32 o                         
   9   8   5         11.88         18.69         1.69 o                         
 -12   9   5        593.88        609.91         6.79 o                         
 -11   9   5        229.41        252.27         4.81 o                         
 -10   9   5          2.84         20.78         3.71 o                         
  -9   9   5       2785.20       2825.98        24.77 o                         
  -8   9   5       2445.16       2509.75        28.18 o                         
  -7   9   5       8462.19       8188.89        45.46 o                         
  -6   9   5       1282.10       1191.09        11.74 o                         
  -5   9   5        223.99        229.19         3.57 o                         
  -4   9   5          6.22         19.65         2.38 o                         
  -3   9   5         65.48         71.37         5.98 o                         
  -2   9   5       7785.41       7638.73        68.92 o                         
  -1   9   5       7037.37       7209.23       148.60 o                         
   0   9   5       3838.44       4079.78        40.07 o                         
   1   9   5       1164.31       1180.45        15.01 o                         
   2   9   5       1980.87       1927.14        18.43 o                         
   3   9   5          1.28          8.67         1.06 o                         
   4   9   5        496.33        489.71         7.41 o                         
   5   9   5       2217.48       2072.75        24.35 o                         
   6   9   5        727.93        735.79         8.52 o                         
   7   9   5        628.94        681.54        21.29 o                         
   8   9   5        678.52        714.21        10.72 o                         
   9   9   5          0.77          2.08         1.25 o                         
 -12  10   5        314.51        341.44         8.73 o                         
 -11  10   5          3.59         12.59         1.83 o                         
 -10  10   5        128.41        125.02         3.65 o                         
  -9  10   5       1560.28       1577.79        18.73 o                         
  -8  10   5         48.83         49.80         2.38 o                         
  -7  10   5       1834.61       1818.42        14.38 o                         
  -6  10   5         43.98         71.27         4.63 o                         
  -5  10   5       2376.93       2321.76        12.41 o                         
  -4  10   5       1679.43       1535.67        15.00 o                         
  -3  10   5       1583.84       1698.93        26.26 o                         
  -2  10   5       2821.54       2876.92        23.87 o                         
  -1  10   5         28.19         30.53         1.52 o                         
   0  10   5         94.29        105.48         2.98 o                         
   1  10   5         64.63         78.51         3.81 o                         
   2  10   5       1241.66       1241.63        13.82 o                         
   3  10   5       1300.03       1225.69        15.60 o                         
   4  10   5        258.58        285.22         8.23 o                         
   5  10   5        728.72        730.62        10.74 o                         
   6  10   5        320.09        293.69        10.24 o                         
   7  10   5         83.97         76.42         7.58 o                         
   8  10   5         36.14         52.65         3.46 o                         
 -12  11   5         16.33         14.02         1.02 o                         
 -11  11   5        398.34        463.60         5.34 o                         
 -10  11   5          0.21         14.91         1.52 o                         
  -9  11   5        215.14        257.40         9.90 o                         
  -8  11   5        479.25        461.54         8.07 o                         
  -7  11   5        227.43        242.18         4.22 o                         
  -6  11   5          3.34         19.45         1.45 o                         
  -5  11   5         21.67         65.42         2.37 o                         
  -4  11   5       1422.99       1547.09        21.33 o                         
  -3  11   5        135.27        169.40         3.75 o                         
  -2  11   5       1320.28       1344.89        11.83 o                         
  -1  11   5        833.03        873.49        14.75 o                         
   0  11   5         14.62         34.42         2.89 o                         
   1  11   5         58.51         50.29         1.83 o                         
   2  11   5         22.80         53.22         4.04 o                         
   3  11   5       1023.25       1003.73        18.94 o                         
   4  11   5         43.14         33.84         2.49 o                         
   5  11   5        774.86        748.02        37.14 o                         
   6  11   5        168.63        237.02         6.46 o                         
   7  11   5        421.33        462.69        16.61 o                         
   8  11   5        132.20        134.33         4.65 o                         
 -12  12   5          1.59          2.49         0.71 o                         
 -11  12   5        111.12        144.25         3.95 o                         
 -10  12   5         44.92         44.58         2.36 o                         
  -9  12   5        459.29        469.22         6.43 o                         
  -8  12   5          7.46         17.12         1.36 o                         
  -7  12   5       3689.47       3595.92        31.17 o                         
  -6  12   5       3450.16       3486.48        26.05 o                         
  -5  12   5       2387.06       2390.64        18.15 o                         
  -4  12   5       4778.49       4501.52        34.32 o                         
  -3  12   5        156.68        177.64         3.07 o                         
  -2  12   5        839.09        896.99        10.35 o                         
  -1  12   5        245.77        227.89         3.32 o                         
   0  12   5       3271.47       3237.54        22.92 o                         
   1  12   5        352.92        291.81         4.23 o                         
   2  12   5         74.71         94.04         3.56 o                         
   3  12   5       5559.86       5529.21        34.55 o                         
   4  12   5       1155.28       1085.64        17.84 o                         
   5  12   5       1867.11       1879.81        25.85 o                         
   6  12   5        289.40        339.97         9.67 o                         
   7  12   5          1.43         10.24         1.58 o                         
   8  12   5         13.68         20.54         2.46 o                         
 -12  13   5         46.35         32.17         2.59 o                         
 -11  13   5        144.54        150.03         3.41 o                         
 -10  13   5         73.84         87.61         2.96 o                         
  -9  13   5        625.37        671.79         9.91 o                         
  -8  13   5         78.55         77.04         2.76 o                         
  -7  13   5        546.28        541.33         7.76 o                         
  -6  13   5         52.80        101.77         3.74 o                         
  -5  13   5        290.46        313.21         4.91 o                         
  -4  13   5        169.13        217.66         3.33 o                         
  -3  13   5         59.69         51.09         1.86 o                         
  -2  13   5       2735.69       2680.04        18.49 o                         
  -1  13   5        127.85        125.18         3.43 o                         
   0  13   5        450.62        478.20         4.73 o                         
   1  13   5       1567.02       1500.02        16.47 o                         
   2  13   5        557.59        571.74         8.80 o                         
   3  13   5        183.51        205.04         5.10 o                         
   4  13   5         75.44         73.39         3.89 o                         
   5  13   5        169.59        205.84         7.44 o                         
   6  13   5        217.07        232.03         5.25 o                         
   7  13   5        581.76        574.97        34.92 o                         
   8  13   5        142.40        143.56         8.77 o                         
 -11  14   5        314.98        310.63         5.10 o                         
 -10  14   5        427.77        463.73         8.03 o                         
  -9  14   5         71.01         81.04         2.66 o                         
  -8  14   5         48.33         58.25         3.49 o                         
  -7  14   5          5.79         15.43         1.42 o                         
  -6  14   5          3.32         24.66         2.92 o                         
  -5  14   5        672.46        712.36         8.59 o                         
  -4  14   5       1498.96       1567.06        10.23 o                         
  -3  14   5        355.28        330.81         4.46 o                         
  -2  14   5        538.36        554.95         5.23 o                         
  -1  14   5          0.36          5.21         0.91 o                         
   0  14   5        477.68        516.08        12.65 o                         
   1  14   5          3.28         18.23         2.62 o                         
   2  14   5        413.32        370.75         6.17 o                         
   3  14   5       2007.25       1936.40        41.59 o                         
   4  14   5        314.62        313.21         7.40 o                         
   5  14   5         70.42         86.41         5.28 o                         
   6  14   5         87.36         90.56         3.05 o                         
   7  14   5          4.82         15.62         2.11 o                         
   8  14   5          3.54         10.62         2.28 o                         
 -11  15   5        157.44        152.49         3.07 o                         
 -10  15   5        264.86        271.20         4.12 o                         
  -9  15   5       2587.16       2579.71        18.78 o                         
  -8  15   5        563.45        639.88        10.54 o                         
  -7  15   5         27.66         35.41         2.00 o                         
  -6  15   5       2232.11       2281.95        15.23 o                         
  -5  15   5         57.51         80.26         5.61 o                         
  -4  15   5       3055.00       3112.76        17.25 o                         
  -3  15   5         22.97         30.84         1.66 o                         
  -2  15   5       1810.33       1691.67        15.80 o                         
  -1  15   5       1553.84       1513.95        15.39 o                         
   0  15   5       1994.70       2017.63        17.31 o                         
   1  15   5       3538.44       3451.72        22.49 o                         
   2  15   5        464.79        473.24         6.87 o                         
   3  15   5        471.72        467.63         7.33 o                         
   4  15   5          1.27         22.40         3.49 o                         
   5  15   5       2274.73       2322.41        23.89 o                         
   6  15   5         15.25         31.93         2.33 o                         
   7  15   5       1142.25       1012.24        40.08 o                         
   8  15   5       1081.00        780.91        14.47 o                         
 -11  16   5         96.50         83.25         3.07 o                         
 -10  16   5        205.54        203.49         4.61 o                         
  -9  16   5        549.26        592.08         6.53 o                         
  -8  16   5         14.39         31.60         1.81 o                         
  -7  16   5        645.30        610.21         7.36 o                         
  -6  16   5        396.82        429.04         6.34 o                         
  -5  16   5         45.39         43.28         2.44 o                         
  -4  16   5       2012.09       2069.11        17.43 o                         
  -3  16   5        495.89        540.03        12.19 o                         
  -2  16   5         73.15         75.51         2.09 o                         
  -1  16   5       1195.45       1115.00        12.05 o                         
   0  16   5        923.40        855.04         8.26 o                         
   1  16   5        322.62        321.52         4.91 o                         
   2  16   5          1.48         13.58         1.69 o                         
   3  16   5       1752.32       1756.32        27.00 o                         
   4  16   5        410.53        428.20         9.07 o                         
   5  16   5        128.98        161.06         5.01 o                         
   6  16   5        138.07        156.11         6.05 o                         
   7  16   5         23.94         24.36         2.26 o                         
 -11  17   5         50.64         43.80         2.96 o                         
 -10  17   5        328.12        319.65         8.60 o                         
  -9  17   5       1563.15       1671.93        18.78 o                         
  -8  17   5       1280.97       1364.74        11.56 o                         
  -7  17   5       1750.56       1793.06        13.91 o                         
  -6  17   5        799.27        728.74         7.54 o                         
  -5  17   5       1925.89       1976.09        16.70 o                         
  -4  17   5         55.99         58.17         2.79 o                         
  -3  17   5       3459.64       3432.84        25.50 o                         
  -2  17   5        605.06        636.62         6.07 o                         
  -1  17   5       1283.81       1338.36        11.01 o                         
   0  17   5       1350.15       1379.75        10.93 o                         
   1  17   5       2293.33       2334.68        15.97 o                         
   2  17   5       3597.37       3507.96        29.25 o                         
   3  17   5        218.56        236.65         5.10 o                         
   4  17   5        451.29        425.14         7.10 o                         
   5  17   5        435.86        452.19         7.29 o                         
   6  17   5       2108.68       2184.69        32.56 o                         
   7  17   5        292.63        205.79        17.96 o                         
 -10  18   5         79.90         92.94         3.27 o                         
  -9  18   5        397.57        425.12        11.54 o                         
  -8  18   5        138.17        139.56         3.67 o                         
  -7  18   5         66.71         89.41         3.64 o                         
  -6  18   5        644.71        648.65         7.36 o                         
  -5  18   5       5814.54       5744.52        59.62 o                         
  -4  18   5       2328.75       2248.07        18.63 o                         
  -3  18   5         60.05         62.39         2.24 o                         
  -2  18   5       1847.76       1827.12        15.19 o                         
  -1  18   5        374.03        373.35         4.74 o                         
   0  18   5          1.23         12.57         1.49 o                         
   1  18   5        139.06        147.88         3.67 o                         
   2  18   5       1329.34       1387.80        13.33 o                         
   3  18   5       1433.83       1453.20        16.91 o                         
   4  18   5       1331.03       1408.50        13.86 o                         
   5  18   5        846.16        862.11        12.54 o                         
   6  18   5        479.40        518.06        10.18 o                         
   7  18   5          9.75          5.93         0.99 o                         
 -10  19   5        149.00        172.42         8.44 o                         
  -9  19   5        441.25        459.96         7.07 o                         
  -8  19   5        962.79       1045.17        11.52 o                         
  -7  19   5         67.49         98.92         4.17 o                         
  -6  19   5       1027.25        989.27        11.63 o                         
  -5  19   5        493.96        532.89        13.71 o                         
  -4  19   5         10.18         34.27         2.35 o                         
  -3  19   5        179.52        206.63         6.48 o                         
  -2  19   5          1.74         17.16         1.27 o                         
  -1  19   5        297.31        267.21         6.04 o                         
   0  19   5         14.02         23.36         1.45 o                         
   1  19   5         75.89         89.93         3.50 o                         
   2  19   5          0.25          4.18         1.59 o                         
   3  19   5        228.72        248.31         8.52 o                         
   4  19   5         12.16         17.29         2.19 o                         
   5  19   5          4.59          8.73         1.90 o                         
   6  19   5         18.71         25.98         2.64 o                         
 -10  20   5        213.30        156.79         4.47 o                         
  -9  20   5          5.18         21.54         1.94 o                         
  -8  20   5         71.16         94.38         3.91 o                         
  -7  20   5       1705.57       1745.24        17.65 o                         
  -6  20   5       2503.20       2683.33        29.63 o                         
  -5  20   5        868.23        862.92        10.24 o                         
  -4  20   5       3816.87       3946.45        57.90 o                         
  -3  20   5       4121.66       4053.50        44.02 o                         
  -2  20   5         92.83         83.81         2.90 o                         
  -1  20   5          1.03         13.77         1.24 o                         
   0  20   5        249.14        270.79         4.55 o                         
   1  20   5        600.78        627.85         6.92 o                         
   2  20   5       1934.04       1977.13        15.51 o                         
   3  20   5       3077.88       3189.65        44.85 o                         
   4  20   5       1244.27       1269.58        15.86 o                         
   5  20   5        874.81        927.98        11.88 o                         
   6  20   5        429.49        401.41         8.64 o                         
  -9  21   5          9.78         12.26         3.27 o                         
  -8  21   5        499.08        526.86        10.40 o                         
  -7  21   5        284.93        316.83         6.01 o                         
  -6  21   5        285.97        345.90         9.59 o                         
  -5  21   5         22.85         29.20         2.17 o                         
  -4  21   5       1074.87       1097.66        14.98 o                         
  -3  21   5        108.55        114.23         5.38 o                         
  -2  21   5        971.32       1036.77        14.16 o                         
  -1  21   5         75.16         78.47         2.53 o                         
   0  21   5          7.07         19.45         1.32 o                         
   1  21   5        954.94       1061.81        11.81 o                         
   2  21   5        101.99        115.83         3.11 o                         
   3  21   5        334.90        348.44         8.03 o                         
   4  21   5        583.61        609.94        10.37 o                         
   5  21   5        600.88        634.45        17.28 o                         
   6  21   5         15.18         16.50         2.39 o                         
  -9  22   5        178.70        156.97         6.85 o                         
  -8  22   5        316.02        343.11         6.68 o                         
  -7  22   5         22.24         37.83         4.32 o                         
  -6  22   5        951.75       1033.42        11.35 o                         
  -5  22   5       1989.96       2180.57        29.36 o                         
  -4  22   5         79.73        107.52         5.29 o                         
  -3  22   5       1408.52       1500.40        19.91 o                         
  -2  22   5        803.45        742.42        21.40 o                         
  -1  22   5        185.93        205.26         4.62 o                         
   0  22   5         80.14        100.76         3.43 o                         
   1  22   5       1657.45       1677.51        13.63 o                         
   2  22   5        374.80        378.48         9.84 o                         
   3  22   5          4.19         27.93         2.06 o                         
   4  22   5       2251.62       2338.52        21.51 o                         
   5  22   5         20.02         37.81         2.08 o                         
  -9  23   5        210.32        152.33         8.88 o                         
  -8  23   5       1156.16       1083.40        20.01 o                         
  -7  23   5       1902.53       1994.35        25.13 o                         
  -6  23   5        162.32        174.67         4.39 o                         
  -5  23   5         14.99         27.45         2.82 o                         
  -4  23   5         47.15         54.85         3.20 o                         
  -3  23   5       2082.19       2092.66        27.97 o                         
  -2  23   5        370.16        377.60         8.59 o                         
  -1  23   5       3275.43       3335.88        24.57 o                         
   0  23   5       2110.76       2154.87        22.36 o                         
   1  23   5         30.25         40.70         2.07 o                         
   2  23   5       2064.13       2280.93        23.24 o                         
   3  23   5         31.70         55.37         2.51 o                         
   4  23   5         83.75        115.94         3.80 o                         
   5  23   5          2.66          8.96         1.38 o                         
  -8  24   5        104.78         94.40         3.68 o                         
  -7  24   5        844.11        853.17        44.22 o                         
  -6  24   5        278.19        288.34         5.63 o                         
  -5  24   5        388.44        397.69         6.62 o                         
  -4  24   5        295.66        302.16         8.86 o                         
  -3  24   5         41.59         66.64         3.20 o                         
  -2  24   5          2.52          9.27         2.95 o                         
  -1  24   5          0.44          6.23         1.99 o                         
   0  24   5         12.19         14.79         1.77 o                         
   1  24   5         38.39         37.46         2.13 o                         
   2  24   5        111.88        126.94         3.68 o                         
   3  24   5        252.93        252.48        12.58 o                         
   4  24   5        822.19        910.23        19.18 o                         
   5  24   5          0.29          2.49         1.25 o                         
  -8  25   5        265.57        182.27         6.54 o                         
  -7  25   5       1540.12       1451.80        19.87 o                         
  -6  25   5       1263.08       1257.52        30.57 o                         
  -5  25   5         50.13         60.63         2.81 o                         
  -4  25   5         44.52         52.21         2.92 o                         
  -3  25   5         30.65         32.90         2.20 o                         
  -2  25   5        236.11        227.64         7.37 o                         
  -1  25   5       1781.72       1733.47        42.81 o                         
   0  25   5        325.19        349.88         6.09 o                         
   1  25   5        293.54        280.35         6.20 o                         
   2  25   5        271.85        260.57         7.76 o                         
   3  25   5          9.16         17.91         1.44 o                         
   4  25   5        272.89        258.56         4.33 o                         
  -7  26   5         31.08         23.64         1.75 o                         
  -6  26   5       1030.84        968.44        12.14 o                         
  -5  26   5       2410.98       2383.15        69.28 o                         
  -4  26   5         68.63         81.06         4.70 o                         
  -3  26   5        663.51        723.98        15.20 o                         
  -2  26   5        366.77        395.73         9.11 o                         
  -1  26   5          3.36         11.78         3.74 o                         
   0  26   5         20.93         29.05         3.74 o                         
   1  26   5        234.29        235.61         5.67 o                         
   2  26   5        611.95        679.18        13.31 o                         
   3  26   5        740.21        743.22        28.79 o                         
  -6  27   5        182.12        147.29        24.03 o                         
  -5  27   5        200.98        184.98         6.51 o                         
  -4  27   5         84.58         78.86         4.55 o                         
  -3  27   5          5.43          5.93         1.78 o                         
  -2  27   5        494.47        479.63        11.67 o                         
  -1  27   5        296.72        302.23        13.19 o                         
   0  27   5          0.56          8.20         2.49 o                         
   1  27   5        202.15        208.01         5.08 o                         
   2  27   5         40.14         50.28         2.20 o                         
   3  27   5         18.90         24.06         1.83 o                         
  -5  28   5        687.76        608.88        10.71 o                         
  -4  28   5        456.37        493.15        14.75 o                         
  -3  28   5        266.21        300.25         6.52 o                         
  -2  28   5         42.24         36.12         2.35 o                         
  -1  28   5        104.12        127.39         5.20 o                         
   0  28   5         17.32         20.49         3.58 o                         
   1  28   5       1019.90        952.30        12.63 o                         
   2  28   5        494.85        426.36        11.22 o                         
  -4  29   5        306.60        228.89         7.89 o                         
  -3  29   5        169.47        175.13         7.68 o                         
  -2  29   5        194.87        206.18         8.31 o                         
  -1  29   5        197.73        201.14        17.80 o                         
   0  29   5        335.34        365.50        13.19 o                         
   1  29   5        285.96        284.14        19.11 o                         
  -2  30   5         35.84         38.30         3.11 o                         
  -1  30   5         76.18         67.65         6.33 o                         
 -12   0   6        301.08        284.10        17.70 o                         
 -11   0   6        310.43        358.26         7.77 o                         
 -10   0   6        389.21        432.07        10.87 o                         
  -9   0   6        987.96        912.37        16.86 o                         
  -8   0   6       4440.08       4174.85        48.79 o                         
  -7   0   6       4146.68       3948.74        73.00 o                         
  -6   0   6        278.98        288.35         8.80 o                         
  -5   0   6       4892.93       4243.06        39.35 o                         
  -4   0   6        134.52        166.70         5.22 o                         
  -3   0   6        361.62        402.87        12.41 o                         
  -2   0   6       6964.46       7256.84        96.48 o                         
  -1   0   6       5726.03       5432.99       113.91 o                         
   0   0   6        997.70        978.33        20.53 o                         
   1   0   6        361.95        310.10         8.65 o                         
   2   0   6      10209.06       9805.71       174.41 o                         
   3   0   6         18.41         17.09         2.43 o                         
   4   0   6       1829.28       1929.14        28.62 o                         
   5   0   6        552.90        499.45         9.99 o                         
   6   0   6          5.95          5.14         2.93 o                         
   7   0   6        701.65        744.88        15.32 o                         
   8   0   6          3.15          5.19         1.66 o                         
 -12   1   6        177.44        178.62         3.85 o                         
 -11   1   6         72.13         88.94         3.08 o                         
 -10   1   6       1535.96       1510.99        19.75 o                         
  -9   1   6       1170.59       1152.30        14.46 o                         
  -8   1   6         65.68         77.81         4.79 o                         
  -7   1   6       1861.74       1652.15        22.51 o                         
  -6   1   6        473.57        492.56         7.57 o                         
  -5   1   6        141.96        143.65         5.66 o                         
  -4   1   6        126.31        104.87         4.69 o                         
  -3   1   6       7679.12       7803.19        73.14 o                         
  -2   1   6        658.74        522.31        14.10 o                         
  -1   1   6       2048.87       2122.46        66.08 o                         
   0   1   6       3777.33       3350.85        33.12 o                         
   1   1   6       1857.82       1741.58        17.35 o                         
   2   1   6          8.71         18.83         3.88 o                         
   3   1   6         35.10         41.76         2.97 o                         
   4   1   6        520.60        520.70        10.67 o                         
   5   1   6        511.91        490.91         8.67 o                         
   6   1   6        474.99        466.47        12.51 o                         
   7   1   6          1.02          4.02         1.70 o                         
   8   1   6         47.62         44.47         2.34 o                         
 -12   2   6        463.06        519.59         9.34 o                         
 -11   2   6        561.78        555.64        14.62 o                         
 -10   2   6         50.82         85.46         4.10 o                         
  -9   2   6        769.76        756.29        17.20 o                         
  -8   2   6        153.35        150.55         4.65 o                         
  -7   2   6         92.28        111.70         3.56 o                         
  -6   2   6       4922.77       4724.39        60.53 o                         
  -5   2   6        909.20        954.20        10.80 o                         
  -4   2   6       1978.71       1818.75        19.66 o                         
  -3   2   6        782.07        816.92        15.05 o                         
  -2   2   6       1310.61       1410.38        24.22 o                         
  -1   2   6         22.68         25.17         2.91 o                         
   0   2   6       2684.79       2650.59        31.46 o                         
   1   2   6       1490.47       1422.71        23.59 o                         
   2   2   6       1438.73       1407.05        13.56 o                         
   3   2   6       2835.95       2738.26        22.99 o                         
   4   2   6        449.36        394.77         8.08 o                         
   5   2   6        867.20        840.14        12.91 o                         
   6   2   6          9.41         16.30         2.49 o                         
   7   2   6        224.42        241.99         8.52 o                         
   8   2   6         24.61         28.12         2.91 o                         
 -12   3   6        745.20        731.54        16.41 o                         
 -11   3   6         64.09         77.79         2.96 o                         
 -10   3   6       1629.60       1661.98        28.82 o                         
  -9   3   6        262.20        278.12         5.12 o                         
  -8   3   6       1678.90       1504.08        33.91 o                         
  -7   3   6        253.22        236.46         6.24 o                         
  -6   3   6        685.43        649.41        13.86 o                         
  -5   3   6        411.18        387.48         5.68 o                         
  -4   3   6        193.70        210.01         5.98 o                         
  -3   3   6       3130.87       2894.36        32.85 o                         
  -2   3   6       2381.06       2103.05        25.84 o                         
  -1   3   6       4005.38       4307.81        38.50 o                         
   0   3   6        725.22        702.95        16.51 o                         
   1   3   6       3507.62       3498.72        39.44 o                         
   2   3   6         51.98         48.32         2.24 o                         
   3   3   6        568.16        533.87         7.72 o                         
   4   3   6        533.68        555.13         8.04 o                         
   5   3   6        517.68        493.29        10.89 o                         
   6   3   6       1149.72       1097.91        16.93 o                         
   7   3   6       1474.73       1460.83        22.48 o                         
   8   3   6        958.93        839.83        16.01 o                         
 -12   4   6          6.93          7.26         1.00 o                         
 -11   4   6         86.40        101.73         2.78 o                         
 -10   4   6          2.84         34.88         1.91 o                         
  -9   4   6         39.18         37.58         2.21 o                         
  -8   4   6         39.72         58.52         2.83 o                         
  -7   4   6        221.82        191.29         5.00 o                         
  -6   4   6         89.14         90.03         2.69 o                         
  -5   4   6        172.04        208.05         7.21 o                         
  -4   4   6         52.24         69.65         3.60 o                         
  -3   4   6        988.89       1022.46        10.34 o                         
  -2   4   6        463.65        423.19        12.64 o                         
  -1   4   6          6.77         16.21         2.70 o                         
   0   4   6        429.56        419.63        22.55 o                         
   1   4   6        139.11        122.73         5.09 o                         
   2   4   6        116.67        155.99         7.25 o                         
   3   4   6        399.19        391.23        10.68 o                         
   4   4   6          7.61         18.39         1.95 o                         
   5   4   6        529.84        485.50        13.21 o                         
   6   4   6        291.65        317.62         8.20 o                         
   7   4   6          0.53         23.64         3.40 o                         
   8   4   6        439.78        398.25        24.67 o                         
 -12   5   6         22.74         36.63         4.40 o                         
 -11   5   6        914.04        979.49        19.01 o                         
 -10   5   6        818.16        828.09        17.47 o                         
  -9   5   6        219.85        218.46         5.35 o                         
  -8   5   6        325.28        268.95         4.86 o                         
  -7   5   6       1373.72       1358.41        21.19 o                         
  -6   5   6         64.70         84.29         2.51 o                         
  -5   5   6       2487.48       2484.14        28.05 o                         
  -4   5   6       1458.18       1329.05        12.28 o                         
  -3   5   6        756.33        719.75         8.07 o                         
  -2   5   6       2836.00       2858.26        30.25 o                         
  -1   5   6       3874.50       3708.03        30.64 o                         
   0   5   6        954.36        930.79        18.32 o                         
   1   5   6          1.70         27.14         2.98 o                         
   2   5   6          0.85         30.75         2.85 o                         
   3   5   6        124.85        129.24         3.57 o                         
   4   5   6         41.27         56.91         2.79 o                         
   5   5   6        855.02        849.06        13.00 o                         
   6   5   6       1869.44       1876.92        19.40 o                         
   7   5   6        295.13        293.73        10.28 o                         
   8   5   6        259.79        252.31         9.66 o                         
 -12   6   6        200.16        187.98         7.78 o                         
 -11   6   6        436.32        456.67         6.83 o                         
 -10   6   6        504.62        476.41         8.75 o                         
  -9   6   6         76.94         83.92         3.16 o                         
  -8   6   6         94.83        105.67         2.98 o                         
  -7   6   6        532.35        531.96         6.36 o                         
  -6   6   6       2050.75       1992.65        22.13 o                         
  -5   6   6       2960.22       2784.17        20.26 o                         
  -4   6   6        148.57        113.63         2.61 o                         
  -3   6   6        501.24        461.79         7.36 o                         
  -2   6   6       2237.99       2302.10        18.17 o                         
  -1   6   6       1332.04       1318.53        21.54 o                         
   0   6   6        538.19        524.67         8.05 o                         
   1   6   6        282.37        293.05        16.84 o                         
   2   6   6       4193.43       4259.01        35.82 o                         
   3   6   6         24.97         37.59         2.57 o                         
   4   6   6        805.88        742.47        13.73 o                         
   5   6   6        891.50        838.99        13.32 o                         
   6   6   6          0.13          8.38         1.88 o                         
   7   6   6         33.02         31.46         3.26 o                         
   8   6   6        266.13        247.78         8.72 o                         
 -12   7   6         91.00         97.66         3.58 o                         
 -11   7   6        562.18        559.04         5.52 o                         
 -10   7   6         12.88         23.65         1.55 o                         
  -9   7   6        166.05        155.36         4.46 o                         
  -8   7   6       1498.59       1417.67        16.05 o                         
  -7   7   6        123.36        136.04         3.40 o                         
  -6   7   6        127.08        154.19         3.50 o                         
  -5   7   6        963.42        956.96         7.56 o                         
  -4   7   6        659.45        677.63         8.24 o                         
  -3   7   6       1270.00       1346.61        11.41 o                         
  -2   7   6       1134.54       1101.51         8.88 o                         
  -1   7   6         27.84         34.74         2.95 o                         
   0   7   6         15.01         31.64         1.86 o                         
   1   7   6          2.97         18.39         2.27 o                         
   2   7   6        280.85        261.37         5.73 o                         
   3   7   6          2.75         13.36         1.40 o                         
   4   7   6         60.21         77.47         3.03 o                         
   5   7   6         10.72         23.58         2.09 o                         
   6   7   6         28.27         30.20         3.39 o                         
   7   7   6         29.48         32.12         2.67 o                         
   8   7   6         39.15         35.36         2.29 o                         
 -12   8   6        462.19        470.54         9.10 o                         
 -11   8   6        385.38        404.02         4.87 o                         
 -10   8   6         55.76         54.86         2.08 o                         
  -9   8   6        549.16        520.53         7.54 o                         
  -8   8   6       1567.17       1538.65        15.76 o                         
  -7   8   6       1462.46       1409.65        14.63 o                         
  -6   8   6       2604.00       2593.38        15.77 o                         
  -5   8   6       3609.75       3761.93        20.39 o                         
  -4   8   6       4000.29       3880.37        18.83 o                         
  -3   8   6        173.96        161.60         2.64 o                         
  -2   8   6        264.63        266.44         4.01 o                         
  -1   8   6        252.18        247.01         3.66 o                         
   0   8   6       1360.99       1377.77        11.37 o                         
   1   8   6       5882.77       5677.21        44.19 o                         
   2   8   6        577.47        544.84         6.89 o                         
   3   8   6        909.28        891.12         9.50 o                         
   4   8   6        600.51        540.79         7.77 o                         
   5   8   6        859.89        833.25        10.57 o                         
   6   8   6        210.64        214.62         6.50 o                         
   7   8   6        246.47        278.16         6.85 o                         
   8   8   6        277.83        250.80         8.41 o                         
 -12   9   6        147.84        157.29         2.97 o                         
 -11   9   6         22.57         18.71         1.22 o                         
 -10   9   6       1701.21       1567.01        16.75 o                         
  -9   9   6        575.23        571.53         6.74 o                         
  -8   9   6        199.15        200.91         3.74 o                         
  -7   9   6        223.82        241.75         5.97 o                         
  -6   9   6        642.27        668.17         6.35 o                         
  -5   9   6       1326.78       1362.55         9.33 o                         
  -4   9   6         39.84         97.82         2.52 o                         
  -3   9   6       5124.84       5087.97        57.05 o                         
  -2   9   6       1180.71       1256.11        16.00 o                         
  -1   9   6       3956.62       4020.70        44.46 o                         
   0   9   6        498.60        516.52        12.25 o                         
   1   9   6          2.48         13.21         2.53 o                         
   2   9   6          1.79         10.81         1.37 o                         
   3   9   6        966.15        937.71         9.26 o                         
   4   9   6       1188.42       1155.59        13.12 o                         
   5   9   6        380.38        418.17         9.62 o                         
   6   9   6        402.12        371.98        16.92 o                         
   7   9   6        103.84        147.22         6.11 o                         
   8   9   6         87.80         69.03         3.94 o                         
 -12  10   6        188.55        158.16         4.66 o                         
 -11  10   6          0.35         32.75         3.15 o                         
 -10  10   6        683.81        770.88         8.91 o                         
  -9  10   6        439.90        496.93         7.73 o                         
  -8  10   6          3.22         28.79         2.06 o                         
  -7  10   6         11.49         16.75         1.26 o                         
  -6  10   6        907.25        910.27         7.70 o                         
  -5  10   6        113.23        105.74         3.56 o                         
  -4  10   6       2774.07       2714.88        15.80 o                         
  -3  10   6        935.85        918.42         7.47 o                         
  -2  10   6       2163.87       2219.66        18.82 o                         
  -1  10   6        750.02        710.07        10.01 o                         
   0  10   6        815.46        815.35         7.45 o                         
   1  10   6       2012.34       2026.68        13.95 o                         
   2  10   6         61.23         78.54         2.87 o                         
   3  10   6       2663.11       2605.00        21.52 o                         
   4  10   6        435.72        435.16         7.80 o                         
   5  10   6          5.42         13.35         2.44 o                         
   6  10   6        319.52        317.11        10.68 o                         
   7  10   6        501.26        511.40         9.44 o                         
 -12  11   6         50.80         33.97         2.80 o                         
 -11  11   6       3906.10       4050.07        74.91 o                         
 -10  11   6        860.29        903.46        10.60 o                         
  -9  11   6       2314.22       2273.97        25.82 o                         
  -8  11   6       2104.02       2173.17        20.69 o                         
  -7  11   6          8.79         14.54         1.27 o                         
  -6  11   6       1820.52       1737.01        12.67 o                         
  -5  11   6       1207.76       1150.20         8.75 o                         
  -4  11   6       2952.57       2786.17        25.55 o                         
  -3  11   6         54.29        109.51         2.90 o                         
  -2  11   6       6433.43       6278.91        54.83 o                         
  -1  11   6       3730.09       3689.99        19.64 o                         
   0  11   6       1445.71       1492.74         9.66 o                         
   1  11   6       3226.37       3126.80        17.58 o                         
   2  11   6         40.03         50.74         2.88 o                         
   3  11   6         31.39         21.51         1.74 o                         
   4  11   6          7.67         25.25         2.29 o                         
   5  11   6       3869.30       3926.13        55.91 o                         
   6  11   6       1227.17       1282.90        24.09 o                         
   7  11   6        543.19        506.88        11.20 o                         
 -11  12   6          0.08         45.67         4.59 o                         
 -10  12   6        765.50        803.50         8.64 o                         
  -9  12   6         19.83         46.30         2.10 o                         
  -8  12   6        105.79        124.22         3.68 o                         
  -7  12   6        127.12        153.14         3.29 o                         
  -6  12   6        118.35        140.60         4.53 o                         
  -5  12   6        319.60        338.15         5.10 o                         
  -4  12   6       4882.40       4780.90        41.32 o                         
  -3  12   6        607.50        597.64         6.89 o                         
  -2  12   6       2427.76       2360.73        19.61 o                         
  -1  12   6        167.38        204.16         3.50 o                         
   0  12   6          2.03         18.56         1.35 o                         
   1  12   6        195.33        194.19         8.02 o                         
   2  12   6        205.66        218.50         4.82 o                         
   3  12   6       1063.72       1063.15        14.94 o                         
   4  12   6        326.64        311.44        15.19 o                         
   5  12   6        125.51        161.67         6.06 o                         
   6  12   6         81.76         86.26         4.66 o                         
   7  12   6        202.41        202.79         6.96 o                         
 -11  13   6        914.89        910.94        23.87 o                         
 -10  13   6        685.71        726.18        16.84 o                         
  -9  13   6       1968.51       1998.24        20.09 o                         
  -8  13   6        574.08        590.04         6.90 o                         
  -7  13   6        403.08        457.86         5.76 o                         
  -6  13   6         53.14         66.42         2.38 o                         
  -5  13   6        967.30        927.82         9.87 o                         
  -4  13   6        270.02        322.66         6.14 o                         
  -3  13   6       1807.86       1847.27        18.38 o                         
  -2  13   6       1779.43       1844.96        24.32 o                         
  -1  13   6       4796.14       4698.44        34.30 o                         
   0  13   6       2562.69       2542.27        17.37 o                         
   1  13   6          5.79         14.65         1.44 o                         
   2  13   6        153.39        146.29         4.00 o                         
   3  13   6        646.95        699.54         8.63 o                         
   4  13   6        735.88        728.60        11.31 o                         
   5  13   6       1297.20       1307.03        29.99 o                         
   6  13   6       1586.08       1632.53        17.77 o                         
   7  13   6         63.61         48.37         2.64 o                         
 -11  14   6        177.87        184.05        24.60 o                         
 -10  14   6          1.46         10.46         1.23 o                         
  -9  14   6         41.95         76.01         2.49 o                         
  -8  14   6        126.54        128.35         3.56 o                         
  -7  14   6         55.71         58.20         2.47 o                         
  -6  14   6        167.41        170.81         4.25 o                         
  -5  14   6        126.48        160.78         3.98 o                         
  -4  14   6       1034.97       1038.78         9.77 o                         
  -3  14   6        739.76        765.79         9.83 o                         
  -2  14   6         42.19         81.72         3.67 o                         
  -1  14   6        323.88        346.07         6.68 o                         
   0  14   6          5.02         16.54         1.53 o                         
   1  14   6       3413.43       3375.84        38.76 o                         
   2  14   6          4.12          7.85         1.55 o                         
   3  14   6        803.56        853.26        11.22 o                         
   4  14   6       2789.07       2871.27        23.96 o                         
   5  14   6         10.06         17.14         3.97 o                         
   6  14   6         54.26         70.91         3.80 o                         
   7  14   6         33.73         28.95         3.01 o                         
 -11  15   6        418.83        281.41         8.00 o                         
 -10  15   6        206.26        204.31         4.18 o                         
  -9  15   6         67.20         76.00         2.38 o                         
  -8  15   6        441.97        459.45         6.43 o                         
  -7  15   6        143.19        172.30         3.82 o                         
  -6  15   6         26.26         50.74         2.34 o                         
  -5  15   6        858.93        895.83         9.09 o                         
  -4  15   6       1583.45       1628.70        14.92 o                         
  -3  15   6        154.54        158.33         5.52 o                         
  -2  15   6        220.66        225.25         3.79 o                         
  -1  15   6       1557.17       1571.47        31.37 o                         
   0  15   6       2245.69       2210.63        13.58 o                         
   1  15   6          3.58         30.38         2.63 o                         
   2  15   6        714.20        712.21         9.36 o                         
   3  15   6        113.65        130.07         4.42 o                         
   4  15   6         99.53        125.17         7.90 o                         
   5  15   6        131.82        156.78        11.07 o                         
   6  15   6         40.13         57.01         3.92 o                         
 -11  16   6        121.42         80.77         4.36 o                         
 -10  16   6         58.90         86.70         5.13 o                         
  -9  16   6        347.05        386.07         7.14 o                         
  -8  16   6        370.11        404.80         8.81 o                         
  -7  16   6       3198.13       3330.90        36.87 o                         
  -6  16   6       8890.36       9250.46        45.83 o                         
  -5  16   6       2442.46       2478.34        17.41 o                         
  -4  16   6       3301.64       3431.63        24.04 o                         
  -3  16   6       1386.47       1473.20        16.17 o                         
  -2  16   6          0.66         11.77         1.32 o                         
  -1  16   6         68.32         89.03         2.54 o                         
   0  16   6       5909.09       5960.92        33.98 o                         
   1  16   6       3680.31       3634.07        22.09 o                         
   2  16   6        176.96        210.62         5.07 o                         
   3  16   6       2975.48       3180.38        28.69 o                         
   4  16   6        414.21        437.98        12.12 o                         
   5  16   6         19.96         29.84         2.40 o                         
   6  16   6        469.16        505.28         9.65 o                         
 -10  17   6         30.62         40.31         8.77 o                         
  -9  17   6         66.81         66.07         3.25 o                         
  -8  17   6        704.96        720.55         9.72 o                         
  -7  17   6        398.57        441.44        15.06 o                         
  -6  17   6         29.08         67.91         3.58 o                         
  -5  17   6         41.16         61.77         2.82 o                         
  -4  17   6       2311.10       2316.23        16.63 o                         
  -3  17   6        139.00        170.75         5.29 o                         
  -2  17   6        943.95       1038.29        15.62 o                         
  -1  17   6       1844.25       1880.31        18.52 o                         
   0  17   6        149.99        159.17         5.36 o                         
   1  17   6        332.58        397.59         6.19 o                         
   2  17   6         88.63         85.16         3.09 o                         
   3  17   6         15.12         26.55         3.18 o                         
   4  17   6         74.15         87.67         9.44 o                         
   5  17   6        301.45        304.83         5.67 o                         
   6  17   6        107.83        108.77         3.95 o                         
 -10  18   6         84.61         99.21         7.52 o                         
  -9  18   6         46.69         54.24         2.53 o                         
  -8  18   6        136.97        174.55         4.95 o                         
  -7  18   6        373.42        397.91         7.86 o                         
  -6  18   6        215.83        233.98         5.50 o                         
  -5  18   6       2681.02       2801.89        22.99 o                         
  -4  18   6         84.13        106.28         3.56 o                         
  -3  18   6         95.40        101.41         3.42 o                         
  -2  18   6        329.79        314.13         5.38 o                         
  -1  18   6       1510.20       1611.24        12.83 o                         
   0  18   6        310.21        292.53         8.98 o                         
   1  18   6        116.58        120.11         3.19 o                         
   2  18   6       1726.38       1682.12        22.53 o                         
   3  18   6          5.16         13.49         1.89 o                         
   4  18   6        727.55        780.80        12.90 o                         
   5  18   6        121.57        133.45         3.61 o                         
   6  18   6         54.21         47.04         3.32 o                         
 -10  19   6        401.49        287.36         8.62 o                         
  -9  19   6        437.10        451.44         8.57 o                         
  -8  19   6        943.95        978.31        13.34 o                         
  -7  19   6         15.65         26.55         2.01 o                         
  -6  19   6          3.97         10.58         1.93 o                         
  -5  19   6        295.54        330.77         6.65 o                         
  -4  19   6        154.09        209.77         5.44 o                         
  -3  19   6       3093.07       3190.47        45.95 o                         
  -2  19   6        989.78       1060.17        13.35 o                         
  -1  19   6       2447.29       2545.59        21.55 o                         
   0  19   6       1216.14       1182.86        12.49 o                         
   1  19   6        222.62        217.38         4.33 o                         
   2  19   6          5.21         12.80         1.52 o                         
   3  19   6         25.23         42.67         2.84 o                         
   4  19   6        806.34        888.18        11.91 o                         
   5  19   6          9.05          7.66         1.23 o                         
  -9  20   6        165.73        172.97         6.70 o                         
  -8  20   6         55.85         61.38         3.05 o                         
  -7  20   6         60.91         62.41         2.87 o                         
  -6  20   6       1258.02       1266.10        15.73 o                         
  -5  20   6         83.36         85.78         4.94 o                         
  -4  20   6        213.62        232.19         5.59 o                         
  -3  20   6         55.45         64.98         5.14 o                         
  -2  20   6         12.02         21.19         2.27 o                         
  -1  20   6        613.83        620.15         6.86 o                         
   0  20   6        132.85        142.39         3.18 o                         
   1  20   6        686.66        704.22         8.02 o                         
   2  20   6        201.30        218.10         4.62 o                         
   3  20   6        274.30        294.39         9.73 o                         
   4  20   6          5.56          9.88         1.79 o                         
   5  20   6         57.19         71.31         2.73 o                         
  -9  21   6       1387.46       1226.59        81.11 o                         
  -8  21   6         33.98         30.71         2.14 o                         
  -7  21   6        422.98        486.89         7.55 o                         
  -6  21   6         22.14         35.89         2.91 o                         
  -5  21   6         28.09         33.37         3.23 o                         
  -4  21   6        369.12        362.34         9.52 o                         
  -3  21   6       1036.02       1141.50        15.95 o                         
  -2  21   6        925.90        923.65        13.90 o                         
  -1  21   6        491.67        535.30         9.03 o                         
   0  21   6        663.81        717.75         7.61 o                         
   1  21   6         15.61         28.45         2.49 o                         
   2  21   6          0.81          5.98         1.44 o                         
   3  21   6        226.19        196.21         8.13 o                         
   4  21   6        767.74        744.99        12.57 o                         
   5  21   6        216.89        171.06         5.56 o                         
  -8  22   6        353.07        324.94         6.65 o                         
  -7  22   6         44.11         56.40         2.88 o                         
  -6  22   6          1.85          8.26         1.57 o                         
  -5  22   6        128.46        156.85         8.90 o                         
  -4  22   6         11.36         25.85         3.50 o                         
  -3  22   6        760.63        803.09        22.80 o                         
  -2  22   6        318.10        379.23         8.56 o                         
  -1  22   6        320.70        339.95         6.88 o                         
   0  22   6          2.93         10.66         1.32 o                         
   1  22   6        612.23        650.35         8.69 o                         
   2  22   6       1537.29       1602.32        23.56 o                         
   3  22   6        136.47        166.96         5.29 o                         
   4  22   6        713.11        803.56         8.91 o                         
  -8  23   6         34.05         33.94         3.63 o                         
  -7  23   6         11.12         16.67         1.68 o                         
  -6  23   6          0.59          6.00         1.36 o                         
  -5  23   6         11.52         22.04         2.14 o                         
  -4  23   6        371.62        369.98        12.41 o                         
  -3  23   6         30.42         26.89         3.72 o                         
  -2  23   6        413.98        394.75         6.70 o                         
  -1  23   6        234.07        211.05         4.71 o                         
   0  23   6         68.84         72.75         3.65 o                         
   1  23   6         26.72         28.36         2.22 o                         
   2  23   6         10.64         13.21         1.87 o                         
   3  23   6          5.06          3.40         1.80 o                         
   4  23   6         41.27         36.53         3.32 o                         
  -7  24   6        943.15        872.64        11.00 o                         
  -6  24   6        903.99        965.23        13.78 o                         
  -5  24   6       1747.01       1744.94        28.82 o                         
  -4  24   6       2186.68       2336.61        24.85 o                         
  -3  24   6        267.51        274.56         9.40 o                         
  -2  24   6         68.32         80.85         3.60 o                         
  -1  24   6        100.06         83.03         3.44 o                         
   0  24   6       1289.23       1429.82        15.83 o                         
   1  24   6        664.77        664.44        21.06 o                         
   2  24   6       1560.36       1589.71        20.76 o                         
   3  24   6        471.11        436.84         8.94 o                         
  -7  25   6          1.26          1.45         1.45 o                         
  -6  25   6        371.27        331.95         6.15 o                         
  -5  25   6         32.66         40.02         2.80 o                         
  -4  25   6         74.67         61.81         3.05 o                         
  -3  25   6        293.64        281.27         7.04 o                         
  -2  25   6        350.98        373.69         8.24 o                         
  -1  25   6        203.30        236.41        23.51 o                         
   0  25   6        163.91        180.97         4.86 o                         
   1  25   6        904.56        915.17        33.26 o                         
   2  25   6          6.59          6.76         1.41 o                         
   3  25   6        732.86        549.29        11.34 o                         
  -6  26   6         98.20         84.94         3.79 o                         
  -5  26   6       1638.17       1619.79        20.47 o                         
  -4  26   6        177.91        168.96         4.19 o                         
  -3  26   6          1.65          7.39         1.58 o                         
  -2  26   6        171.21        165.95         5.74 o                         
  -1  26   6        421.44        449.75        10.61 o                         
   0  26   6         55.35         33.44         2.43 o                         
   1  26   6        655.22        701.34        16.94 o                         
   2  26   6        846.62        743.13        20.08 o                         
  -5  27   6        117.70        110.76         5.81 o                         
  -4  27   6        351.60        293.92         5.77 o                         
  -3  27   6       4079.93       4011.53        50.07 o                         
  -2  27   6        483.03        468.16         9.42 o                         
  -1  27   6        893.13        943.34        14.70 o                         
   0  27   6       1506.51       1356.73       174.43 o                         
   1  27   6        208.75        209.85         6.96 o                         
  -4  28   6         11.61          7.78         1.76 o                         
  -3  28   6         20.71         24.51         2.91 o                         
  -2  28   6        274.93        250.58         8.41 o                         
  -1  28   6        251.58        243.40         5.61 o                         
 -12   1   7        456.71        467.23         6.40 o                         
 -11   1   7        477.01        464.21        15.08 o                         
 -10   1   7        140.02        146.55         4.53 o                         
  -9   1   7       1887.61       1798.50        38.18 o                         
  -8   1   7        173.97        177.48         6.17 o                         
  -7   1   7        133.05        113.80         3.73 o                         
  -6   1   7          8.05         31.95         2.99 o                         
  -5   1   7       3729.00       3686.69        58.04 o                         
  -4   1   7       2398.33       2363.25        41.85 o                         
  -3   1   7       3092.48       2899.03        35.51 o                         
  -2   1   7       4376.55       4107.63        59.27 o                         
  -1   1   7          6.46         16.66         2.26 o                         
   0   1   7        984.40       1003.30        16.48 o                         
   1   1   7       1214.37       1132.72        17.30 o                         
   2   1   7        797.32        778.14        13.29 o                         
   3   1   7        219.74        182.28         9.77 o                         
   4   1   7       1546.05       1467.37        30.49 o                         
   5   1   7       1372.74       1398.02        18.71 o                         
   6   1   7        451.32        442.90         9.21 o                         
   7   1   7        608.11        520.91        23.38 o                         
 -12   2   7        160.57        176.03         7.16 o                         
 -11   2   7        575.98        539.73        17.00 o                         
 -10   2   7         57.23         54.83         2.64 o                         
  -9   2   7        889.25        833.52        20.02 o                         
  -8   2   7        374.84        328.23         6.36 o                         
  -7   2   7       1080.53       1095.05        17.16 o                         
  -6   2   7        858.77        884.11        19.49 o                         
  -5   2   7        174.02        175.42         4.41 o                         
  -4   2   7       1479.69       1360.06        20.92 o                         
  -3   2   7        917.82        946.09        12.68 o                         
  -2   2   7       1563.85       1573.04        15.96 o                         
  -1   2   7         82.22        105.46         4.55 o                         
   0   2   7       1594.61       1515.15        20.53 o                         
   1   2   7        807.62        814.22        19.30 o                         
   2   2   7       1369.82       1298.13        17.26 o                         
   3   2   7       1258.78       1174.61        30.17 o                         
   4   2   7        266.73        228.97         7.31 o                         
   5   2   7         97.25         95.55         3.90 o                         
   6   2   7         34.85         32.34         2.85 o                         
   7   2   7        729.68        696.73        12.98 o                         
 -12   3   7         80.81         94.21         4.27 o                         
 -11   3   7          5.24         10.60         1.07 o                         
 -10   3   7        250.32        288.91         5.69 o                         
  -9   3   7        489.72        443.00         8.57 o                         
  -8   3   7        412.61        334.07        10.74 o                         
  -7   3   7       2342.41       2046.51        34.36 o                         
  -6   3   7          3.47         11.19         1.45 o                         
  -5   3   7         60.50        103.26         6.19 o                         
  -4   3   7         12.48         26.32         1.82 o                         
  -3   3   7         17.05         36.19         2.14 o                         
  -2   3   7          3.62         19.79         2.32 o                         
  -1   3   7       1111.52       1123.99        12.90 o                         
   0   3   7        174.70        168.96         5.19 o                         
   1   3   7        794.82        866.22        11.87 o                         
   2   3   7        961.02        883.54         9.85 o                         
   3   3   7         75.00         93.83         5.74 o                         
   4   3   7        253.74        258.45        10.60 o                         
   5   3   7        141.68        131.38         7.75 o                         
   6   3   7        186.71        187.56        11.26 o                         
   7   3   7         89.21        103.27         5.97 o                         
 -12   4   7        228.56        255.88         8.48 o                         
 -11   4   7          1.30          4.19         0.80 o                         
 -10   4   7        374.05        395.76        10.13 o                         
  -9   4   7         47.88         54.51         2.73 o                         
  -8   4   7       1596.03       1469.44        33.75 o                         
  -7   4   7       3852.38       3519.27        71.64 o                         
  -6   4   7        853.78        866.24        14.63 o                         
  -5   4   7       9616.26       9313.38        83.70 o                         
  -4   4   7       1888.80       1888.66        21.77 o                         
  -3   4   7         71.52         71.59         2.88 o                         
  -2   4   7       1819.68       1795.63        19.61 o                         
  -1   4   7       2385.60       2277.78        25.74 o                         
   0   4   7       2321.02       2278.15        37.69 o                         
   1   4   7        952.51        980.65        12.69 o                         
   2   4   7       6084.56       5745.68        34.67 o                         
   3   4   7       2658.12       2539.58        18.03 o                         
   4   4   7        296.57        294.17         7.99 o                         
   5   4   7         39.17         38.05         3.17 o                         
   6   4   7        211.45        226.45        14.64 o                         
   7   4   7        539.13        514.56         8.87 o                         
 -12   5   7       1480.42       1416.38        29.63 o                         
 -11   5   7        120.61        147.94         2.92 o                         
 -10   5   7         78.03         82.30         2.58 o                         
  -9   5   7       2103.78       1886.55        44.87 o                         
  -8   5   7        164.98        194.60         5.85 o                         
  -7   5   7        267.37        252.78         4.48 o                         
  -6   5   7        715.17        744.23         9.94 o                         
  -5   5   7       1268.99       1310.86        13.64 o                         
  -4   5   7         22.13         32.14         1.77 o                         
  -3   5   7       3493.55       3336.19        31.62 o                         
  -2   5   7       1559.72       1513.68        12.69 o                         
  -1   5   7         32.49         33.61         2.15 o                         
   0   5   7        954.72        923.44        23.50 o                         
   1   5   7        157.31        147.82         6.87 o                         
   2   5   7          3.37          4.53         1.28 o                         
   3   5   7         15.00         13.02         1.82 o                         
   4   5   7       1352.12       1275.59        29.05 o                         
   5   5   7         41.62         45.16         3.99 o                         
   6   5   7        197.35        189.54         7.10 o                         
   7   5   7        205.69        203.42        12.67 o                         
 -12   6   7         53.59         57.41         4.72 o                         
 -11   6   7         86.38        103.42         2.42 o                         
 -10   6   7        691.32        722.79        10.09 o                         
  -9   6   7       2247.05       2183.43        39.16 o                         
  -8   6   7        621.17        693.91        10.07 o                         
  -7   6   7        731.47        726.97         9.31 o                         
  -6   6   7       3081.47       2818.18        23.56 o                         
  -5   6   7          1.52          9.52         1.23 o                         
  -4   6   7          1.48          8.92         1.26 o                         
  -3   6   7         32.07         39.13         2.60 o                         
  -2   6   7       1874.34       1802.58        19.15 o                         
  -1   6   7         52.29         47.67         2.56 o                         
   0   6   7       3240.98       3215.46        31.70 o                         
   1   6   7       4434.41       4124.83        27.02 o                         
   2   6   7          6.15         24.28         3.08 o                         
   3   6   7         94.04        107.76         4.32 o                         
   4   6   7         76.36         72.21         3.62 o                         
   5   6   7         66.77         71.82         4.84 o                         
   6   6   7          3.10          5.43         1.39 o                         
   7   6   7         20.19         22.55         2.70 o                         
 -12   7   7         11.96         16.53         2.85 o                         
 -11   7   7        431.59        438.08        11.34 o                         
 -10   7   7        229.09        251.00         4.04 o                         
  -9   7   7       1185.76       1185.34        24.20 o                         
  -8   7   7       1147.58       1081.16        14.72 o                         
  -7   7   7         22.63         30.68         1.64 o                         
  -6   7   7        180.15        202.73         3.81 o                         
  -5   7   7         75.88         77.46         2.42 o                         
  -4   7   7       2329.62       2271.78        14.30 o                         
  -3   7   7        340.58        317.04         5.68 o                         
  -2   7   7       2793.76       2854.97        19.40 o                         
  -1   7   7       1117.62       1132.07        10.05 o                         
   0   7   7        646.52        632.72         9.95 o                         
   1   7   7        358.84        391.90         5.93 o                         
   2   7   7        230.32        210.81         4.25 o                         
   3   7   7        312.31        291.71         7.08 o                         
   4   7   7        352.47        395.35        10.28 o                         
   5   7   7       1575.56       1643.20        43.94 o                         
   6   7   7         75.54         75.98         6.12 o                         
   7   7   7       1105.60        918.77        17.28 o                         
 -12   8   7        199.15        145.01         7.01 o                         
 -11   8   7        125.41        128.22         5.12 o                         
 -10   8   7          6.07         54.08         3.99 o                         
  -9   8   7         47.36         69.62         2.40 o                         
  -8   8   7          2.00         26.70         1.86 o                         
  -7   8   7          5.82         12.47         1.37 o                         
  -6   8   7         60.85         54.69         2.10 o                         
  -5   8   7        445.41        495.16         6.85 o                         
  -4   8   7         96.62        164.63         6.79 o                         
  -3   8   7        270.55        304.12         5.88 o                         
  -2   8   7        160.67        161.64         3.33 o                         
  -1   8   7        432.35        403.85         5.63 o                         
   0   8   7        851.76        839.39         9.40 o                         
   1   8   7       1782.72       1750.46        21.25 o                         
   2   8   7        571.63        528.24         8.28 o                         
   3   8   7        587.87        628.38         8.33 o                         
   4   8   7        524.20        510.21        13.77 o                         
   5   8   7        138.39        137.88         6.24 o                         
   6   8   7        155.59        163.69         8.41 o                         
 -11   9   7        357.60        371.88         6.33 o                         
 -10   9   7       3188.73       3263.95        63.58 o                         
  -9   9   7        577.92        576.56         6.85 o                         
  -8   9   7          1.80          8.57         1.25 o                         
  -7   9   7        341.56        315.81         5.15 o                         
  -6   9   7       1448.99       1502.75        16.06 o                         
  -5   9   7        929.21        962.83         8.67 o                         
  -4   9   7       7807.65       7902.32        55.88 o                         
  -3   9   7       5882.38       5952.49        41.41 o                         
  -2   9   7         48.69         56.96         2.02 o                         
  -1   9   7       1624.61       1557.36        10.69 o                         
   0   9   7       3842.16       3907.25        20.60 o                         
   1   9   7        503.31        452.37         5.67 o                         
   2   9   7         42.63         66.49         2.70 o                         
   3   9   7       3464.23       3403.74        37.65 o                         
   4   9   7        372.01        334.83        11.83 o                         
   5   9   7        404.25        399.20        16.41 o                         
   6   9   7       1670.04       1742.90        21.62 o                         
 -11  10   7          0.14         12.33         1.21 o                         
 -10  10   7        139.18        162.36         5.60 o                         
  -9  10   7        163.59        156.15         5.30 o                         
  -8  10   7        431.96        459.34         8.24 o                         
  -7  10   7        742.99        748.10        12.45 o                         
  -6  10   7        447.58        450.19        10.22 o                         
  -5  10   7        856.88        868.69         7.82 o                         
  -4  10   7        241.38        234.77         5.48 o                         
  -3  10   7         50.68         72.22         2.74 o                         
  -2  10   7        217.13        227.07         3.68 o                         
  -1  10   7        101.02        106.51         3.52 o                         
   0  10   7         36.12         62.85         2.13 o                         
   1  10   7       2333.79       2329.43        29.98 o                         
   2  10   7        917.62       1007.60        13.06 o                         
   3  10   7         69.85        134.50         3.64 o                         
   4  10   7       1606.40       1577.72        18.56 o                         
   5  10   7          1.96          3.15         1.12 o                         
   6  10   7          0.17         19.02         1.99 o                         
 -11  11   7        168.57        174.09         3.98 o                         
 -10  11   7        305.68        285.22         5.41 o                         
  -9  11   7         15.97         23.90         1.63 o                         
  -8  11   7        708.99        718.48         8.66 o                         
  -7  11   7         14.23         25.95         1.62 o                         
  -6  11   7         50.80         74.01         2.65 o                         
  -5  11   7        132.55        152.00         3.50 o                         
  -4  11   7        816.50        860.89        31.30 o                         
  -3  11   7       1432.27       1503.43        13.36 o                         
  -2  11   7        788.31        803.33         7.83 o                         
  -1  11   7        105.76        109.42         3.81 o                         
   0  11   7         22.04         40.99         2.05 o                         
   1  11   7       1433.93       1422.29        14.21 o                         
   2  11   7         11.37         19.05         1.55 o                         
   3  11   7       1399.06       1337.27        28.57 o                         
   4  11   7         11.42         26.65         2.36 o                         
   5  11   7        111.20        106.87         4.76 o                         
   6  11   7        324.38        321.80        10.75 o                         
 -11  12   7        122.76        145.57         4.70 o                         
 -10  12   7        198.17        192.32         7.95 o                         
  -9  12   7        723.71        771.97         8.19 o                         
  -8  12   7        329.76        361.31         5.68 o                         
  -7  12   7        818.88        868.65         8.56 o                         
  -6  12   7       2536.52       2495.28        16.96 o                         
  -5  12   7       2706.04       2736.21        20.42 o                         
  -4  12   7        290.54        283.07         6.16 o                         
  -3  12   7        179.90        168.66         3.75 o                         
  -2  12   7        806.47        867.07        10.41 o                         
  -1  12   7          2.97         12.41         2.26 o                         
   0  12   7         16.76         25.41         1.45 o                         
   1  12   7       2291.47       2257.71        19.19 o                         
   2  12   7       2225.96       2174.86        18.98 o                         
   3  12   7        248.78        240.56         4.64 o                         
   4  12   7        238.56        227.61         8.11 o                         
   5  12   7          9.54         14.54         1.70 o                         
   6  12   7        118.18        119.49         4.03 o                         
 -11  13   7        356.55        305.70         8.31 o                         
 -10  13   7         36.94         36.03         2.27 o                         
  -9  13   7          1.07         17.20         1.55 o                         
  -8  13   7         51.62         69.92         2.64 o                         
  -7  13   7         27.11         46.88         2.24 o                         
  -6  13   7        478.49        522.58         7.00 o                         
  -5  13   7         22.78         31.87         2.31 o                         
  -4  13   7       2740.93       2889.19        30.36 o                         
  -3  13   7        199.64        213.59         7.20 o                         
  -2  13   7        582.33        625.64         9.40 o                         
  -1  13   7       1435.06       1441.27        11.16 o                         
   0  13   7        587.13        571.16         7.35 o                         
   1  13   7         11.70         19.48         1.59 o                         
   2  13   7        518.82        515.05         7.16 o                         
   3  13   7        636.62        663.18         8.39 o                         
   4  13   7         41.58         49.95         2.73 o                         
   5  13   7        101.45        131.23         4.36 o                         
   6  13   7         14.59         14.83         4.77 o                         
 -10  14   7         22.40         30.07         1.75 o                         
  -9  14   7        113.51        117.50         3.85 o                         
  -8  14   7        308.91        363.96         6.93 o                         
  -7  14   7        788.41        811.74         7.96 o                         
  -6  14   7        495.92        559.49         7.59 o                         
  -5  14   7        199.31        179.36         5.39 o                         
  -4  14   7        311.15        325.26         5.56 o                         
  -3  14   7          0.22          7.13         1.29 o                         
  -2  14   7        425.64        431.88         7.34 o                         
  -1  14   7        441.61        454.10         5.67 o                         
   0  14   7         10.26         23.95         1.92 o                         
   1  14   7        178.01        231.58         4.31 o                         
   2  14   7        415.24        399.67         9.05 o                         
   3  14   7        156.68        153.09         3.94 o                         
   4  14   7         13.16         20.56         1.85 o                         
   5  14   7         24.30         29.71         2.22 o                         
 -10  15   7        507.56        519.56        38.08 o                         
  -9  15   7         38.92         43.51         2.76 o                         
  -8  15   7       1276.04       1327.84        22.93 o                         
  -7  15   7         58.09         72.75         2.56 o                         
  -6  15   7       1067.35       1094.84        15.86 o                         
  -5  15   7         44.82         52.15         3.26 o                         
  -4  15   7        733.61        802.77        15.04 o                         
  -3  15   7        321.68        339.57         5.67 o                         
  -2  15   7       1277.19       1345.47        12.24 o                         
  -1  15   7       1468.32       1619.18        11.28 o                         
   0  15   7        281.03        319.79         5.41 o                         
   1  15   7         41.45         40.69         2.21 o                         
   2  15   7         51.43         48.97         2.52 o                         
   3  15   7       1287.16       1301.87        10.98 o                         
   4  15   7          4.75         18.49         2.33 o                         
   5  15   7        726.00        693.51        11.72 o                         
 -10  16   7        124.96        161.31         6.54 o                         
  -9  16   7          7.58         12.89         1.43 o                         
  -8  16   7         34.06         53.55         2.62 o                         
  -7  16   7        314.34        269.05         4.83 o                         
  -6  16   7        733.22        779.78        10.72 o                         
  -5  16   7        220.92        215.68         5.15 o                         
  -4  16   7         30.82         35.26         2.59 o                         
  -3  16   7       1413.06       1444.40        14.66 o                         
  -2  16   7        106.62        117.64         3.48 o                         
  -1  16   7        104.23        124.54         3.11 o                         
   0  16   7          0.19          7.06         1.27 o                         
   1  16   7         46.35         77.56         3.59 o                         
   2  16   7          8.22         22.96         3.61 o                         
   3  16   7         48.06         65.03         2.54 o                         
   4  16   7         19.64         20.39         1.92 o                         
   5  16   7         24.73         23.76         2.91 o                         
 -10  17   7        448.52        316.08         8.10 o                         
  -9  17   7        522.65        499.99        10.67 o                         
  -8  17   7        122.11        128.98         5.15 o                         
  -7  17   7         61.52         77.86         2.79 o                         
  -6  17   7        309.42        368.63         6.76 o                         
  -5  17   7        152.58        175.98         4.27 o                         
  -4  17   7          1.06          5.47         1.89 o                         
  -3  17   7       3339.33       3558.98        37.42 o                         
  -2  17   7        147.23        159.29         4.29 o                         
  -1  17   7         30.69         42.47         2.16 o                         
   0  17   7        221.86        250.67         4.62 o                         
   1  17   7         27.18         33.75         2.05 o                         
   2  17   7          9.46         11.11         1.54 o                         
   3  17   7         32.17         34.81         2.07 o                         
   4  17   7        844.35        841.48        10.05 o                         
   5  17   7        113.93         88.44         4.36 o                         
  -9  18   7        165.84        184.40         5.71 o                         
  -8  18   7         85.73         87.12         4.06 o                         
  -7  18   7       1214.99       1298.05        32.22 o                         
  -6  18   7        762.52        787.95        10.74 o                         
  -5  18   7        685.69        772.12         9.45 o                         
  -4  18   7          2.03         11.81         1.85 o                         
  -3  18   7        482.35        516.34        16.43 o                         
  -2  18   7        118.34        130.37         5.48 o                         
  -1  18   7        917.11        921.10         9.63 o                         
   0  18   7          1.14          4.09         1.25 o                         
   1  18   7       1381.47       1521.45        15.34 o                         
   2  18   7       1343.91       1447.13        11.48 o                         
   3  18   7        172.74        185.78         4.42 o                         
   4  18   7       3128.08       3345.01        44.60 o                         
  -9  19   7         52.30         40.22         3.68 o                         
  -8  19   7        113.40         96.19         3.96 o                         
  -7  19   7        556.03        597.31        17.38 o                         
  -6  19   7       1741.93       1827.40        22.87 o                         
  -5  19   7        486.25        528.52         7.97 o                         
  -4  19   7        690.35        757.67        17.04 o                         
  -3  19   7         22.72         32.83         3.61 o                         
  -2  19   7        607.71        672.42         9.38 o                         
  -1  19   7        311.48        296.95         5.56 o                         
   0  19   7        131.67        140.46         3.51 o                         
   1  19   7        384.91        445.24         5.65 o                         
   2  19   7       1386.26       1485.95        13.11 o                         
   3  19   7        110.74        130.67         7.45 o                         
   4  19   7         51.48         56.77         4.46 o                         
  -9  20   7        515.55        332.94         8.42 o                         
  -8  20   7        667.30        588.88        68.48 o                         
  -7  20   7        828.40        843.08        37.77 o                         
  -6  20   7       1884.50       2109.64        22.32 o                         
  -5  20   7        492.36        509.91         9.21 o                         
  -4  20   7       1657.82       1792.48        19.22 o                         
  -3  20   7        398.57        421.62        10.43 o                         
  -2  20   7        217.29        233.04         4.71 o                         
  -1  20   7         48.45         45.90         2.05 o                         
   0  20   7       1600.90       1666.18        13.29 o                         
   1  20   7        312.25        313.99         6.10 o                         
   2  20   7        447.76        442.65         7.65 o                         
   3  20   7       1764.44       1833.68        28.08 o                         
   4  20   7         46.56         60.30         3.53 o                         
  -8  21   7        423.93        387.97        10.60 o                         
  -7  21   7         27.66         30.34         2.38 o                         
  -6  21   7         84.70        127.37         6.09 o                         
  -5  21   7        186.44        186.21         6.49 o                         
  -4  21   7       1077.17       1230.12        17.70 o                         
  -3  21   7        142.93        152.68         6.03 o                         
  -2  21   7         77.75         90.61         3.48 o                         
  -1  21   7        148.50        161.43         3.21 o                         
   0  21   7         56.46         77.10         2.75 o                         
   1  21   7        713.17        762.95        11.40 o                         
   2  21   7          7.55         14.28         2.34 o                         
   3  21   7         19.95         19.67         1.63 o                         
  -8  22   7        144.30         97.38         4.36 o                         
  -7  22   7        677.78        683.78        13.40 o                         
  -6  22   7        146.91        122.38         8.77 o                         
  -5  22   7       1147.29       1224.67        16.26 o                         
  -4  22   7          1.26          7.80         2.59 o                         
  -3  22   7        284.20        272.09         5.17 o                         
  -2  22   7        509.15        508.00         8.97 o                         
  -1  22   7        214.08        252.30         6.33 o                         
   0  22   7        466.78        443.09         8.64 o                         
   1  22   7        179.87        167.41         5.01 o                         
   2  22   7       1072.37       1121.45        19.49 o                         
   3  22   7         55.09         39.65         3.11 o                         
  -7  23   7         57.58         40.47         2.01 o                         
  -6  23   7        136.84        134.52         6.95 o                         
  -5  23   7       2041.71       1962.55        27.03 o                         
  -4  23   7        581.10        576.01         7.89 o                         
  -3  23   7       2334.68       2492.24        33.62 o                         
  -2  23   7       1253.34       1231.12        18.76 o                         
  -1  23   7        312.57        297.90         9.31 o                         
   0  23   7       1262.41       1254.13        18.63 o                         
   1  23   7        109.03         99.75         5.65 o                         
   2  23   7         47.84         52.62         2.86 o                         
  -6  24   7         67.73         54.93         2.09 o                         
  -5  24   7        900.62        896.81        13.71 o                         
  -4  24   7        116.32        111.51         3.49 o                         
  -3  24   7         50.18         44.87         2.41 o                         
  -2  24   7        338.78        290.81         7.00 o                         
  -1  24   7          4.44          6.53         1.74 o                         
   0  24   7        165.73        190.96         4.90 o                         
   1  24   7         22.94         36.75         3.79 o                         
  -5  25   7        919.34        811.05        22.05 o                         
  -4  25   7        242.24        223.43         5.80 o                         
  -3  25   7          8.85          7.23         1.27 o                         
  -2  25   7        217.90        196.19        29.74 o                         
  -1  25   7         22.46         26.05         3.42 o                         
   0  25   7        131.43        137.75         6.44 o                         
  -4  26   7        180.86        161.45         5.81 o                         
  -3  26   7         10.24         13.08         2.28 o                         
  -2  26   7          0.69          8.20         1.97 o                         
  -1  26   7        225.35        194.60         6.96 o                         
 -11   0   8         79.37         75.79         2.85 o                         
 -10   0   8        730.88        662.99        13.65 o                         
  -9   0   8        807.22        800.67        24.78 o                         
  -8   0   8        271.75        334.30        11.27 o                         
  -7   0   8       1265.89       1222.04        22.52 o                         
  -6   0   8       1358.04       1326.38        32.15 o                         
  -5   0   8        710.15        647.10        14.55 o                         
  -4   0   8        958.68        950.37        17.72 o                         
  -3   0   8         56.06         54.83         4.28 o                         
  -2   0   8       1052.25       1018.61        16.56 o                         
  -1   0   8        272.18        276.78         8.69 o                         
   0   0   8       3286.49       3264.80        37.22 o                         
   1   0   8        700.36        737.64        12.61 o                         
   2   0   8          5.27          5.29         3.22 o                         
   3   0   8        150.36        141.55         7.00 o                         
   4   0   8         94.87         96.00         7.06 o                         
   5   0   8          0.48          7.89         2.70 o                         
   6   0   8          0.72          1.97         1.35 o                         
 -11   1   8         17.26         24.69         1.29 o                         
 -10   1   8         17.69         26.07         1.80 o                         
  -9   1   8        278.95        287.75         8.47 o                         
  -8   1   8       1076.35       1036.76        24.20 o                         
  -7   1   8          4.90         18.43         2.49 o                         
  -6   1   8        190.77        169.08         5.18 o                         
  -5   1   8        553.65        473.23        10.54 o                         
  -4   1   8        320.75        317.42         6.12 o                         
  -3   1   8        443.89        421.62         8.72 o                         
  -2   1   8        477.32        477.69         9.16 o                         
  -1   1   8        159.40        170.28         5.15 o                         
   0   1   8         13.14         24.66         2.61 o                         
   1   1   8        185.62        184.90         6.45 o                         
   2   1   8        244.95        257.27         8.55 o                         
   3   1   8         53.84         40.08         4.00 o                         
   4   1   8         77.12         54.78         4.15 o                         
   5   1   8         17.77         25.42         2.89 o                         
   6   1   8        348.41        331.18        10.91 o                         
 -11   2   8        112.69         89.08         6.97 o                         
 -10   2   8        266.28        240.13         6.64 o                         
  -9   2   8       1268.99       1190.50        19.22 o                         
  -8   2   8        485.93        433.58         9.24 o                         
  -7   2   8        196.00        177.06         6.23 o                         
  -6   2   8       2335.12       2240.90        28.42 o                         
  -5   2   8         42.66         48.06         2.76 o                         
  -4   2   8        849.77        862.05        12.46 o                         
  -3   2   8        947.52        937.68        12.23 o                         
  -2   2   8       3362.59       3409.74        32.54 o                         
  -1   2   8        272.03        234.69         5.80 o                         
   0   2   8       2930.31       2894.03        28.07 o                         
   1   2   8       1099.43       1095.08        12.46 o                         
   2   2   8         11.02         15.91         2.02 o                         
   3   2   8        838.86        812.10        46.18 o                         
   4   2   8         21.56         22.41         2.69 o                         
   5   2   8          5.12         11.54         1.72 o                         
   6   2   8         10.18         20.33         2.13 o                         
 -11   3   8        840.16        844.25        27.88 o                         
 -10   3   8         18.30         22.25         1.67 o                         
  -9   3   8         86.35        103.79         3.45 o                         
  -8   3   8       1399.21       1387.95        17.48 o                         
  -7   3   8       1564.36       1541.25        27.56 o                         
  -6   3   8         47.13         65.63         4.07 o                         
  -5   3   8        594.27        566.00        11.41 o                         
  -4   3   8       3202.25       3251.87        28.14 o                         
  -3   3   8        431.76        436.43        13.31 o                         
  -2   3   8       2407.96       2379.87        20.78 o                         
  -1   3   8       1725.71       1793.77        15.70 o                         
   0   3   8        809.59        762.08         9.76 o                         
   1   3   8        509.85        527.19         7.83 o                         
   2   3   8       1053.08       1122.17        17.67 o                         
   3   3   8        599.62        560.99        21.60 o                         
   4   3   8        506.37        458.92        11.57 o                         
   5   3   8       1048.13        920.32        10.07 o                         
   6   3   8         84.61         71.31         3.94 o                         
 -11   4   8        270.76        245.17        14.48 o                         
 -10   4   8         58.96         70.22         2.73 o                         
  -9   4   8        698.69        663.96        14.02 o                         
  -8   4   8          1.81         24.36         3.52 o                         
  -7   4   8        190.98        200.49         8.36 o                         
  -6   4   8       1437.40       1301.15        13.91 o                         
  -5   4   8        296.18        323.85         5.99 o                         
  -4   4   8        396.92        396.94         9.46 o                         
  -3   4   8        602.03        583.95         9.16 o                         
  -2   4   8        512.82        528.77        12.23 o                         
  -1   4   8       2261.44       2232.80        34.39 o                         
   0   4   8        734.56        759.44        23.75 o                         
   1   4   8        113.85        125.98         3.87 o                         
   2   4   8       1216.92       1170.10        24.46 o                         
   3   4   8        833.16        778.45        16.06 o                         
   4   4   8        186.24        216.20         4.49 o                         
   5   4   8         20.08         18.10         1.69 o                         
   6   4   8        179.25        176.62         6.02 o                         
 -11   5   8        714.67        702.95         8.42 o                         
 -10   5   8        620.86        603.13        11.60 o                         
  -9   5   8        157.53        150.60         3.95 o                         
  -8   5   8          2.18          7.86         1.34 o                         
  -7   5   8        467.45        437.15        10.61 o                         
  -6   5   8       1291.35       1205.47        18.06 o                         
  -5   5   8        468.75        436.82         7.71 o                         
  -4   5   8       1442.24       1400.71        17.40 o                         
  -3   5   8       5976.51       6082.52        49.85 o                         
  -2   5   8        833.02        840.24        11.88 o                         
  -1   5   8        198.36        205.56         4.37 o                         
   0   5   8         72.43        104.30         3.56 o                         
   1   5   8         95.60         89.22         3.51 o                         
   2   5   8          0.79          5.09         1.32 o                         
   3   5   8        412.58        394.57         8.36 o                         
   4   5   8       1155.45       1044.12        37.18 o                         
   5   5   8         51.01         49.71         3.74 o                         
 -11   6   8          5.19         10.52         1.38 o                         
 -10   6   8         21.01         25.16         1.37 o                         
  -9   6   8        135.51        130.91         4.36 o                         
  -8   6   8        556.56        505.36         6.90 o                         
  -7   6   8       1597.28       1539.75        23.08 o                         
  -6   6   8         56.49         73.55         3.08 o                         
  -5   6   8        249.69        275.20         5.37 o                         
  -4   6   8       1375.03       1391.26        13.87 o                         
  -3   6   8        345.60        356.33         6.02 o                         
  -2   6   8       2776.44       2821.60        39.96 o                         
  -1   6   8       1530.13       1511.96        26.25 o                         
   0   6   8       1882.50       1942.95        17.94 o                         
   1   6   8        315.20        324.88         5.87 o                         
   2   6   8        634.76        579.20         8.11 o                         
   3   6   8       1531.02       1400.27        16.82 o                         
   4   6   8         26.10         26.68         1.88 o                         
   5   6   8        263.43        223.43         7.48 o                         
 -11   7   8        106.17         96.26         2.70 o                         
 -10   7   8        201.82        219.04         5.89 o                         
  -9   7   8          0.47          4.62         1.27 o                         
  -8   7   8        311.95        320.69         6.69 o                         
  -7   7   8         31.46         55.80         2.41 o                         
  -6   7   8         72.07         86.78         3.11 o                         
  -5   7   8         48.96         89.31         3.23 o                         
  -4   7   8        841.86        806.77         9.87 o                         
  -3   7   8         39.97         53.88         2.98 o                         
  -2   7   8          8.28         17.81         1.84 o                         
  -1   7   8        323.25        327.39         5.92 o                         
   0   7   8         44.85         52.83         3.00 o                         
   1   7   8         30.69         39.70         2.25 o                         
   2   7   8        129.35        132.29         3.70 o                         
   3   7   8         17.71         38.54         3.30 o                         
   4   7   8         68.85         65.95         2.27 o                         
   5   7   8          2.10          6.75         1.76 o                         
 -11   8   8         98.31         81.73         3.74 o                         
 -10   8   8        405.68        408.02        10.81 o                         
  -9   8   8        142.87        164.38         4.39 o                         
  -8   8   8       1681.68       1653.79        21.58 o                         
  -7   8   8        436.75        449.30         6.77 o                         
  -6   8   8          5.78         14.02         1.75 o                         
  -5   8   8        774.02        787.73        10.43 o                         
  -4   8   8        235.56        254.28         5.60 o                         
  -3   8   8        188.24        191.00         4.17 o                         
  -2   8   8        449.65        472.22         9.93 o                         
  -1   8   8       2309.12       2334.38        20.47 o                         
   0   8   8         57.72         75.18         2.55 o                         
   1   8   8        396.82        427.40         9.04 o                         
   2   8   8       1889.05       1807.42        14.07 o                         
   3   8   8          6.38         16.27         1.51 o                         
   4   8   8        114.47        111.74         5.27 o                         
   5   8   8          2.07          5.13         1.32 o                         
 -11   9   8        235.58        193.85        10.07 o                         
 -10   9   8        136.65        139.96         3.12 o                         
  -9   9   8        222.68        260.63         7.20 o                         
  -8   9   8         19.89         45.74         2.15 o                         
  -7   9   8         94.04         93.02         2.76 o                         
  -6   9   8        118.83        119.08         4.30 o                         
  -5   9   8         53.78         64.49         3.26 o                         
  -4   9   8          0.46         12.86         2.00 o                         
  -3   9   8       2500.53       2509.80        19.67 o                         
  -2   9   8        903.38        909.43        15.49 o                         
  -1   9   8        110.80        130.42         3.99 o                         
   0   9   8         24.42         28.59         1.80 o                         
   1   9   8          5.11         14.48         1.49 o                         
   2   9   8          4.73         23.31         1.67 o                         
   3   9   8        102.64         98.46         3.17 o                         
   4   9   8        224.24        183.12         6.52 o                         
   5   9   8         67.81         68.15        12.19 o                         
 -11  10   8        712.39        613.11        11.86 o                         
 -10  10   8         54.61         69.52         4.81 o                         
  -9  10   8        379.63        349.31         6.56 o                         
  -8  10   8        795.40        800.10        14.85 o                         
  -7  10   8        371.78        380.30        10.37 o                         
  -6  10   8        749.18        747.33        11.54 o                         
  -5  10   8        560.12        587.72        10.11 o                         
  -4  10   8         39.88         64.61         3.17 o                         
  -3  10   8        520.41        535.98         8.24 o                         
  -2  10   8        889.18        919.87        11.18 o                         
  -1  10   8        679.29        699.73         9.45 o                         
   0  10   8         69.06         70.28         2.53 o                         
   1  10   8          3.03          9.76         2.09 o                         
   2  10   8        594.34        601.11        11.88 o                         
   3  10   8         13.03         16.94         1.55 o                         
   4  10   8         44.58         43.98         3.75 o                         
   5  10   8         19.05         19.61         2.80 o                         
 -10  11   8       1012.61        928.14       129.24 o                         
  -9  11   8          9.00         12.08         1.53 o                         
  -8  11   8        127.08        139.81         4.44 o                         
  -7  11   8         39.38         45.75         2.62 o                         
  -6  11   8         12.53         15.40         1.99 o                         
  -5  11   8        448.74        527.16         9.52 o                         
  -4  11   8       3252.46       3416.31        23.97 o                         
  -3  11   8       2327.16       2397.62        28.07 o                         
  -2  11   8       1664.74       1738.42        26.70 o                         
  -1  11   8        496.86        557.22         7.23 o                         
   0  11   8         15.45         21.95         1.51 o                         
   1  11   8        141.44        130.88         4.26 o                         
   2  11   8        647.46        651.12         8.01 o                         
   3  11   8        479.25        471.28         8.99 o                         
   4  11   8       1055.05       1076.40        15.58 o                         
   5  11   8       1214.58       1094.29        18.74 o                         
 -10  12   8         13.02         37.65        20.24 o                         
  -9  12   8        214.31        241.14        10.54 o                         
  -8  12   8          1.55          7.07         1.57 o                         
  -7  12   8         78.40         80.71         3.57 o                         
  -6  12   8        512.87        549.88         9.50 o                         
  -5  12   8          2.52          7.62         1.93 o                         
  -4  12   8        140.64        152.61         4.53 o                         
  -3  12   8         44.19         64.73         3.29 o                         
  -2  12   8        151.71        163.36         4.03 o                         
  -1  12   8        802.71        863.41        10.49 o                         
   0  12   8        120.63        164.95         4.75 o                         
   1  12   8         16.12         15.71         1.81 o                         
   2  12   8          4.02         10.30         1.74 o                         
   3  12   8        249.02        294.46        15.21 o                         
   4  12   8          5.25         17.54         1.66 o                         
 -10  13   8        850.58        767.52        11.42 o                         
  -9  13   8        134.96        150.59         5.61 o                         
  -8  13   8         34.38         53.18         6.90 o                         
  -7  13   8          6.64         15.38         2.10 o                         
  -6  13   8       1546.84       1672.94        19.30 o                         
  -5  13   8       1064.27       1122.60        27.99 o                         
  -4  13   8         45.46         51.83         2.50 o                         
  -3  13   8       5514.97       5915.22        38.74 o                         
  -2  13   8        678.54        738.38         8.51 o                         
  -1  13   8         48.62         55.41         3.61 o                         
   0  13   8         56.35         83.71         2.91 o                         
   1  13   8       1647.66       1686.29        14.82 o                         
   2  13   8          0.18         14.02         2.18 o                         
   3  13   8        424.84        461.49         8.47 o                         
   4  13   8       1640.10       1728.04        76.28 o                         
 -10  14   8        513.44        437.90         5.96 o                         
  -9  14   8          0.77         11.73         2.91 o                         
  -8  14   8       1245.11       1367.11        30.46 o                         
  -7  14   8        475.77        546.65        18.24 o                         
  -6  14   8        213.22        206.63        10.29 o                         
  -5  14   8       3609.50       3943.23        35.01 o                         
  -4  14   8        235.85        260.39         5.69 o                         
  -3  14   8          0.55         12.16         1.73 o                         
  -2  14   8        107.33        123.18         4.20 o                         
  -1  14   8       3364.43       3500.50        28.76 o                         
   0  14   8        346.59        339.90         5.49 o                         
   1  14   8        889.93        940.85        16.65 o                         
   2  14   8       2152.47       2315.88        20.57 o                         
   3  14   8        187.33        222.91         5.56 o                         
   4  14   8        659.90        630.66         9.95 o                         
  -9  15   8        633.97        669.26         9.31 o                         
  -8  15   8        270.92        315.50         8.20 o                         
  -7  15   8        363.96        420.82        10.04 o                         
  -6  15   8         73.63         76.16         3.59 o                         
  -5  15   8         48.00         67.64         3.34 o                         
  -4  15   8        973.04       1021.92        15.60 o                         
  -3  15   8          4.88          9.15         1.59 o                         
  -2  15   8       2348.38       2475.54        38.55 o                         
  -1  15   8         93.17        108.73         3.58 o                         
   0  15   8        103.37        127.35         3.87 o                         
   1  15   8       1032.00       1173.79        12.54 o                         
   2  15   8        788.72        864.21        15.05 o                         
   3  15   8        388.38        459.96        13.24 o                         
   4  15   8          0.17         11.78         4.15 o                         
  -9  16   8        924.94        904.22        21.58 o                         
  -8  16   8       1486.38       1590.54        14.85 o                         
  -7  16   8        240.84        248.63         5.48 o                         
  -6  16   8       1116.26       1166.93        12.69 o                         
  -5  16   8         17.46         23.29         2.71 o                         
  -4  16   8         82.03         86.19         3.48 o                         
  -3  16   8         65.61         77.35         3.66 o                         
  -2  16   8        728.85        776.96        11.52 o                         
  -1  16   8       1293.54       1299.00        22.55 o                         
   0  16   8       1378.98       1392.72        33.26 o                         
   1  16   8       1129.90       1189.10        12.23 o                         
   2  16   8        895.31        913.89        15.96 o                         
   3  16   8        203.84        212.11         6.86 o                         
  -9  17   8          6.69          7.21         1.21 o                         
  -8  17   8          1.93         25.98         2.60 o                         
  -7  17   8          8.33         12.27         1.72 o                         
  -6  17   8          3.55         19.00         2.10 o                         
  -5  17   8        136.04        172.09         6.63 o                         
  -4  17   8         72.10         79.61         3.85 o                         
  -3  17   8        202.91        269.01         5.02 o                         
  -2  17   8        429.85        508.05         8.18 o                         
  -1  17   8        412.99        409.17         7.91 o                         
   0  17   8        100.20         94.82         3.32 o                         
   1  17   8          0.07          3.37         1.45 o                         
   2  17   8         49.08         80.34         5.13 o                         
   3  17   8          2.82          4.30         0.98 o                         
  -8  18   8        202.33        208.10         5.65 o                         
  -7  18   8        428.66        413.53         9.01 o                         
  -6  18   8        519.68        559.34        12.69 o                         
  -5  18   8         61.87         67.51         3.36 o                         
  -4  18   8        246.51        254.73         6.59 o                         
  -3  18   8        424.55        460.19         8.89 o                         
  -2  18   8         29.82         29.51         2.16 o                         
  -1  18   8         32.66         32.59         1.83 o                         
   0  18   8        518.75        499.85         8.15 o                         
   1  18   8        843.26        892.34        18.29 o                         
   2  18   8         29.84         38.76         2.79 o                         
   3  18   8        107.63         94.67         4.46 o                         
  -8  19   8          3.81          4.28         0.94 o                         
  -7  19   8          6.42         17.19         1.92 o                         
  -6  19   8         11.91         20.98         2.11 o                         
  -5  19   8       1366.12       1340.86        19.96 o                         
  -4  19   8        484.59        513.48         8.96 o                         
  -3  19   8       1339.12       1446.79        24.94 o                         
  -2  19   8       1343.75       1364.50        21.54 o                         
  -1  19   8        279.30        291.74         5.35 o                         
   0  19   8         79.38         95.25         3.36 o                         
   1  19   8          1.23          4.62         1.76 o                         
   2  19   8        653.88        621.38        18.24 o                         
  -7  20   8        274.04        246.52         4.30 o                         
  -6  20   8          4.67          9.23         1.65 o                         
  -5  20   8        221.35        259.97         6.10 o                         
  -4  20   8        171.50        196.81         5.18 o                         
  -3  20   8         10.53         27.33         1.95 o                         
  -2  20   8         20.36         12.92         1.56 o                         
  -1  20   8        219.25        256.76         4.61 o                         
   0  20   8         28.39         19.79         1.62 o                         
   1  20   8         43.41         64.66         3.38 o                         
   2  20   8         12.92         16.29         1.97 o                         
  -7  21   8         82.94         61.95         2.32 o                         
  -6  21   8        220.68        209.14         4.90 o                         
  -5  21   8        113.15        134.17         3.48 o                         
  -4  21   8        627.83        650.03         7.77 o                         
  -3  21   8        421.00        448.18         8.86 o                         
  -2  21   8        293.20        312.01        10.28 o                         
  -1  21   8         69.26         70.31         2.97 o                         
   0  21   8         19.77         19.41         1.66 o                         
   1  21   8        254.80        201.75         4.98 o                         
  -6  22   8        376.93        331.39         6.74 o                         
  -5  22   8        367.13        399.16         6.69 o                         
  -4  22   8        143.45        192.93         5.89 o                         
  -3  22   8         21.73         22.50         1.56 o                         
  -2  22   8         30.32         30.17         1.99 o                         
  -1  22   8        574.39        609.07        15.07 o                         
   0  22   8        763.47        695.81        10.48 o                         
  -5  23   8         90.10         74.73         3.84 o                         
  -4  23   8        258.49        204.80         6.86 o                         
  -3  23   8          5.38         14.42         2.28 o                         
  -2  23   8        569.40        525.12        13.04 o                         
  -1  23   8         10.70         11.92         1.39 o                         
 -11   1   9       1404.97       1163.68        18.66 o                         
 -10   1   9         78.17         63.46         6.76 o                         
  -9   1   9          1.71         11.05         1.87 o                         
  -8   1   9        319.58        295.49        10.12 o                         
  -7   1   9        378.27        339.41         8.67 o                         
  -6   1   9       1168.83       1193.92        20.78 o                         
  -5   1   9         31.47         36.24         3.29 o                         
  -4   1   9       2558.16       2549.59        33.98 o                         
  -3   1   9        131.95        137.81         5.56 o                         
  -2   1   9       1012.16       1006.12        14.83 o                         
  -1   1   9        848.25        847.64        14.20 o                         
   0   1   9         38.37         59.04         2.83 o                         
   1   1   9        127.98        123.97         4.04 o                         
   2   1   9        299.44        274.23         5.74 o                         
   3   1   9       1120.83       1057.67        40.27 o                         
   4   1   9        489.55        455.59        32.15 o                         
 -10   2   9          8.93          5.69         0.96 o                         
  -9   2   9        463.46        451.44        15.98 o                         
  -8   2   9       1037.84        974.71        13.04 o                         
  -7   2   9         11.43         11.29         2.29 o                         
  -6   2   9       1174.44       1159.42        17.02 o                         
  -5   2   9         89.51         86.73         3.40 o                         
  -4   2   9        120.31        128.96         4.19 o                         
  -3   2   9         15.26         29.79         2.69 o                         
  -2   2   9       1275.00       1302.24        30.13 o                         
  -1   2   9       1197.35       1237.70        22.11 o                         
   0   2   9       1155.13       1157.08        15.62 o                         
   1   2   9       2400.67       2440.71        47.88 o                         
   2   2   9         66.19         75.58         3.51 o                         
   3   2   9       1189.02       1154.06        26.89 o                         
   4   2   9        172.61        158.91        25.64 o                         
 -10   3   9         71.79         66.75         4.03 o                         
  -9   3   9         12.73         19.87         2.18 o                         
  -8   3   9        836.17        735.82        19.20 o                         
  -7   3   9          7.21         39.77         4.51 o                         
  -6   3   9        104.41        117.68         8.54 o                         
  -5   3   9        531.58        552.98        13.57 o                         
  -4   3   9         35.39         42.64         2.77 o                         
  -3   3   9        210.29        214.94         5.58 o                         
  -2   3   9        300.68        310.76        10.58 o                         
  -1   3   9        287.21        313.80         8.85 o                         
   0   3   9        529.05        559.27        12.41 o                         
   1   3   9         95.01        112.81         4.59 o                         
   2   3   9        291.91        300.36         8.08 o                         
   3   3   9        103.39        124.83         7.84 o                         
   4   3   9         47.60         46.29         3.58 o                         
 -10   4   9        521.13        483.76         9.56 o                         
  -9   4   9        360.87        355.48         6.37 o                         
  -8   4   9        824.74        814.27        16.66 o                         
  -7   4   9       1938.22       1778.42        30.52 o                         
  -6   4   9       1006.17       1093.19        15.43 o                         
  -5   4   9        135.35        133.60         4.03 o                         
  -4   4   9        218.80        232.44         6.32 o                         
  -3   4   9        326.85        342.27        10.24 o                         
  -2   4   9       1466.33       1441.94        18.43 o                         
  -1   4   9       1263.73       1306.56        28.05 o                         
   0   4   9          3.36         11.11         2.23 o                         
   1   4   9       1762.12       1796.53        41.58 o                         
   2   4   9        129.39        157.62         3.39 o                         
   3   4   9         60.40         47.46         2.53 o                         
   4   4   9          6.71         11.58         1.42 o                         
 -10   5   9         64.99         62.53         3.36 o                         
  -9   5   9          4.32         10.00         1.49 o                         
  -8   5   9          5.18         17.19         1.79 o                         
  -7   5   9          5.15         14.61         1.85 o                         
  -6   5   9       1200.43       1209.74        17.23 o                         
  -5   5   9         72.43         74.31         3.28 o                         
  -4   5   9        242.73        264.38         6.71 o                         
  -3   5   9        225.47        256.98         6.13 o                         
  -2   5   9         52.27         61.65         2.98 o                         
  -1   5   9        289.52        307.41         5.28 o                         
   0   5   9         22.57         28.24         2.32 o                         
   1   5   9        132.14        133.82         3.40 o                         
   2   5   9         67.87         84.16         9.13 o                         
   3   5   9        212.98        251.45         5.30 o                         
   4   5   9        276.34        273.94         8.52 o                         
 -10   6   9          1.76          4.88         0.97 o                         
  -9   6   9        380.87        359.83         9.50 o                         
  -8   6   9        149.43        153.70         4.22 o                         
  -7   6   9        447.03        449.73        16.95 o                         
  -6   6   9        455.55        455.98        12.95 o                         
  -5   6   9          0.70         14.83         1.91 o                         
  -4   6   9          9.42         12.71         2.18 o                         
  -3   6   9          1.33          5.53         1.56 o                         
  -2   6   9         50.38         69.18         2.89 o                         
  -1   6   9          2.43         12.99         1.47 o                         
   0   6   9       1748.09       1769.40        24.02 o                         
   1   6   9          6.85          7.45         1.31 o                         
   2   6   9        273.75        296.54         6.78 o                         
   3   6   9         57.61         67.73         2.81 o                         
 -10   7   9         73.09         66.47         2.82 o                         
  -9   7   9          1.19          6.21         1.24 o                         
  -8   7   9        256.40        228.93         5.37 o                         
  -7   7   9        698.18        746.59        17.86 o                         
  -6   7   9       1344.56       1442.66        24.25 o                         
  -5   7   9        643.21        642.77        11.48 o                         
  -4   7   9       2277.21       2386.50        24.19 o                         
  -3   7   9          8.78         17.63         2.29 o                         
  -2   7   9       1327.65       1352.95        20.36 o                         
  -1   7   9        211.36        233.96         4.52 o                         
   0   7   9        187.43        205.62         4.40 o                         
   1   7   9          7.05          7.92         1.26 o                         
   2   7   9       1084.02       1084.43        11.02 o                         
   3   7   9        762.18        647.56        30.50 o                         
   4   7   9         86.93         81.48         4.15 o                         
 -10   8   9        125.38        126.17         6.38 o                         
  -9   8   9        168.89        154.82         4.80 o                         
  -8   8   9         68.79         86.65         7.16 o                         
  -7   8   9        886.28        867.94        34.65 o                         
  -6   8   9         52.66         82.47         3.92 o                         
  -5   8   9        742.85        811.92        18.04 o                         
  -4   8   9        225.58        231.17         6.88 o                         
  -3   8   9        766.26        857.85        13.22 o                         
  -2   8   9        159.52        197.02         4.95 o                         
  -1   8   9       2543.11       2556.74        18.06 o                         
   0   8   9       1141.53       1165.62        28.97 o                         
   1   8   9        251.91        257.54         5.06 o                         
   2   8   9       1105.24       1020.56        18.31 o                         
   3   8   9         10.44          9.70         1.39 o                         
 -10   9   9        384.92        334.74         7.53 o                         
  -9   9   9        558.19        560.47        12.88 o                         
  -8   9   9        542.23        594.02        13.35 o                         
  -7   9   9         22.76         33.00         2.24 o                         
  -6   9   9       1252.03       1155.64        38.06 o                         
  -5   9   9       3330.27       3546.89        67.31 o                         
  -4   9   9         24.29         36.84         3.13 o                         
  -3   9   9        907.29        953.36        13.92 o                         
  -2   9   9        481.96        543.79         8.59 o                         
  -1   9   9        306.32        337.88         4.89 o                         
   0   9   9        366.51        395.19         5.76 o                         
   1   9   9       2058.88       2113.29        26.93 o                         
   2   9   9        215.64        214.99         9.19 o                         
   3   9   9        117.53         92.04        20.66 o                         
 -10  10   9        477.53        366.67         9.04 o                         
  -9  10   9          9.55         18.50         1.88 o                         
  -8  10   9        731.25        756.72        14.84 o                         
  -7  10   9       1408.59       1408.99        16.37 o                         
  -6  10   9         67.85         80.82         5.46 o                         
  -5  10   9        191.33        177.60         7.47 o                         
  -4  10   9        351.95        363.83        10.95 o                         
  -3  10   9         65.30         84.62         4.42 o                         
  -2  10   9        136.84        155.22         5.66 o                         
  -1  10   9       1713.21       1847.84        30.09 o                         
   0  10   9       1428.02       1472.39        21.42 o                         
   1  10   9        230.80        229.42         6.83 o                         
   2  10   9       1140.18       1150.43        40.76 o                         
   3  10   9         10.57         18.47         2.70 o                         
  -9  11   9         89.97         77.70         2.90 o                         
  -8  11   9        141.19        147.92         7.90 o                         
  -7  11   9         31.75         49.76         2.43 o                         
  -6  11   9        155.44        148.57        10.35 o                         
  -5  11   9        176.97        191.89         9.41 o                         
  -4  11   9          1.33          6.98         1.45 o                         
  -3  11   9         43.08         44.00         3.01 o                         
  -2  11   9         97.68         99.73         9.24 o                         
  -1  11   9          7.01         13.51         1.43 o                         
   0  11   9        426.13        441.68         7.99 o                         
   1  11   9         23.47         24.53         3.94 o                         
   2  11   9         64.17         65.49         4.57 o                         
   3  11   9          8.15         11.31         2.28 o                         
  -9  12   9        670.74        646.65        10.46 o                         
  -8  12   9        364.36        356.86        14.49 o                         
  -7  12   9       1038.22       1136.80        19.86 o                         
  -6  12   9          1.08          7.25         1.82 o                         
  -5  12   9        111.90        101.68         3.91 o                         
  -4  12   9        531.28        512.67        20.70 o                         
  -3  12   9        789.40        830.08        11.80 o                         
  -2  12   9        371.25        400.05        13.04 o                         
  -1  12   9        483.71        506.23         7.53 o                         
   0  12   9       2263.90       2373.81        49.86 o                         
   1  12   9         17.74         21.09         1.72 o                         
   2  12   9        306.51        286.27         9.03 o                         
   3  12   9         31.70         42.76         3.11 o                         
  -9  13   9        227.96        193.43         4.47 o                         
  -8  13   9         41.75         39.02         2.51 o                         
  -7  13   9          1.85          5.34         1.25 o                         
  -6  13   9        110.20         98.45         3.23 o                         
  -5  13   9        527.77        530.47         8.44 o                         
  -4  13   9          9.37         14.25         1.58 o                         
  -3  13   9         17.47         27.30         2.41 o                         
  -2  13   9          1.07          5.02         1.73 o                         
  -1  13   9         96.85        117.36         3.44 o                         
   0  13   9         74.60         76.45         3.42 o                         
   1  13   9        136.32        148.37         5.46 o                         
   2  13   9        221.68        231.21         7.68 o                         
  -8  14   9        123.79        116.71         8.10 o                         
  -7  14   9         26.67         32.98         2.83 o                         
  -6  14   9         40.61         50.04         2.49 o                         
  -5  14   9        100.26        100.85         4.79 o                         
  -4  14   9         82.51         79.93         2.85 o                         
  -3  14   9          0.91          9.30         1.49 o                         
  -2  14   9          2.80          6.94         1.31 o                         
  -1  14   9         72.44         68.90         3.23 o                         
   0  14   9         44.51         32.58         2.43 o                         
   1  14   9         46.31         60.17         3.41 o                         
   2  14   9          8.61         11.21         1.87 o                         
  -8  15   9        230.84        195.90        16.35 o                         
  -7  15   9        171.47        166.75         4.35 o                         
  -6  15   9        285.36        302.51         6.48 o                         
  -5  15   9        836.18        893.49        18.74 o                         
  -4  15   9        937.34       1038.49        17.42 o                         
  -3  15   9        293.22        315.55         9.55 o                         
  -2  15   9        167.36        215.21         4.80 o                         
  -1  15   9         78.22         80.25         4.14 o                         
   0  15   9         26.71         35.36         2.33 o                         
   1  15   9         63.98         65.95         9.96 o                         
   2  15   9        468.79        460.68        10.50 o                         
  -7  16   9        129.82        129.04         4.65 o                         
  -6  16   9        156.70        156.07         4.44 o                         
  -5  16   9        100.54        127.63         6.28 o                         
  -4  16   9         80.95         88.03         3.84 o                         
  -3  16   9         71.13         95.24         4.85 o                         
  -2  16   9         63.78         93.69         3.71 o                         
  -1  16   9        171.32        171.72         6.06 o                         
   0  16   9        175.07        215.96         6.45 o                         
   1  16   9          7.38          5.91         1.28 o                         
  -7  17   9          0.70          3.52         1.76 o                         
  -6  17   9        998.96        921.68        23.76 o                         
  -5  17   9       1153.88       1145.13        21.84 o                         
  -4  17   9        268.53        244.57         7.49 o                         
  -3  17   9        742.82        827.36        14.68 o                         
  -2  17   9         56.50         70.13         2.74 o                         
  -1  17   9          0.29          5.32         1.65 o                         
   0  17   9         63.45         63.00         4.36 o                         
   1  17   9         15.15         17.54         2.18 o                         
  -7  18   9        730.27        560.56        11.13 o                         
  -6  18   9         12.45          7.68         1.76 o                         
  -5  18   9       1788.87       1674.32        19.25 o                         
  -4  18   9          0.16          3.65         1.19 o                         
  -3  18   9        841.75        873.62        17.12 o                         
  -2  18   9        101.69        107.93         3.40 o                         
  -1  18   9        601.44        673.67        10.67 o                         
   0  18   9        462.96        379.12         9.66 o                         
  -6  19   9         20.27         17.75         2.18 o                         
  -5  19   9         11.76         27.87         1.70 o                         
  -4  19   9        599.60        590.05         9.11 o                         
  -3  19   9        405.45        452.47         7.16 o                         
  -2  19   9         23.74         22.77         2.08 o                         
  -1  19   9          2.99          7.51         1.21 o                         
  -5  20   9        889.22        679.28        41.89 o                         
  -4  20   9        128.16        107.15         2.99 o                         
  -3  20   9         21.84         19.09         2.59 o                         
  -2  20   9        884.96        759.14        52.80 o                         
  -9   0  10        143.31        122.92        19.77 o                         
  -8   0  10        842.65        790.46        17.46 o                         
  -7   0  10        275.24        243.57         7.68 o                         
  -6   0  10        169.72        191.31         6.81 o                         
  -5   0  10          1.86          5.02         2.44 o                         
  -4   0  10        865.63        859.77        18.03 o                         
  -3   0  10        558.80        545.36        32.35 o                         
  -2   0  10       1062.19       1040.99        52.69 o                         
  -1   0  10       2465.57       2563.17        31.05 o                         
   0   0  10        114.39        121.00         5.83 o                         
   1   0  10        109.08        130.78         5.70 o                         
   2   0  10         16.58         27.40         3.01 o                         
  -9   1  10         18.28         23.66         1.40 o                         
  -8   1  10        199.97        186.91         6.12 o                         
  -7   1  10        133.36        135.84         3.98 o                         
  -6   1  10        422.75        383.59        12.98 o                         
  -5   1  10         16.59         17.97         2.26 o                         
  -4   1  10         85.06        119.61         3.80 o                         
  -3   1  10       1537.00       1569.71        20.89 o                         
  -2   1  10        163.87        166.67         7.30 o                         
  -1   1  10          6.77          7.47         1.29 o                         
   0   1  10        310.38        343.40         7.94 o                         
   1   1  10        672.25        722.62        13.39 o                         
   2   1  10         34.60         47.32         7.26 o                         
  -9   2  10        777.30        779.28        11.31 o                         
  -8   2  10        522.13        566.20        21.60 o                         
  -7   2  10        134.14        107.54         4.97 o                         
  -6   2  10        430.22        439.12         8.03 o                         
  -5   2  10         25.01         29.93         2.16 o                         
  -4   2  10        252.41        265.44         5.49 o                         
  -3   2  10        465.90        435.87         7.53 o                         
  -2   2  10        933.61        906.94        16.36 o                         
  -1   2  10          1.58          8.74         1.16 o                         
   0   2  10         95.85        117.05         4.09 o                         
   1   2  10        411.63        424.15         6.58 o                         
   2   2  10          2.88          8.39         1.42 o                         
  -9   3  10        634.91        591.44        31.33 o                         
  -8   3  10         52.32         49.43         4.62 o                         
  -7   3  10        143.36        123.68         5.70 o                         
  -6   3  10       2224.42       2286.70        42.17 o                         
  -5   3  10        170.58        159.41         6.54 o                         
  -4   3  10        848.11        879.98        21.64 o                         
  -3   3  10        505.89        473.11        17.96 o                         
  -2   3  10          3.22          2.60         1.23 o                         
  -1   3  10         10.69         12.28         1.21 o                         
   0   3  10        362.45        374.28         8.26 o                         
   1   3  10        372.21        389.46         9.76 o                         
   2   3  10        216.37        190.61         4.87 o                         
  -9   4  10          9.02         12.16         1.64 o                         
  -8   4  10          2.03          7.44         1.98 o                         
  -7   4  10        577.16        560.06        16.10 o                         
  -6   4  10         96.00         94.03         4.43 o                         
  -5   4  10         41.00         44.61         2.88 o                         
  -4   4  10         20.89         20.61         2.28 o                         
  -3   4  10        184.91        173.42         6.85 o                         
  -2   4  10          9.89         16.68         1.71 o                         
  -1   4  10         61.47         70.52         3.22 o
[truncated: 12,637 more chars]
